# Supplementary material for: Design, synthesis and biological activity of glycoconjugated ADAMTS5 exosite inhibitors: applications in osteoarthritis and ovarian cancer models
Source: Sci Rep. 2025 Dec 11;16:329. doi: 10.1038/s41598-025-29549-3 (PMC12769565; doi:10.1038/s41598-025-29549-3)
Supplement: Supplementary file 1 — Supplementary Material 1 [file 41598_2025_29549_MOESM1_ESM.xlsx]

## Sheet: similarities
List of compounds with ECFP4 similarity above threshold
Reference compound	Fitmol	MACCS_sim_score	ECFP4_sim_score	TopologicalTorsion_sim_score	Target ChEMBL ID	Target Name
2	CHEMBL2049064	0.556	0.489	0.218	CHEMBL614818	HEK293
4b	CHEMBL2049064	0.556	0.489	0.18	CHEMBL614818	HEK293
2	CHEMBL2049053	0.438	0.477	0.175	CHEMBL614818	HEK293
4b	CHEMBL2049053	0.438	0.477	0.145	CHEMBL614818	HEK293
2	CHEMBL5187038	0.628	0.476	0.144	CHEMBL614818	HEK293
4b	CHEMBL5187038	0.628	0.476	0.118	CHEMBL614818	HEK293
2	CHEMBL2049048	0.438	0.467	0.172	CHEMBL614818	HEK293
4b	CHEMBL2049048	0.438	0.467	0.143	CHEMBL614818	HEK293
2	CHEMBL2049068	0.472	0.465	0.182	CHEMBL614818	HEK293
4b	CHEMBL2049068	0.472	0.465	0.15	CHEMBL614818	HEK293
2	CHEMBL4527579	0.478	0.462	0.017	CHEMBL614818	HEK293
4b	CHEMBL4527579	0.478	0.462	0.014	CHEMBL614818	HEK293
2	CHEMBL1258235	0.404	0.459	0.008	CHEMBL614818	HEK293
4b	CHEMBL1258235	0.404	0.459	0.007	CHEMBL614818	HEK293
2	CHEMBL2048878	0.511	0.457	0.149	CHEMBL614818	HEK293
4b	CHEMBL2048878	0.511	0.457	0.125	CHEMBL614818	HEK293
2	CHEMBL2049046	0.416	0.455	0.18	CHEMBL614818	HEK293
4b	CHEMBL2049046	0.416	0.455	0.151	CHEMBL614818	HEK293
2	CHEMBL3092566	0.558	0.452	0.258	CHEMBL614818	HEK293
4b	CHEMBL3092566	0.558	0.452	0.214	CHEMBL614818	HEK293
2	CHEMBL2049208	0.551	0.447	0.213	CHEMBL614818	HEK293
4b	CHEMBL2049208	0.551	0.447	0.176	CHEMBL614818	HEK293
2	CHEMBL2048876	0.489	0.447	0.15	CHEMBL614818	HEK293
4b	CHEMBL2048876	0.489	0.447	0.126	CHEMBL614818	HEK293
2	CHEMBL1255725	0.484	0.447	0.009	CHEMBL614818	HEK293
2	CHEMBL1255726	0.404	0.447	0.009	CHEMBL614818	HEK293
2	CHEMBL4574287	0.391	0.447	0.009	CHEMBL614818	HEK293
2	CHEMBL4853103	0.478	0.447	0.008	CHEMBL614818	HEK293
2	CHEMBL1258237	0.443	0.447	0.008	CHEMBL614818	HEK293
4b	CHEMBL4853103	0.478	0.447	0.007	CHEMBL614818	HEK293
4b	CHEMBL1255725	0.484	0.447	0.007	CHEMBL614818	HEK293
4b	CHEMBL1255726	0.404	0.447	0.007	CHEMBL614818	HEK293
4b	CHEMBL4574287	0.391	0.447	0.007	CHEMBL614818	HEK293
4b	CHEMBL1258237	0.443	0.447	0.006	CHEMBL614818	HEK293
2	CHEMBL2049051	0.416	0.444	0.179	CHEMBL614818	HEK293
2	CHEMBL2049052	0.422	0.444	0.176	CHEMBL614818	HEK293
2	CHEMBL2049049	0.427	0.444	0.173	CHEMBL614818	HEK293
2	CHEMBL2049047	0.427	0.444	0.173	CHEMBL614818	HEK293
2	CHEMBL2049065	0.458	0.444	0.173	CHEMBL614818	HEK293
2	CHEMBL2049055	0.433	0.444	0.171	CHEMBL614818	HEK293
2	CHEMBL2049054	0.457	0.444	0.165	CHEMBL614818	HEK293
4b	CHEMBL2049051	0.416	0.444	0.15	CHEMBL614818	HEK293
4b	CHEMBL2049052	0.422	0.444	0.146	CHEMBL614818	HEK293
4b	CHEMBL2049049	0.427	0.444	0.144	CHEMBL614818	HEK293
4b	CHEMBL2049047	0.427	0.444	0.144	CHEMBL614818	HEK293
4b	CHEMBL2049065	0.458	0.444	0.144	CHEMBL614818	HEK293
4b	CHEMBL2049055	0.433	0.444	0.142	CHEMBL614818	HEK293
4b	CHEMBL2049054	0.457	0.444	0.138	CHEMBL614818	HEK293
2	CHEMBL2049072	0.562	0.438	0.162	CHEMBL614818	HEK293
4b	CHEMBL2049072	0.562	0.438	0.136	CHEMBL614818	HEK293
2	CHEMBL1258236	0.438	0.436	0.008	CHEMBL614818	HEK293
4b	CHEMBL1258236	0.438	0.436	0.007	CHEMBL614818	HEK293
2	CHEMBL2049069	0.472	0.435	0.183	CHEMBL614818	HEK293
2	CHEMBL2049071	0.456	0.435	0.183	CHEMBL614818	HEK293
2	CHEMBL2049056	0.427	0.435	0.179	CHEMBL614818	HEK293
2	CHEMBL2046470	0.413	0.435	0.179	CHEMBL614818	HEK293
2	CHEMBL2049063	0.413	0.435	0.179	CHEMBL614818	HEK293
2	CHEMBL2049060	0.402	0.435	0.179	CHEMBL614818	HEK293
2	CHEMBL2049062	0.419	0.435	0.175	CHEMBL614818	HEK293
2	CHEMBL2049067	0.478	0.435	0.173	CHEMBL614818	HEK293
2	CHEMBL2049088	0.42	0.435	0.171	CHEMBL614818	HEK293
2	CHEMBL2048875	0.489	0.435	0.165	CHEMBL614818	HEK293
2	CHEMBL2049070	0.472	0.435	0.164	CHEMBL614818	HEK293
4b	CHEMBL2049069	0.472	0.435	0.151	CHEMBL614818	HEK293
4b	CHEMBL2049071	0.456	0.435	0.151	CHEMBL614818	HEK293
4b	CHEMBL2049056	0.427	0.435	0.148	CHEMBL614818	HEK293
4b	CHEMBL2046470	0.413	0.435	0.148	CHEMBL614818	HEK293
4b	CHEMBL2049063	0.413	0.435	0.148	CHEMBL614818	HEK293
4b	CHEMBL2049060	0.402	0.435	0.148	CHEMBL614818	HEK293
4b	CHEMBL2049062	0.419	0.435	0.145	CHEMBL614818	HEK293
4b	CHEMBL2049067	0.478	0.435	0.144	CHEMBL614818	HEK293
4b	CHEMBL2049088	0.42	0.435	0.142	CHEMBL614818	HEK293
4b	CHEMBL2048875	0.489	0.435	0.138	CHEMBL614818	HEK293
4b	CHEMBL2049070	0.472	0.435	0.135	CHEMBL614818	HEK293
2	CHEMBL2048877	0.489	0.435	0.133	CHEMBL614818	HEK293
4b	CHEMBL2048877	0.489	0.435	0.112	CHEMBL614818	HEK293
2	CHEMBL5285708	0.637	0.431	0.119	CHEMBL614818	HEK293
4b	CHEMBL5285708	0.637	0.431	0.108	CHEMBL614818	HEK293
2	CHEMBL3298139	0.607	0.429	0.114	CHEMBL614818	HEK293
4b	CHEMBL3298139	0.607	0.429	0.097	CHEMBL614818	HEK293
2	CHEMBL2049050	0.416	0.426	0.18	CHEMBL614818	HEK293
2	CHEMBL2049045	0.407	0.426	0.174	CHEMBL614818	HEK293
2	CHEMBL2049066	0.451	0.426	0.173	CHEMBL614818	HEK293
2	CHEMBL2049058	0.409	0.426	0.173	CHEMBL614818	HEK293
2	CHEMBL2049057	0.413	0.426	0.172	CHEMBL614818	HEK293
2	CHEMBL2049061	0.413	0.426	0.171	CHEMBL614818	HEK293
2	CHEMBL2049083	0.432	0.426	0.168	CHEMBL614818	HEK293
2	CHEMBL2048888	0.467	0.426	0.167	CHEMBL614818	HEK293
2	CHEMBL5284253	0.611	0.426	0.153	CHEMBL614818	HEK293
4b	CHEMBL2049050	0.416	0.426	0.151	CHEMBL614818	HEK293
2	CHEMBL2048884	0.495	0.426	0.146	CHEMBL614818	HEK293
4b	CHEMBL2049045	0.407	0.426	0.146	CHEMBL614818	HEK293
4b	CHEMBL2049066	0.451	0.426	0.144	CHEMBL614818	HEK293
4b	CHEMBL2049058	0.409	0.426	0.144	CHEMBL614818	HEK293
4b	CHEMBL2049057	0.413	0.426	0.143	CHEMBL614818	HEK293
4b	CHEMBL2049061	0.413	0.426	0.142	CHEMBL614818	HEK293
4b	CHEMBL2049083	0.432	0.426	0.14	CHEMBL614818	HEK293
4b	CHEMBL2048888	0.467	0.426	0.139	CHEMBL614818	HEK293
4b	CHEMBL5284253	0.611	0.426	0.137	CHEMBL614818	HEK293
4b	CHEMBL2048884	0.495	0.426	0.123	CHEMBL614818	HEK293
2	CHEMBL4565161	0.478	0.425	0.008	CHEMBL614818	HEK293
4b	CHEMBL4565161	0.478	0.425	0.007	CHEMBL614818	HEK293
2	CHEMBL2049214	0.477	0.422	0.177	CHEMBL614818	HEK293
2	CHEMBL2049213	0.477	0.422	0.177	CHEMBL614818	HEK293
4b	CHEMBL2049214	0.477	0.422	0.147	CHEMBL614818	HEK293
4b	CHEMBL2049213	0.477	0.422	0.147	CHEMBL614818	HEK293
2	CHEMBL2049077	0.433	0.417	0.175	CHEMBL614818	HEK293
2	CHEMBL2049044	0.407	0.417	0.173	CHEMBL614818	HEK293
2	CHEMBL425175	0.543	0.417	0.169	CHEMBL614818	HEK293
2	CHEMBL2049059	0.415	0.417	0.163	CHEMBL614818	HEK293
4b	CHEMBL425175	0.543	0.417	0.156	CHEMBL614818	HEK293
2	CHEMBL2048882	0.473	0.417	0.147	CHEMBL614818	HEK293
4b	CHEMBL2049044	0.407	0.417	0.145	CHEMBL614818	HEK293
4b	CHEMBL2049077	0.433	0.417	0.145	CHEMBL614818	HEK293
4b	CHEMBL2049059	0.415	0.417	0.135	CHEMBL614818	HEK293
2	CHEMBL4556244	0.615	0.417	0.132	CHEMBL614818	HEK293
2	CHEMBL3298136	0.663	0.417	0.125	CHEMBL614818	HEK293
4b	CHEMBL2048882	0.473	0.417	0.123	CHEMBL614818	HEK293
4b	CHEMBL4556244	0.615	0.417	0.119	CHEMBL614818	HEK293
4b	CHEMBL3298136	0.663	0.417	0.107	CHEMBL614818	HEK293
2	CHEMBL4520363	0.413	0.415	0.033	CHEMBL614818	HEK293
4b	CHEMBL4520363	0.413	0.415	0.027	CHEMBL614818	HEK293
2	CHEMBL4554755	0.5	0.415	0.025	CHEMBL614818	HEK293
2	CHEMBL494279	0.473	0.415	0.025	CHEMBL614818	HEK293
2	CHEMBL4568645	0.467	0.415	0.025	CHEMBL614818	HEK293
4b	CHEMBL494279	0.473	0.415	0.02	CHEMBL614818	HEK293
4b	CHEMBL4554755	0.5	0.415	0.02	CHEMBL614818	HEK293
4b	CHEMBL4568645	0.467	0.415	0.02	CHEMBL614818	HEK293
2	CHEMBL4544737	0.495	0.415	0.008	CHEMBL614818	HEK293
4b	CHEMBL4544737	0.495	0.415	0.007	CHEMBL614818	HEK293
2	CHEMBL2049081	0.42	0.413	0.176	CHEMBL614818	HEK293
2	CHEMBL2048874	0.467	0.413	0.149	CHEMBL614818	HEK293
4b	CHEMBL2049081	0.42	0.413	0.148	CHEMBL614818	HEK293
4b	CHEMBL2048874	0.467	0.413	0.125	CHEMBL614818	HEK293
2	CHEMBL430060	0.553	0.413	0.081	CHEMBL614818	HEK293
4b	CHEMBL430060	0.553	0.413	0.07	CHEMBL614818	HEK293
2	CHEMBL5277666	0.63	0.412	0.132	CHEMBL614818	HEK293
4b	CHEMBL5277666	0.63	0.412	0.12	CHEMBL614818	HEK293
2	CHEMBL2049076	0.495	0.408	0.174	CHEMBL614818	HEK293
2	CHEMBL2049073	0.495	0.408	0.167	CHEMBL614818	HEK293
2	CHEMBL2049074	0.495	0.408	0.167	CHEMBL614818	HEK293
4b	CHEMBL2049076	0.495	0.408	0.146	CHEMBL614818	HEK293
4b	CHEMBL2049073	0.495	0.408	0.139	CHEMBL614818	HEK293
4b	CHEMBL2049074	0.495	0.408	0.139	CHEMBL614818	HEK293
2	CHEMBL2049086	0.42	0.404	0.175	CHEMBL614818	HEK293
2	CHEMBL2049087	0.416	0.404	0.172	CHEMBL614818	HEK293
2	CHEMBL2049084	0.42	0.404	0.169	CHEMBL614818	HEK293
2	CHEMBL2049082	0.42	0.404	0.169	CHEMBL614818	HEK293
2	CHEMBL2049210	0.463	0.404	0.169	CHEMBL614818	HEK293
2	CHEMBL2049090	0.427	0.404	0.167	CHEMBL614818	HEK293
2	CHEMBL2049089	0.462	0.404	0.162	CHEMBL614818	HEK293
2	CHEMBL5416629	0.568	0.404	0.162	CHEMBL614818	HEK293
2	CHEMBL5420547	0.551	0.404	0.162	CHEMBL614818	HEK293
2	CHEMBL5427247	0.568	0.404	0.16	CHEMBL614818	HEK293
2	CHEMBL5394943	0.551	0.404	0.16	CHEMBL614818	HEK293
2	CHEMBL5399650	0.567	0.404	0.159	CHEMBL614818	HEK293
2	CHEMBL5435813	0.611	0.404	0.158	CHEMBL614818	HEK293
2	CHEMBL5425644	0.567	0.404	0.158	CHEMBL614818	HEK293
2	CHEMBL5418562	0.611	0.404	0.156	CHEMBL614818	HEK293
4b	CHEMBL2049086	0.42	0.404	0.147	CHEMBL614818	HEK293
4b	CHEMBL2049087	0.416	0.404	0.143	CHEMBL614818	HEK293
4b	CHEMBL2049084	0.42	0.404	0.141	CHEMBL614818	HEK293
4b	CHEMBL2049210	0.463	0.404	0.141	CHEMBL614818	HEK293
4b	CHEMBL2049082	0.42	0.404	0.141	CHEMBL614818	HEK293
4b	CHEMBL2049090	0.427	0.404	0.139	CHEMBL614818	HEK293
4b	CHEMBL2049089	0.462	0.404	0.136	CHEMBL614818	HEK293
4b	CHEMBL5416629	0.568	0.404	0.135	CHEMBL614818	HEK293
4b	CHEMBL5420547	0.551	0.404	0.135	CHEMBL614818	HEK293
4b	CHEMBL5427247	0.568	0.404	0.134	CHEMBL614818	HEK293
4b	CHEMBL5394943	0.551	0.404	0.134	CHEMBL614818	HEK293
4b	CHEMBL5399650	0.567	0.404	0.133	CHEMBL614818	HEK293
4b	CHEMBL5435813	0.611	0.404	0.132	CHEMBL614818	HEK293
4b	CHEMBL5425644	0.567	0.404	0.132	CHEMBL614818	HEK293
2	CHEMBL2048883	0.473	0.404	0.13	CHEMBL614818	HEK293
4b	CHEMBL5418562	0.611	0.404	0.13	CHEMBL614818	HEK293
4b	CHEMBL2048883	0.473	0.404	0.11	CHEMBL614818	HEK293
2	CHEMBL5175417	0.639	0.404	0.085	CHEMBL614818	HEK293
4b	CHEMBL5175417	0.639	0.404	0.074	CHEMBL614818	HEK293
2	CHEMBL5192011	0.478	0.4	0.256	CHEMBL614818	HEK293
2	CHEMBL5172313	0.429	0.4	0.256	CHEMBL614818	HEK293
4b	CHEMBL5192011	0.478	0.4	0.21	CHEMBL614818	HEK293
4b	CHEMBL5172313	0.429	0.4	0.21	CHEMBL614818	HEK293
2	CHEMBL3116089	0.393	0.4	0.189	CHEMBL614818	HEK293
2	CHEMBL5269422	0.626	0.4	0.163	CHEMBL614818	HEK293
2	CHEMBL2049220	0.557	0.4	0.158	CHEMBL614818	HEK293
2	CHEMBL2049219	0.472	0.4	0.153	CHEMBL614818	HEK293
4b	CHEMBL3116089	0.393	0.4	0.152	CHEMBL614818	HEK293
2	CHEMBL3338674	0.622	0.4	0.146	CHEMBL614818	HEK293
4b	CHEMBL5269422	0.626	0.4	0.146	CHEMBL614818	HEK293
2	CHEMBL3338675	0.622	0.4	0.143	CHEMBL614818	HEK293
2	CHEMBL3338676	0.622	0.4	0.138	CHEMBL614818	HEK293
4b	CHEMBL2049220	0.557	0.4	0.133	CHEMBL614818	HEK293
4b	CHEMBL2049219	0.472	0.4	0.127	CHEMBL614818	HEK293
4b	CHEMBL3338674	0.622	0.4	0.124	CHEMBL614818	HEK293
4b	CHEMBL3338675	0.622	0.4	0.122	CHEMBL614818	HEK293
4b	CHEMBL3338676	0.622	0.4	0.119	CHEMBL614818	HEK293
2	CHEMBL2048887	0.386	0.4	0.065	CHEMBL614818	HEK293
4b	CHEMBL2048887	0.386	0.4	0.053	CHEMBL614818	HEK293
2	CHEMBL4543393	0.462	0.4	0.016	CHEMBL614818	HEK293
2	CHEMBL4572564	0.413	0.4	0.016	CHEMBL614818	HEK293
2	CHEMBL4529122	0.467	0.4	0.016	CHEMBL614818	HEK293
4b	CHEMBL4543393	0.462	0.4	0.014	CHEMBL614818	HEK293
4b	CHEMBL4572564	0.413	0.4	0.014	CHEMBL614818	HEK293
4b	CHEMBL4529122	0.467	0.4	0.014	CHEMBL614818	HEK293
2	CHEMBL2049216	0.477	0.396	0.179	CHEMBL614818	HEK293
2	CHEMBL2049218	0.461	0.396	0.179	CHEMBL614818	HEK293
2	CHEMBL2049091	0.432	0.396	0.175	CHEMBL614818	HEK293
2	CHEMBL2049205	0.418	0.396	0.175	CHEMBL614818	HEK293
2	CHEMBL2049207	0.418	0.396	0.175	CHEMBL614818	HEK293
2	CHEMBL2049203	0.407	0.396	0.175	CHEMBL614818	HEK293
2	CHEMBL2049206	0.424	0.396	0.171	CHEMBL614818	HEK293
2	CHEMBL2049212	0.461	0.396	0.169	CHEMBL614818	HEK293
2	CHEMBL2049209	0.427	0.396	0.169	CHEMBL614818	HEK293
2	CHEMBL3338669	0.573	0.396	0.165	CHEMBL614818	HEK293
2	CHEMBL3338665	0.573	0.396	0.165	CHEMBL614818	HEK293
2	CHEMBL2048881	0.495	0.396	0.162	CHEMBL614818	HEK293
2	CHEMBL3338666	0.573	0.396	0.161	CHEMBL614818	HEK293
2	CHEMBL3338670	0.573	0.396	0.161	CHEMBL614818	HEK293
2	CHEMBL2049217	0.477	0.396	0.16	CHEMBL614818	HEK293
2	CHEMBL3338667	0.573	0.396	0.158	CHEMBL614818	HEK293
2	CHEMBL3338671	0.573	0.396	0.158	CHEMBL614818	HEK293
2	CHEMBL3338668	0.573	0.396	0.152	CHEMBL614818	HEK293
2	CHEMBL3338672	0.573	0.396	0.152	CHEMBL614818	HEK293
2	CHEMBL2049215	0.527	0.396	0.148	CHEMBL614818	HEK293
4b	CHEMBL2049216	0.477	0.396	0.148	CHEMBL614818	HEK293
4b	CHEMBL2049218	0.461	0.396	0.148	CHEMBL614818	HEK293
4b	CHEMBL2049091	0.432	0.396	0.145	CHEMBL614818	HEK293
4b	CHEMBL2049205	0.418	0.396	0.145	CHEMBL614818	HEK293
4b	CHEMBL2049207	0.418	0.396	0.145	CHEMBL614818	HEK293
4b	CHEMBL2049203	0.407	0.396	0.145	CHEMBL614818	HEK293
4b	CHEMBL2049206	0.424	0.396	0.142	CHEMBL614818	HEK293
4b	CHEMBL2049209	0.427	0.396	0.141	CHEMBL614818	HEK293
4b	CHEMBL2049212	0.461	0.396	0.141	CHEMBL614818	HEK293
4b	CHEMBL3338669	0.573	0.396	0.139	CHEMBL614818	HEK293
4b	CHEMBL3338665	0.573	0.396	0.139	CHEMBL614818	HEK293
4b	CHEMBL2048881	0.495	0.396	0.136	CHEMBL614818	HEK293
4b	CHEMBL3338666	0.573	0.396	0.136	CHEMBL614818	HEK293
4b	CHEMBL3338670	0.573	0.396	0.136	CHEMBL614818	HEK293
4b	CHEMBL3338667	0.573	0.396	0.134	CHEMBL614818	HEK293
4b	CHEMBL3338671	0.573	0.396	0.134	CHEMBL614818	HEK293
4b	CHEMBL2049217	0.477	0.396	0.132	CHEMBL614818	HEK293
4b	CHEMBL3338668	0.573	0.396	0.13	CHEMBL614818	HEK293
4b	CHEMBL3338672	0.573	0.396	0.13	CHEMBL614818	HEK293
4b	CHEMBL2049215	0.527	0.396	0.124	CHEMBL614818	HEK293
4b	CHEMBL3823323	0.386	0.395	0.125	CHEMBL614818	HEK293
4b	CHEMBL3822911	0.386	0.395	0.125	CHEMBL614818	HEK293
2	CHEMBL2049043	0.404	0.395	0.122	CHEMBL614818	HEK293
2	CHEMBL3823323	0.386	0.395	0.114	CHEMBL614818	HEK293
2	CHEMBL3822911	0.386	0.395	0.114	CHEMBL614818	HEK293
4b	CHEMBL2049043	0.404	0.395	0.099	CHEMBL614818	HEK293
2	CHEMBL483266	0.411	0.395	0.066	CHEMBL614818	HEK293
2	CHEMBL4744709	0.455	0.395	0.057	CHEMBL614818	HEK293
2	CHEMBL325041	0.433	0.395	0.057	CHEMBL614818	HEK293
4b	CHEMBL483266	0.411	0.395	0.054	CHEMBL614818	HEK293
4b	CHEMBL4744709	0.455	0.395	0.047	CHEMBL614818	HEK293
4b	CHEMBL325041	0.433	0.395	0.047	CHEMBL614818	HEK293
2	CHEMBL1258122	0.36	0.395	0.008	CHEMBL614818	HEK293
4b	CHEMBL1258122	0.36	0.395	0.007	CHEMBL614818	HEK293
2	CHEMBL491670	0.43	0.395	0	CHEMBL614818	HEK293
4b	CHEMBL491670	0.43	0.395	0	CHEMBL614818	HEK293
2	CHEMBL5284056	0.609	0.392	0.127	CHEMBL614818	HEK293
4b	CHEMBL5284056	0.609	0.392	0.115	CHEMBL614818	HEK293
2	CHEMBL4750714	0.556	0.392	0.046	CHEMBL614818	HEK293
4b	CHEMBL4750714	0.556	0.392	0.043	CHEMBL614818	HEK293
2	CHEMBL5182710	0.523	0.391	0.256	CHEMBL614818	HEK293
4b	CHEMBL5182710	0.523	0.391	0.21	CHEMBL614818	HEK293
2	CHEMBL4099869	0.424	0.391	0.137	CHEMBL614818	HEK293
2	CHEMBL3297988	0.598	0.391	0.131	CHEMBL614818	HEK293
2	CHEMBL3297992	0.602	0.391	0.131	CHEMBL614818	HEK293
2	CHEMBL3298138	0.551	0.391	0.126	CHEMBL614818	HEK293
4b	CHEMBL4099869	0.424	0.391	0.115	CHEMBL614818	HEK293
4b	CHEMBL3297988	0.598	0.391	0.109	CHEMBL614818	HEK293
4b	CHEMBL3297992	0.602	0.391	0.109	CHEMBL614818	HEK293
4b	CHEMBL3298138	0.551	0.391	0.106	CHEMBL614818	HEK293
2	CHEMBL3092745	0.578	0.39	0.292	CHEMBL614818	HEK293
4b	CHEMBL3092745	0.578	0.39	0.237	CHEMBL614818	HEK293
2	CHEMBL2048889	0.368	0.39	0.046	CHEMBL614818	HEK293
4b	CHEMBL2048889	0.368	0.39	0.037	CHEMBL614818	HEK293
2	CHEMBL2049085	0.42	0.388	0.176	CHEMBL614818	HEK293
2	CHEMBL2049080	0.411	0.388	0.17	CHEMBL614818	HEK293
2	CHEMBL188110	0.549	0.388	0.17	CHEMBL614818	HEK293
2	CHEMBL2049211	0.444	0.388	0.169	CHEMBL614818	HEK293
2	CHEMBL2049200	0.402	0.388	0.169	CHEMBL614818	HEK293
2	CHEMBL2049199	0.418	0.388	0.168	CHEMBL614818	HEK293
2	CHEMBL2049204	0.418	0.388	0.167	CHEMBL614818	HEK293
2	CHEMBL2048879	0.473	0.388	0.163	CHEMBL614818	HEK293
2	CHEMBL2049202	0.418	0.388	0.157	CHEMBL614818	HEK293
4b	CHEMBL188110	0.549	0.388	0.157	CHEMBL614818	HEK293
2	CHEMBL5422018	0.6	0.388	0.154	CHEMBL614818	HEK293
2	CHEMBL5399777	0.6	0.388	0.153	CHEMBL614818	HEK293
4b	CHEMBL2049085	0.42	0.388	0.148	CHEMBL614818	HEK293
4b	CHEMBL2049080	0.411	0.388	0.143	CHEMBL614818	HEK293
4b	CHEMBL2049211	0.444	0.388	0.141	CHEMBL614818	HEK293
4b	CHEMBL2049200	0.402	0.388	0.141	CHEMBL614818	HEK293
4b	CHEMBL2049199	0.418	0.388	0.14	CHEMBL614818	HEK293
4b	CHEMBL2049204	0.418	0.388	0.139	CHEMBL614818	HEK293
4b	CHEMBL2048879	0.473	0.388	0.137	CHEMBL614818	HEK293
4b	CHEMBL2049202	0.418	0.388	0.133	CHEMBL614818	HEK293
4b	CHEMBL5422018	0.6	0.388	0.128	CHEMBL614818	HEK293
4b	CHEMBL5399777	0.6	0.388	0.127	CHEMBL614818	HEK293
2	CHEMBL4227780	0.646	0.388	0.059	CHEMBL614818	HEK293
4b	CHEMBL4227780	0.646	0.388	0.049	CHEMBL614818	HEK293
2	CHEMBL3297991	0.584	0.386	0.078	CHEMBL614818	HEK293
2	CHEMBL3297989	0.568	0.386	0.077	CHEMBL614818	HEK293
4b	CHEMBL3297989	0.568	0.386	0.063	CHEMBL614818	HEK293
4b	CHEMBL3297991	0.584	0.386	0.063	CHEMBL614818	HEK293
2	CHEMBL5407988	0.551	0.385	0.164	CHEMBL614818	HEK293
2	CHEMBL5402237	0.567	0.385	0.162	CHEMBL614818	HEK293
4b	CHEMBL5407988	0.551	0.385	0.136	CHEMBL614818	HEK293
4b	CHEMBL5402237	0.567	0.385	0.135	CHEMBL614818	HEK293
2	CHEMBL4635204	0.624	0.385	0.037	CHEMBL614818	HEK293
4b	CHEMBL4635204	0.624	0.385	0.035	CHEMBL614818	HEK293
2	CHEMBL5285140	0.529	0.383	0.084	CHEMBL614818	HEK293
4b	CHEMBL5285140	0.529	0.383	0.071	CHEMBL614818	HEK293
2	CHEMBL60718	0.449	0.381	0.168	CHEMBL614818	HEK293
4b	CHEMBL60718	0.449	0.381	0.135	CHEMBL614818	HEK293
2	CHEMBL4483034	0.489	0.381	0.016	CHEMBL614818	HEK293
4b	CHEMBL4483034	0.489	0.381	0.013	CHEMBL614818	HEK293
2	CHEMBL4547352	0.554	0.381	0.008	CHEMBL614818	HEK293
4b	CHEMBL4547352	0.554	0.381	0.007	CHEMBL614818	HEK293
2	CHEMBL2049225	0.438	0.38	0.171	CHEMBL614818	HEK293
2	CHEMBL2049079	0.411	0.38	0.169	CHEMBL614818	HEK293
2	CHEMBL2049201	0.409	0.38	0.159	CHEMBL614818	HEK293
2	CHEMBL3338673	0.622	0.38	0.15	CHEMBL614818	HEK293
4b	CHEMBL2049079	0.411	0.38	0.142	CHEMBL614818	HEK293
4b	CHEMBL2049225	0.438	0.38	0.142	CHEMBL614818	HEK293
4b	CHEMBL2049201	0.409	0.38	0.133	CHEMBL614818	HEK293
4b	CHEMBL3338673	0.622	0.38	0.127	CHEMBL614818	HEK293
2	CHEMBL3298074	0.567	0.378	0.162	CHEMBL614818	HEK293
2	CHEMBL3298135	0.618	0.378	0.138	CHEMBL614818	HEK293
4b	CHEMBL3298074	0.567	0.378	0.133	CHEMBL614818	HEK293
2	CHEMBL5397555	0.558	0.378	0.131	CHEMBL614818	HEK293
4b	CHEMBL3298135	0.618	0.378	0.116	CHEMBL614818	HEK293
4b	CHEMBL5397555	0.558	0.378	0.108	CHEMBL614818	HEK293
2	CHEMBL2401901	0.415	0.378	0.076	CHEMBL614818	HEK293
2	CHEMBL5171338	0.372	0.378	0.071	CHEMBL614818	HEK293
2	CHEMBL5198837	0.362	0.378	0.071	CHEMBL614818	HEK293
4b	CHEMBL2401901	0.415	0.378	0.062	CHEMBL614818	HEK293
2	CHEMBL1079058	0.247	0.378	0.06	CHEMBL614818	HEK293
4b	CHEMBL5171338	0.372	0.378	0.059	CHEMBL614818	HEK293
4b	CHEMBL5198837	0.362	0.378	0.059	CHEMBL614818	HEK293
4b	CHEMBL1079058	0.247	0.378	0.048	CHEMBL614818	HEK293
2	CHEMBL1255619	0.326	0.378	0.009	CHEMBL614818	HEK293
4b	CHEMBL1255619	0.326	0.378	0.007	CHEMBL614818	HEK293
2	CHEMBL2049075	0.663	0.377	0.203	CHEMBL614818	HEK293
4b	CHEMBL2049075	0.663	0.377	0.172	CHEMBL614818	HEK293
2	CHEMBL1818981	0.556	0.377	0.085	CHEMBL614818	HEK293
4b	CHEMBL1818981	0.556	0.377	0.085	CHEMBL614818	HEK293
4b	CHEMBL1818988	0.489	0.377	0.074	CHEMBL614818	HEK293
2	CHEMBL1818988	0.489	0.377	0.073	CHEMBL614818	HEK293
2	CHEMBL5412497	0.617	0.377	0.065	CHEMBL614818	HEK293
4b	CHEMBL5412497	0.617	0.377	0.059	CHEMBL614818	HEK293
2	CHEMBL2048880	0.473	0.375	0.146	CHEMBL614818	HEK293
4b	CHEMBL2048880	0.473	0.375	0.123	CHEMBL614818	HEK293
2	CHEMBL4799302	0.633	0.375	0.11	CHEMBL614818	HEK293
4b	CHEMBL4799302	0.633	0.375	0.094	CHEMBL614818	HEK293
2	CHEMBL2048890	0.368	0.375	0.066	CHEMBL614818	HEK293
2	CHEMBL3747062	0.402	0.375	0.062	CHEMBL614818	HEK293
2	CHEMBL1078519	0.633	0.375	0.054	CHEMBL614818	HEK293
4b	CHEMBL2048890	0.368	0.375	0.053	CHEMBL614818	HEK293
4b	CHEMBL3747062	0.402	0.375	0.051	CHEMBL614818	HEK293
4b	CHEMBL1078519	0.633	0.375	0.047	CHEMBL614818	HEK293
4b	CHEMBL4740958	0.613	0.373	0.267	CHEMBL614818	HEK293
4b	CHEMBL4762570	0.628	0.373	0.263	CHEMBL614818	HEK293
4b	CHEMBL4784463	0.628	0.373	0.259	CHEMBL614818	HEK293
4b	CHEMBL4763173	0.624	0.373	0.223	CHEMBL614818	HEK293
4b	CHEMBL4744853	0.638	0.373	0.22	CHEMBL614818	HEK293
4b	CHEMBL4783472	0.638	0.373	0.217	CHEMBL614818	HEK293
4b	CHEMBL4791512	0.585	0.373	0.169	CHEMBL614818	HEK293
4b	CHEMBL4781441	0.6	0.373	0.167	CHEMBL614818	HEK293
4b	CHEMBL4777605	0.6	0.373	0.164	CHEMBL614818	HEK293
2	CHEMBL2049221	0.489	0.373	0.163	CHEMBL614818	HEK293
2	CHEMBL2049222	0.489	0.373	0.163	CHEMBL614818	HEK293
2	CHEMBL4791512	0.585	0.373	0.161	CHEMBL614818	HEK293
2	CHEMBL4781441	0.6	0.373	0.158	CHEMBL614818	HEK293
2	CHEMBL4777605	0.6	0.373	0.155	CHEMBL614818	HEK293
2	CHEMBL4740958	0.613	0.373	0.151	CHEMBL614818	HEK293
2	CHEMBL4762570	0.628	0.373	0.149	CHEMBL614818	HEK293
2	CHEMBL4784463	0.628	0.373	0.146	CHEMBL614818	HEK293
4b	CHEMBL2049221	0.489	0.373	0.137	CHEMBL614818	HEK293
4b	CHEMBL2049222	0.489	0.373	0.137	CHEMBL614818	HEK293
2	CHEMBL4763173	0.624	0.373	0.132	CHEMBL614818	HEK293
2	CHEMBL4744853	0.638	0.373	0.13	CHEMBL614818	HEK293
2	CHEMBL4783472	0.638	0.373	0.128	CHEMBL614818	HEK293
2	CHEMBL41851	0.484	0.373	0.11	CHEMBL614818	HEK293
4b	CHEMBL41851	0.484	0.373	0.095	CHEMBL614818	HEK293
2	CHEMBL5200642	0.591	0.373	0.076	CHEMBL614818	HEK293
4b	CHEMBL5200642	0.591	0.373	0.067	CHEMBL614818	HEK293
2	CHEMBL4225644	0.462	0.372	0.058	CHEMBL614818	HEK293
2	CHEMBL1237	0.477	0.372	0.055	CHEMBL614818	HEK293
4b	CHEMBL4225644	0.462	0.372	0.048	CHEMBL614818	HEK293
4b	CHEMBL1237	0.477	0.372	0.046	CHEMBL614818	HEK293
2	CHEMBL4553714	0.489	0.372	0.023	CHEMBL614818	HEK293
4b	CHEMBL4553714	0.489	0.372	0.019	CHEMBL614818	HEK293
2	CHEMBL1812998	0.437	0.37	0.192	CHEMBL614818	HEK293
4b	CHEMBL1812998	0.437	0.37	0.19	CHEMBL614818	HEK293
2	CHEMBL5416539	0.591	0.37	0.175	CHEMBL614818	HEK293
4b	CHEMBL5416539	0.591	0.37	0.151	CHEMBL614818	HEK293
2	CHEMBL3297995	0.5	0.37	0.148	CHEMBL614818	HEK293
2	CHEMBL3297805	0.575	0.37	0.132	CHEMBL614818	HEK293
4b	CHEMBL3297995	0.5	0.37	0.121	CHEMBL614818	HEK293
4b	CHEMBL3297805	0.575	0.37	0.11	CHEMBL614818	HEK293
2	CHEMBL5171559	0.511	0.37	0.108	CHEMBL614818	HEK293
2	CHEMBL3298070	0.511	0.37	0.091	CHEMBL614818	HEK293
4b	CHEMBL5171559	0.511	0.37	0.09	CHEMBL614818	HEK293
2	CHEMBL5267910	0.542	0.37	0.086	CHEMBL614818	HEK293
2	CHEMBL5196305	0.372	0.37	0.079	CHEMBL614818	HEK293
2	CHEMBL5183504	0.362	0.37	0.079	CHEMBL614818	HEK293
2	CHEMBL2063396	0.538	0.37	0.076	CHEMBL614818	HEK293
4b	CHEMBL3298070	0.511	0.37	0.075	CHEMBL614818	HEK293
4b	CHEMBL5267910	0.542	0.37	0.072	CHEMBL614818	HEK293
4b	CHEMBL5196305	0.372	0.37	0.066	CHEMBL614818	HEK293
4b	CHEMBL5183504	0.362	0.37	0.066	CHEMBL614818	HEK293
4b	CHEMBL2063396	0.538	0.37	0.064	CHEMBL614818	HEK293
2	CHEMBL5082149	0.468	0.37	0.061	CHEMBL614818	HEK293
4b	CHEMBL5082149	0.468	0.37	0.055	CHEMBL614818	HEK293
2	CHEMBL1165387	0.31	0.368	0.089	CHEMBL614818	HEK293
4b	CHEMBL1165387	0.31	0.368	0.072	CHEMBL614818	HEK293
2	CHEMBL1077884	0.302	0.368	0.059	CHEMBL614818	HEK293
4b	CHEMBL1077884	0.302	0.368	0.047	CHEMBL614818	HEK293
2	CHEMBL1255620	0.337	0.368	0.009	CHEMBL614818	HEK293
4b	CHEMBL1255620	0.337	0.368	0.007	CHEMBL614818	HEK293
2	CHEMBL364389	0.538	0.367	0.172	CHEMBL614818	HEK293
4b	CHEMBL364389	0.538	0.367	0.158	CHEMBL614818	HEK293
2	CHEMBL5427246	0.6	0.367	0.156	CHEMBL614818	HEK293
4b	CHEMBL5427246	0.6	0.367	0.13	CHEMBL614818	HEK293
4b	CHEMBL3823372	0.438	0.366	0.113	CHEMBL614818	HEK293
2	CHEMBL3823372	0.438	0.366	0.101	CHEMBL614818	HEK293
2	CHEMBL485938	0.239	0.366	0.08	CHEMBL614818	HEK293
4b	CHEMBL485938	0.239	0.366	0.065	CHEMBL614818	HEK293
2	CHEMBL4544760	0.407	0.366	0.034	CHEMBL614818	HEK293
2	CHEMBL4517139	0.407	0.366	0.033	CHEMBL614818	HEK293
4b	CHEMBL4544760	0.407	0.366	0.028	CHEMBL614818	HEK293
4b	CHEMBL4517139	0.407	0.366	0.027	CHEMBL614818	HEK293
2	CHEMBL5202790	0.591	0.365	0.077	CHEMBL614818	HEK293
4b	CHEMBL5202790	0.591	0.365	0.068	CHEMBL614818	HEK293
2	CHEMBL4590349	0.516	0.364	0.217	CHEMBL614818	HEK293
4b	CHEMBL4590349	0.516	0.364	0.174	CHEMBL614818	HEK293
2	CHEMBL5291465	0.663	0.364	0.052	CHEMBL614818	HEK293
2	CHEMBL5279762	0.663	0.364	0.052	CHEMBL614818	HEK293
4b	CHEMBL5291465	0.663	0.364	0.051	CHEMBL614818	HEK293
4b	CHEMBL5279762	0.663	0.364	0.051	CHEMBL614818	HEK293
2	CHEMBL5189553	0.478	0.362	0.195	CHEMBL614818	HEK293
2	CHEMBL5196683	0.429	0.362	0.195	CHEMBL614818	HEK293
2	CHEMBL5430005	0.511	0.362	0.173	CHEMBL614818	HEK293
2	CHEMBL5433515	0.543	0.362	0.173	CHEMBL614818	HEK293
2	CHEMBL5288195	0.611	0.362	0.172	CHEMBL614818	HEK293
2	CHEMBL3298076	0.607	0.362	0.17	CHEMBL614818	HEK293
4b	CHEMBL5189553	0.478	0.362	0.158	CHEMBL614818	HEK293
4b	CHEMBL5196683	0.429	0.362	0.158	CHEMBL614818	HEK293
4b	CHEMBL5288195	0.611	0.362	0.155	CHEMBL614818	HEK293
4b	CHEMBL5430005	0.511	0.362	0.145	CHEMBL614818	HEK293
4b	CHEMBL5433515	0.543	0.362	0.145	CHEMBL614818	HEK293
4b	CHEMBL3298076	0.607	0.362	0.143	CHEMBL614818	HEK293
2	CHEMBL786	0.432	0.362	0.118	CHEMBL614818	HEK293
2	CHEMBL4068438	0.447	0.362	0.108	CHEMBL614818	HEK293
2	CHEMBL4080185	0.479	0.362	0.107	CHEMBL614818	HEK293
2	CHEMBL4064693	0.479	0.362	0.106	CHEMBL614818	HEK293
4b	CHEMBL786	0.432	0.362	0.099	CHEMBL614818	HEK293
4b	CHEMBL4068438	0.447	0.362	0.09	CHEMBL614818	HEK293
4b	CHEMBL4064693	0.479	0.362	0.089	CHEMBL614818	HEK293
4b	CHEMBL4080185	0.479	0.362	0.089	CHEMBL614818	HEK293
2	CHEMBL5195292	0.415	0.362	0.071	CHEMBL614818	HEK293
2	CHEMBL4639636	0.527	0.362	0.069	CHEMBL614818	HEK293
2	CHEMBL2063395	0.494	0.362	0.064	CHEMBL614818	HEK293
4b	CHEMBL4639636	0.527	0.362	0.06	CHEMBL614818	HEK293
4b	CHEMBL5195292	0.415	0.362	0.059	CHEMBL614818	HEK293
4b	CHEMBL2063395	0.494	0.362	0.054	CHEMBL614818	HEK293
4b	CHEMBL4206146	0.639	0.361	0.07	CHEMBL614818	HEK293
2	CHEMBL4206146	0.639	0.361	0.06	CHEMBL614818	HEK293
2	CHEMBL3093781	0.5	0.36	0.126	CHEMBL614818	HEK293
4b	CHEMBL3093781	0.5	0.36	0.108	CHEMBL614818	HEK293
2	CHEMBL2048891	0.382	0.359	0.065	CHEMBL614818	HEK293
4b	CHEMBL2048891	0.382	0.359	0.053	CHEMBL614818	HEK293
2	CHEMBL4126298	0.322	0.357	0.115	CHEMBL614818	HEK293
4b	CHEMBL4126298	0.322	0.357	0.094	CHEMBL614818	HEK293
2	CHEMBL4227989	0.44	0.357	0.059	CHEMBL614818	HEK293
2	CHEMBL5266865	0.663	0.357	0.058	CHEMBL614818	HEK293
2	CHEMBL5288240	0.663	0.357	0.058	CHEMBL614818	HEK293
2	CHEMBL4226427	0.413	0.357	0.058	CHEMBL614818	HEK293
4b	CHEMBL5266865	0.663	0.357	0.057	CHEMBL614818	HEK293
4b	CHEMBL5288240	0.663	0.357	0.057	CHEMBL614818	HEK293
4b	CHEMBL4227989	0.44	0.357	0.048	CHEMBL614818	HEK293
4b	CHEMBL4226427	0.413	0.357	0.048	CHEMBL614818	HEK293
2	CHEMBL5187522	0.56	0.356	0.184	CHEMBL614818	HEK293
2	CHEMBL5187142	0.56	0.356	0.184	CHEMBL614818	HEK293
4b	CHEMBL5187522	0.56	0.356	0.152	CHEMBL614818	HEK293
4b	CHEMBL5187142	0.56	0.356	0.152	CHEMBL614818	HEK293
2	CHEMBL3297804	0.552	0.356	0.133	CHEMBL614818	HEK293
2	CHEMBL2049078	0.409	0.356	0.119	CHEMBL614818	HEK293
4b	CHEMBL3297804	0.552	0.356	0.11	CHEMBL614818	HEK293
2	CHEMBL5170552	0.5	0.356	0.109	CHEMBL614818	HEK293
2	CHEMBL2048886	0.407	0.356	0.099	CHEMBL614818	HEK293
4b	CHEMBL2049078	0.409	0.356	0.097	CHEMBL614818	HEK293
4b	CHEMBL5170552	0.5	0.356	0.091	CHEMBL614818	HEK293
4b	CHEMBL2048886	0.407	0.356	0.082	CHEMBL614818	HEK293
2	CHEMBL4794099	0.594	0.356	0.04	CHEMBL614818	HEK293
4b	CHEMBL4794099	0.594	0.356	0.038	CHEMBL614818	HEK293
2	CHEMBL3781108	0.523	0.354	0.175	CHEMBL614818	HEK293
2	CHEMBL364633	0.559	0.354	0.172	CHEMBL614818	HEK293
4b	CHEMBL364633	0.559	0.354	0.16	CHEMBL614818	HEK293
2	CHEMBL3297996	0.529	0.354	0.158	CHEMBL614818	HEK293
2	CHEMBL3298075	0.565	0.354	0.152	CHEMBL614818	HEK293
4b	CHEMBL3781108	0.523	0.354	0.144	CHEMBL614818	HEK293
2	CHEMBL4079380	0.429	0.354	0.133	CHEMBL614818	HEK293
4b	CHEMBL3297996	0.529	0.354	0.132	CHEMBL614818	HEK293
4b	CHEMBL3298075	0.565	0.354	0.126	CHEMBL614818	HEK293
2	CHEMBL3298071	0.54	0.354	0.124	CHEMBL614818	HEK293
2	CHEMBL592941	0.424	0.354	0.116	CHEMBL614818	HEK293
4b	CHEMBL4079380	0.429	0.354	0.112	CHEMBL614818	HEK293
2	CHEMBL5415247	0.6	0.354	0.111	CHEMBL614818	HEK293
2	CHEMBL5432685	0.589	0.354	0.11	CHEMBL614818	HEK293
2	CHEMBL5410890	0.6	0.354	0.11	CHEMBL614818	HEK293
2	CHEMBL5427780	0.589	0.354	0.109	CHEMBL614818	HEK293
2	CHEMBL5427768	0.6	0.354	0.109	CHEMBL614818	HEK293
2	CHEMBL5398253	0.6	0.354	0.109	CHEMBL614818	HEK293
2	CHEMBL5434534	0.6	0.354	0.109	CHEMBL614818	HEK293
2	CHEMBL5404303	0.6	0.354	0.109	CHEMBL614818	HEK293
2	CHEMBL4759640	0.719	0.354	0.108	CHEMBL614818	HEK293
2	CHEMBL5401416	0.6	0.354	0.108	CHEMBL614818	HEK293
2	CHEMBL5418010	0.6	0.354	0.107	CHEMBL614818	HEK293
2	CHEMBL5433418	0.6	0.354	0.106	CHEMBL614818	HEK293
2	CHEMBL4095784	0.484	0.354	0.104	CHEMBL614818	HEK293
4b	CHEMBL3298071	0.54	0.354	0.104	CHEMBL614818	HEK293
4b	CHEMBL592941	0.424	0.354	0.098	CHEMBL614818	HEK293
4b	CHEMBL5415247	0.6	0.354	0.092	CHEMBL614818	HEK293
4b	CHEMBL5432685	0.589	0.354	0.092	CHEMBL614818	HEK293
4b	CHEMBL5410890	0.6	0.354	0.092	CHEMBL614818	HEK293
4b	CHEMBL4759640	0.719	0.354	0.091	CHEMBL614818	HEK293
4b	CHEMBL5427780	0.589	0.354	0.091	CHEMBL614818	HEK293
4b	CHEMBL5398253	0.6	0.354	0.091	CHEMBL614818	HEK293
4b	CHEMBL5427768	0.6	0.354	0.09	CHEMBL614818	HEK293
4b	CHEMBL5434534	0.6	0.354	0.09	CHEMBL614818	HEK293
4b	CHEMBL5401416	0.6	0.354	0.09	CHEMBL614818	HEK293
4b	CHEMBL5404303	0.6	0.354	0.09	CHEMBL614818	HEK293
4b	CHEMBL5433418	0.6	0.354	0.089	CHEMBL614818	HEK293
4b	CHEMBL5418010	0.6	0.354	0.089	CHEMBL614818	HEK293
4b	CHEMBL4095784	0.484	0.354	0.087	CHEMBL614818	HEK293
2	CHEMBL2041933	0.505	0.354	0.065	CHEMBL614818	HEK293
4b	CHEMBL2041933	0.505	0.354	0.053	CHEMBL614818	HEK293
2	CHEMBL184480	0.433	0.354	0.038	CHEMBL614818	HEK293
4b	CHEMBL184480	0.433	0.354	0.033	CHEMBL614818	HEK293
2	CHEMBL3298069	0.539	0.353	0.165	CHEMBL614818	HEK293
2	CHEMBL3298137	0.604	0.353	0.157	CHEMBL614818	HEK293
4b	CHEMBL3298069	0.539	0.353	0.139	CHEMBL614818	HEK293
4b	CHEMBL3298137	0.604	0.353	0.135	CHEMBL614818	HEK293
2	CHEMBL3093780	0.44	0.353	0.127	CHEMBL614818	HEK293
2	CHEMBL4790832	0.432	0.353	0.121	CHEMBL614818	HEK293
2	CHEMBL4798432	0.432	0.353	0.121	CHEMBL614818	HEK293
4b	CHEMBL3093780	0.44	0.353	0.109	CHEMBL614818	HEK293
4b	CHEMBL4790832	0.432	0.353	0.102	CHEMBL614818	HEK293
4b	CHEMBL4798432	0.432	0.353	0.102	CHEMBL614818	HEK293
2	CHEMBL4093332	0.57	0.353	0.099	CHEMBL614818	HEK293
2	CHEMBL4083096	0.57	0.353	0.099	CHEMBL614818	HEK293
2	CHEMBL4102004	0.591	0.353	0.097	CHEMBL614818	HEK293
2	CHEMBL4077736	0.591	0.353	0.097	CHEMBL614818	HEK293
4b	CHEMBL4093332	0.57	0.353	0.083	CHEMBL614818	HEK293
4b	CHEMBL4083096	0.57	0.353	0.083	CHEMBL614818	HEK293
2	CHEMBL5204812	0.602	0.353	0.082	CHEMBL614818	HEK293
4b	CHEMBL4102004	0.591	0.353	0.082	CHEMBL614818	HEK293
4b	CHEMBL4077736	0.591	0.353	0.082	CHEMBL614818	HEK293
4b	CHEMBL5204812	0.602	0.353	0.072	CHEMBL614818	HEK293
2	CHEMBL4214122	0.375	0.353	0.043	CHEMBL614818	HEK293
2	CHEMBL4217878	0.375	0.353	0.043	CHEMBL614818	HEK293
4b	CHEMBL4214122	0.375	0.353	0.039	CHEMBL614818	HEK293
4b	CHEMBL4217878	0.375	0.353	0.039	CHEMBL614818	HEK293
2	CHEMBL2049223	0.667	0.352	0.199	CHEMBL614818	HEK293
4b	CHEMBL2049223	0.667	0.352	0.169	CHEMBL614818	HEK293
2	CHEMBL5179285	0.559	0.352	0.093	CHEMBL614818	HEK293
4b	CHEMBL5179285	0.559	0.352	0.08	CHEMBL614818	HEK293
2	CHEMBL1077872	0.241	0.351	0.061	CHEMBL614818	HEK293
2	CHEMBL1077883	0.221	0.351	0.061	CHEMBL614818	HEK293
2	CHEMBL1077874	0.278	0.351	0.061	CHEMBL614818	HEK293
2	CHEMBL1077983	0.289	0.351	0.059	CHEMBL614818	HEK293
2	CHEMBL1077885	0.241	0.351	0.059	CHEMBL614818	HEK293
4b	CHEMBL1077872	0.241	0.351	0.048	CHEMBL614818	HEK293
4b	CHEMBL1077874	0.278	0.351	0.048	CHEMBL614818	HEK293
4b	CHEMBL1077883	0.221	0.351	0.048	CHEMBL614818	HEK293
4b	CHEMBL1077983	0.289	0.351	0.047	CHEMBL614818	HEK293
4b	CHEMBL1077885	0.241	0.351	0.047	CHEMBL614818	HEK293
2	CHEMBL2048892	0.364	0.35	0.046	CHEMBL614818	HEK293
4b	CHEMBL2048892	0.364	0.35	0.037	CHEMBL614818	HEK293
2	CHEMBL3759473	0.563	0.349	0.061	CHEMBL614818	HEK293
2	CHEMBL4227269	0.451	0.349	0.058	CHEMBL614818	HEK293
2	CHEMBL1078518	0.467	0.349	0.051	CHEMBL614818	HEK293
4b	CHEMBL3759473	0.563	0.349	0.05	CHEMBL614818	HEK293
2	CHEMBL4543143	0.421	0.349	0.048	CHEMBL614818	HEK293
4b	CHEMBL4227269	0.451	0.349	0.048	CHEMBL614818	HEK293
4b	CHEMBL1078518	0.467	0.349	0.044	CHEMBL614818	HEK293
2	CHEMBL1078517	0.467	0.349	0.04	CHEMBL614818	HEK293
4b	CHEMBL4543143	0.421	0.349	0.04	CHEMBL614818	HEK293
4b	CHEMBL1078517	0.467	0.349	0.035	CHEMBL614818	HEK293
2	CHEMBL442599	0.467	0.349	0.009	CHEMBL614818	HEK293
2	CHEMBL443133	0.457	0.349	0.009	CHEMBL614818	HEK293
4b	CHEMBL442599	0.467	0.349	0.008	CHEMBL614818	HEK293
4b	CHEMBL443133	0.457	0.349	0.008	CHEMBL614818	HEK293
2	CHEMBL1868007	0.5	0.348	0.178	CHEMBL614818	HEK293
4b	CHEMBL1868007	0.5	0.348	0.146	CHEMBL614818	HEK293
2	CHEMBL3759936	0.598	0.348	0.107	CHEMBL614818	HEK293
2	CHEMBL4102059	0.478	0.348	0.103	CHEMBL614818	HEK293
2	CHEMBL4092371	0.446	0.348	0.103	CHEMBL614818	HEK293
4b	CHEMBL3759936	0.598	0.348	0.088	CHEMBL614818	HEK293
4b	CHEMBL4102059	0.478	0.348	0.086	CHEMBL614818	HEK293
4b	CHEMBL4092371	0.446	0.348	0.086	CHEMBL614818	HEK293
2	CHEMBL5194197	0.505	0.348	0.031	CHEMBL614818	HEK293
4b	CHEMBL5194197	0.505	0.348	0.026	CHEMBL614818	HEK293
2	CHEMBL3298078	0.607	0.347	0.185	CHEMBL614818	HEK293
4b	CHEMBL3298078	0.607	0.347	0.155	CHEMBL614818	HEK293
2	CHEMBL4580612	0.609	0.347	0.144	CHEMBL614818	HEK293
2	CHEMBL3297997	0.5	0.347	0.138	CHEMBL614818	HEK293
4b	CHEMBL4580612	0.609	0.347	0.12	CHEMBL614818	HEK293
4b	CHEMBL3297997	0.5	0.347	0.114	CHEMBL614818	HEK293
2	CHEMBL4782574	0.462	0.347	0.103	CHEMBL614818	HEK293
4b	CHEMBL4782574	0.462	0.347	0.088	CHEMBL614818	HEK293
2	CHEMBL4449957	0.562	0.346	0.218	CHEMBL614818	HEK293
4b	CHEMBL4449957	0.562	0.346	0.182	CHEMBL614818	HEK293
2	CHEMBL5188766	0.574	0.346	0.078	CHEMBL614818	HEK293
4b	CHEMBL5188766	0.574	0.346	0.068	CHEMBL614818	HEK293
2	CHEMBL2049224	0.67	0.345	0.199	CHEMBL614818	HEK293
4b	CHEMBL2049224	0.67	0.345	0.169	CHEMBL614818	HEK293
4b	CHEMBL445595	0.415	0.345	0.161	CHEMBL614818	HEK293
4b	CHEMBL442633	0.394	0.345	0.155	CHEMBL614818	HEK293
2	CHEMBL445595	0.415	0.345	0.098	CHEMBL614818	HEK293
2	CHEMBL442633	0.394	0.345	0.093	CHEMBL614818	HEK293
2	CHEMBL5400778	0.551	0.345	0.093	CHEMBL614818	HEK293
4b	CHEMBL5400778	0.551	0.345	0.079	CHEMBL614818	HEK293
2	CHEMBL5199884	0.585	0.345	0.06	CHEMBL614818	HEK293
2	CHEMBL4753342	0.553	0.345	0.053	CHEMBL614818	HEK293
4b	CHEMBL5199884	0.585	0.345	0.053	CHEMBL614818	HEK293
4b	CHEMBL4753342	0.553	0.345	0.046	CHEMBL614818	HEK293
2	CHEMBL1078351	0.278	0.342	0.069	CHEMBL614818	HEK293
2	CHEMBL1077873	0.302	0.342	0.06	CHEMBL614818	HEK293
4b	CHEMBL1078351	0.278	0.342	0.055	CHEMBL614818	HEK293
4b	CHEMBL1077873	0.302	0.342	0.048	CHEMBL614818	HEK293
2	CHEMBL423192	0.455	0.341	0.102	CHEMBL614818	HEK293
4b	CHEMBL423192	0.455	0.341	0.098	CHEMBL614818	HEK293
2	CHEMBL1672020	0.389	0.341	0.079	CHEMBL614818	HEK293
2	CHEMBL2401902	0.344	0.341	0.078	CHEMBL614818	HEK293
4b	CHEMBL1672020	0.389	0.341	0.066	CHEMBL614818	HEK293
4b	CHEMBL2401902	0.344	0.341	0.063	CHEMBL614818	HEK293
2	CHEMBL3759834	0.575	0.341	0.06	CHEMBL614818	HEK293
4b	CHEMBL3759834	0.575	0.341	0.049	CHEMBL614818	HEK293
2	CHEMBL2049036	0.427	0.341	0.036	CHEMBL614818	HEK293
4b	CHEMBL2049036	0.427	0.341	0.029	CHEMBL614818	HEK293
2	CHEMBL4459023	0.533	0.34	0.211	CHEMBL614818	HEK293
2	CHEMBL4593366	0.527	0.34	0.191	CHEMBL614818	HEK293
2	CHEMBL4448455	0.5	0.34	0.191	CHEMBL614818	HEK293
2	CHEMBL4579588	0.5	0.34	0.191	CHEMBL614818	HEK293
2	CHEMBL3298080	0.615	0.34	0.177	CHEMBL614818	HEK293
2	CHEMBL3299017	0.529	0.34	0.173	CHEMBL614818	HEK293
4b	CHEMBL4459023	0.533	0.34	0.17	CHEMBL614818	HEK293
2	CHEMBL1669714	0.326	0.34	0.169	CHEMBL614818	HEK293
4b	CHEMBL1669714	0.326	0.34	0.164	CHEMBL614818	HEK293
4b	CHEMBL4593366	0.527	0.34	0.154	CHEMBL614818	HEK293
4b	CHEMBL4448455	0.5	0.34	0.154	CHEMBL614818	HEK293
4b	CHEMBL4579588	0.5	0.34	0.154	CHEMBL614818	HEK293
4b	CHEMBL3298080	0.615	0.34	0.15	CHEMBL614818	HEK293
4b	CHEMBL3299017	0.529	0.34	0.145	CHEMBL614818	HEK293
2	CHEMBL2048885	0.407	0.34	0.136	CHEMBL614818	HEK293
2	CHEMBL3297993	0.5	0.34	0.128	CHEMBL614818	HEK293
2	CHEMBL4796406	0.438	0.34	0.117	CHEMBL614818	HEK293
4b	CHEMBL2048885	0.407	0.34	0.111	CHEMBL614818	HEK293
4b	CHEMBL3297993	0.5	0.34	0.105	CHEMBL614818	HEK293
2	CHEMBL4062346	0.559	0.34	0.101	CHEMBL614818	HEK293
2	CHEMBL4091820	0.559	0.34	0.101	CHEMBL614818	HEK293
2	CHEMBL2312155	0.421	0.34	0.101	CHEMBL614818	HEK293
4b	CHEMBL4796406	0.438	0.34	0.099	CHEMBL614818	HEK293
2	CHEMBL4798281	0.462	0.34	0.088	CHEMBL614818	HEK293
4b	CHEMBL4062346	0.559	0.34	0.085	CHEMBL614818	HEK293
4b	CHEMBL4091820	0.559	0.34	0.085	CHEMBL614818	HEK293
4b	CHEMBL2312155	0.421	0.34	0.084	CHEMBL614818	HEK293
2	CHEMBL4793718	0.449	0.34	0.083	CHEMBL614818	HEK293
2	CHEMBL5208208	0.389	0.34	0.079	CHEMBL614818	HEK293
4b	CHEMBL4798281	0.462	0.34	0.075	CHEMBL614818	HEK293
2	CHEMBL4792068	0.462	0.34	0.074	CHEMBL614818	HEK293
2	CHEMBL42908	0.457	0.34	0.071	CHEMBL614818	HEK293
4b	CHEMBL4793718	0.449	0.34	0.071	CHEMBL614818	HEK293
4b	CHEMBL5208208	0.389	0.34	0.065	CHEMBL614818	HEK293
4b	CHEMBL4792068	0.462	0.34	0.063	CHEMBL614818	HEK293
4b	CHEMBL42908	0.457	0.34	0.06	CHEMBL614818	HEK293
2	CHEMBL4287109	0.356	0.34	0.04	CHEMBL614818	HEK293
4b	CHEMBL4287109	0.356	0.34	0.04	CHEMBL614818	HEK293
2	CHEMBL4557979	0.699	0.339	0.149	CHEMBL614818	HEK293
4b	CHEMBL4557979	0.699	0.339	0.142	CHEMBL614818	HEK293
2	CHEMBL4463080	0.677	0.339	0.135	CHEMBL614818	HEK293
4b	CHEMBL4748756	0.581	0.339	0.132	CHEMBL614818	HEK293
4b	CHEMBL4751740	0.581	0.339	0.132	CHEMBL614818	HEK293
4b	CHEMBL4779071	0.581	0.339	0.132	CHEMBL614818	HEK293
4b	CHEMBL4800435	0.574	0.339	0.132	CHEMBL614818	HEK293
4b	CHEMBL4746136	0.596	0.339	0.13	CHEMBL614818	HEK293
4b	CHEMBL4749567	0.596	0.339	0.13	CHEMBL614818	HEK293
4b	CHEMBL4761228	0.596	0.339	0.13	CHEMBL614818	HEK293
4b	CHEMBL4779811	0.589	0.339	0.13	CHEMBL614818	HEK293
4b	CHEMBL4463080	0.677	0.339	0.129	CHEMBL614818	HEK293
4b	CHEMBL4746337	0.596	0.339	0.128	CHEMBL614818	HEK293
4b	CHEMBL4751880	0.596	0.339	0.128	CHEMBL614818	HEK293
4b	CHEMBL4755967	0.596	0.339	0.128	CHEMBL614818	HEK293
4b	CHEMBL4757362	0.589	0.339	0.128	CHEMBL614818	HEK293
2	CHEMBL4748756	0.581	0.339	0.114	CHEMBL614818	HEK293
2	CHEMBL4751740	0.581	0.339	0.114	CHEMBL614818	HEK293
2	CHEMBL4779071	0.581	0.339	0.114	CHEMBL614818	HEK293
2	CHEMBL4800435	0.574	0.339	0.114	CHEMBL614818	HEK293
2	CHEMBL4746136	0.596	0.339	0.112	CHEMBL614818	HEK293
2	CHEMBL4749567	0.596	0.339	0.112	CHEMBL614818	HEK293
2	CHEMBL4761228	0.596	0.339	0.112	CHEMBL614818	HEK293
2	CHEMBL4779811	0.589	0.339	0.112	CHEMBL614818	HEK293
2	CHEMBL4746337	0.596	0.339	0.11	CHEMBL614818	HEK293
2	CHEMBL4751880	0.596	0.339	0.11	CHEMBL614818	HEK293
2	CHEMBL4755967	0.596	0.339	0.11	CHEMBL614818	HEK293
2	CHEMBL4757362	0.589	0.339	0.11	CHEMBL614818	HEK293
2	CHEMBL592058	0.568	0.339	0.03	CHEMBL614818	HEK293
4b	CHEMBL592058	0.568	0.339	0.027	CHEMBL614818	HEK293
4b	CHEMBL4173204	0.352	0.333	0.304	CHEMBL614818	HEK293
4b	CHEMBL505690	0.436	0.333	0.2	CHEMBL614818	HEK293
4b	CHEMBL503165	0.426	0.333	0.186	CHEMBL614818	HEK293
4b	CHEMBL506928	0.426	0.333	0.186	CHEMBL614818	HEK293
4b	CHEMBL506115	0.436	0.333	0.185	CHEMBL614818	HEK293
2	CHEMBL4173204	0.352	0.333	0.184	CHEMBL614818	HEK293
4b	CHEMBL451990	0.436	0.333	0.183	CHEMBL614818	HEK293
2	CHEMBL3781328	0.478	0.333	0.178	CHEMBL614818	HEK293
4b	CHEMBL1669712	0.337	0.333	0.177	CHEMBL614818	HEK293
2	CHEMBL1669712	0.337	0.333	0.176	CHEMBL614818	HEK293
4b	CHEMBL507615	0.383	0.333	0.16	CHEMBL614818	HEK293
4b	CHEMBL473367	0.383	0.333	0.16	CHEMBL614818	HEK293
2	CHEMBL461557	0.495	0.333	0.154	CHEMBL614818	HEK293
4b	CHEMBL3781328	0.478	0.333	0.146	CHEMBL614818	HEK293
2	CHEMBL4105116	0.407	0.333	0.134	CHEMBL614818	HEK293
4b	CHEMBL4127968	0.375	0.333	0.133	CHEMBL614818	HEK293
4b	CHEMBL461557	0.495	0.333	0.128	CHEMBL614818	HEK293
2	CHEMBL1819240	0.382	0.333	0.126	CHEMBL614818	HEK293
2	CHEMBL461556	0.495	0.333	0.119	CHEMBL614818	HEK293
2	CHEMBL3401044	0.5	0.333	0.117	CHEMBL614818	HEK293
2	CHEMBL505690	0.436	0.333	0.114	CHEMBL614818	HEK293
4b	CHEMBL4105116	0.407	0.333	0.113	CHEMBL614818	HEK293
2	CHEMBL5418015	0.589	0.333	0.112	CHEMBL614818	HEK293
2	CHEMBL518190	0.495	0.333	0.111	CHEMBL614818	HEK293
2	CHEMBL2170863	0.457	0.333	0.108	CHEMBL614818	HEK293
2	CHEMBL4785863	0.711	0.333	0.107	CHEMBL614818	HEK293
2	CHEMBL2170864	0.478	0.333	0.106	CHEMBL614818	HEK293
2	CHEMBL503165	0.426	0.333	0.105	CHEMBL614818	HEK293
2	CHEMBL506928	0.426	0.333	0.105	CHEMBL614818	HEK293
2	CHEMBL506115	0.436	0.333	0.105	CHEMBL614818	HEK293
2	CHEMBL451990	0.436	0.333	0.104	CHEMBL614818	HEK293
2	CHEMBL4087257	0.44	0.333	0.102	CHEMBL614818	HEK293
4b	CHEMBL1819240	0.382	0.333	0.102	CHEMBL614818	HEK293
2	CHEMBL2170862	0.446	0.333	0.101	CHEMBL614818	HEK293
2	CHEMBL4088058	0.505	0.333	0.101	CHEMBL614818	HEK293
2	CHEMBL4059782	0.473	0.333	0.101	CHEMBL614818	HEK293
4b	CHEMBL3401044	0.5	0.333	0.101	CHEMBL614818	HEK293
4b	CHEMBL461556	0.495	0.333	0.1	CHEMBL614818	HEK293
2	CHEMBL518800	0.495	0.333	0.095	CHEMBL614818	HEK293
2	CHEMBL507615	0.383	0.333	0.094	CHEMBL614818	HEK293
2	CHEMBL473367	0.383	0.333	0.094	CHEMBL614818	HEK293
4b	CHEMBL518190	0.495	0.333	0.093	CHEMBL614818	HEK293
4b	CHEMBL5418015	0.589	0.333	0.093	CHEMBL614818	HEK293
2	CHEMBL4127968	0.375	0.333	0.092	CHEMBL614818	HEK293
4b	CHEMBL2170863	0.457	0.333	0.091	CHEMBL614818	HEK293
4b	CHEMBL4785863	0.711	0.333	0.09	CHEMBL614818	HEK293
4b	CHEMBL2170864	0.478	0.333	0.089	CHEMBL614818	HEK293
2	CHEMBL2048894	0.276	0.333	0.088	CHEMBL614818	HEK293
2	CHEMBL4788753	0.6	0.333	0.087	CHEMBL614818	HEK293
2	CHEMBL4750213	0.6	0.333	0.086	CHEMBL614818	HEK293
4b	CHEMBL4087257	0.44	0.333	0.086	CHEMBL614818	HEK293
4b	CHEMBL2170862	0.446	0.333	0.085	CHEMBL614818	HEK293
4b	CHEMBL4088058	0.505	0.333	0.085	CHEMBL614818	HEK293
4b	CHEMBL4059782	0.473	0.333	0.085	CHEMBL614818	HEK293
2	CHEMBL5397945	0.495	0.333	0.083	CHEMBL614818	HEK293
2	CHEMBL5429860	0.485	0.333	0.081	CHEMBL614818	HEK293
4b	CHEMBL518800	0.495	0.333	0.08	CHEMBL614818	HEK293
4b	CHEMBL4788753	0.6	0.333	0.076	CHEMBL614818	HEK293
4b	CHEMBL4750213	0.6	0.333	0.075	CHEMBL614818	HEK293
4b	CHEMBL5397945	0.495	0.333	0.071	CHEMBL614818	HEK293
4b	CHEMBL5429860	0.485	0.333	0.071	CHEMBL614818	HEK293
4b	CHEMBL2048894	0.276	0.333	0.07	CHEMBL614818	HEK293
2	CHEMBL2048893	0.364	0.333	0.066	CHEMBL614818	HEK293
2	CHEMBL4799265	0.484	0.333	0.065	CHEMBL614818	HEK293
2	CHEMBL5179274	0.585	0.333	0.059	CHEMBL614818	HEK293
2	CHEMBL3758301	0.557	0.333	0.059	CHEMBL614818	HEK293
2	CHEMBL4860796	0.362	0.333	0.059	CHEMBL614818	HEK293
2	CHEMBL4855798	0.362	0.333	0.059	CHEMBL614818	HEK293
2	CHEMBL1077898	0.31	0.333	0.059	CHEMBL614818	HEK293
2	CHEMBL1077901	0.379	0.333	0.058	CHEMBL614818	HEK293
4b	CHEMBL4799265	0.484	0.333	0.056	CHEMBL614818	HEK293
4b	CHEMBL2048893	0.364	0.333	0.053	CHEMBL614818	HEK293
4b	CHEMBL5179274	0.585	0.333	0.052	CHEMBL614818	HEK293
4b	CHEMBL4860796	0.362	0.333	0.05	CHEMBL614818	HEK293
4b	CHEMBL4855798	0.362	0.333	0.05	CHEMBL614818	HEK293
4b	CHEMBL3758301	0.557	0.333	0.048	CHEMBL614818	HEK293
4b	CHEMBL1077901	0.379	0.333	0.047	CHEMBL614818	HEK293
4b	CHEMBL1077898	0.31	0.333	0.047	CHEMBL614818	HEK293
2	CHEMBL2049028	0.404	0.333	0.044	CHEMBL614818	HEK293
4b	CHEMBL2049028	0.404	0.333	0.036	CHEMBL614818	HEK293
2	CHEMBL575291	0.255	0.333	0.034	CHEMBL614818	HEK293
4b	CHEMBL575291	0.255	0.333	0.034	CHEMBL614818	HEK293
4b	CHEMBL575590	0.309	0.333	0.014	CHEMBL614818	HEK293
2	CHEMBL575590	0.309	0.333	0.011	CHEMBL614818	HEK293
4b	CHEMBL4125761	0.376	0.327	0.228	CHEMBL614818	HEK293
2	CHEMBL4125761	0.376	0.327	0.201	CHEMBL614818	HEK293
4b	CHEMBL448745	0.444	0.327	0.195	CHEMBL614818	HEK293
2	CHEMBL570197	0.516	0.327	0.171	CHEMBL614818	HEK293
2	CHEMBL4483669	0.604	0.327	0.157	CHEMBL614818	HEK293
2	CHEMBL4465165	0.567	0.327	0.157	CHEMBL614818	HEK293
4b	CHEMBL570197	0.516	0.327	0.142	CHEMBL614818	HEK293
2	CHEMBL189180	0.573	0.327	0.133	CHEMBL614818	HEK293
2	CHEMBL5198762	0.56	0.327	0.131	CHEMBL614818	HEK293
4b	CHEMBL4483669	0.604	0.327	0.131	CHEMBL614818	HEK293
4b	CHEMBL4465165	0.567	0.327	0.131	CHEMBL614818	HEK293
2	CHEMBL461367	0.462	0.327	0.126	CHEMBL614818	HEK293
4b	CHEMBL189180	0.573	0.327	0.126	CHEMBL614818	HEK293
2	CHEMBL510179	0.495	0.327	0.111	CHEMBL614818	HEK293
2	CHEMBL460946	0.462	0.327	0.109	CHEMBL614818	HEK293
4b	CHEMBL5198762	0.56	0.327	0.109	CHEMBL614818	HEK293
2	CHEMBL594328	0.44	0.327	0.106	CHEMBL614818	HEK293
2	CHEMBL5171558	0.475	0.327	0.106	CHEMBL614818	HEK293
4b	CHEMBL461367	0.462	0.327	0.106	CHEMBL614818	HEK293
2	CHEMBL4782256	0.449	0.327	0.105	CHEMBL614818	HEK293
2	CHEMBL4789608	0.446	0.327	0.105	CHEMBL614818	HEK293
2	CHEMBL4800589	0.446	0.327	0.105	CHEMBL614818	HEK293
2	CHEMBL4784248	0.435	0.327	0.105	CHEMBL614818	HEK293
2	CHEMBL595747	0.418	0.327	0.103	CHEMBL614818	HEK293
2	CHEMBL596205	0.413	0.327	0.103	CHEMBL614818	HEK293
2	CHEMBL4098215	0.489	0.327	0.1	CHEMBL614818	HEK293
2	CHEMBL448745	0.444	0.327	0.098	CHEMBL614818	HEK293
2	CHEMBL460945	0.495	0.327	0.095	CHEMBL614818	HEK293
2	CHEMBL5415078	0.551	0.327	0.094	CHEMBL614818	HEK293
4b	CHEMBL510179	0.495	0.327	0.093	CHEMBL614818	HEK293
4b	CHEMBL460946	0.462	0.327	0.092	CHEMBL614818	HEK293
4b	CHEMBL594328	0.44	0.327	0.09	CHEMBL614818	HEK293
4b	CHEMBL4782256	0.449	0.327	0.089	CHEMBL614818	HEK293
4b	CHEMBL4789608	0.446	0.327	0.089	CHEMBL614818	HEK293
4b	CHEMBL4800589	0.446	0.327	0.089	CHEMBL614818	HEK293
4b	CHEMBL4784248	0.435	0.327	0.089	CHEMBL614818	HEK293
4b	CHEMBL5171558	0.475	0.327	0.089	CHEMBL614818	HEK293
4b	CHEMBL595747	0.418	0.327	0.088	CHEMBL614818	HEK293
4b	CHEMBL596205	0.413	0.327	0.088	CHEMBL614818	HEK293
4b	CHEMBL4098215	0.489	0.327	0.084	CHEMBL614818	HEK293
2	CHEMBL2171082	0.422	0.327	0.083	CHEMBL614818	HEK293
4b	CHEMBL460945	0.495	0.327	0.08	CHEMBL614818	HEK293
4b	CHEMBL5415078	0.551	0.327	0.08	CHEMBL614818	HEK293
2	CHEMBL451792	0.495	0.327	0.079	CHEMBL614818	HEK293
2	CHEMBL4778249	0.463	0.327	0.079	CHEMBL614818	HEK293
2	CHEMBL4790454	0.441	0.327	0.074	CHEMBL614818	HEK293
4b	CHEMBL2171082	0.422	0.327	0.07	CHEMBL614818	HEK293
4b	CHEMBL4778249	0.463	0.327	0.068	CHEMBL614818	HEK293
4b	CHEMBL451792	0.495	0.327	0.067	CHEMBL614818	HEK293
2	CHEMBL455129	0.495	0.327	0.064	CHEMBL614818	HEK293
2	CHEMBL394377	0.579	0.327	0.063	CHEMBL614818	HEK293
4b	CHEMBL4790454	0.441	0.327	0.063	CHEMBL614818	HEK293
4b	CHEMBL394377	0.579	0.327	0.054	CHEMBL614818	HEK293
4b	CHEMBL455129	0.495	0.327	0.054	CHEMBL614818	HEK293
2	CHEMBL364613	0.43	0.327	0.047	CHEMBL614818	HEK293
2	CHEMBL4634742	0.51	0.327	0.045	CHEMBL614818	HEK293
2	CHEMBL4291015	0.594	0.327	0.043	CHEMBL614818	HEK293
4b	CHEMBL364613	0.43	0.327	0.04	CHEMBL614818	HEK293
4b	CHEMBL4634742	0.51	0.327	0.039	CHEMBL614818	HEK293
4b	CHEMBL4291015	0.594	0.327	0.037	CHEMBL614818	HEK293
4b	CHEMBL1812995	0.356	0.326	0.308	CHEMBL614818	HEK293
2	CHEMBL142652	0.345	0.326	0.23	CHEMBL614818	HEK293
4b	CHEMBL142652	0.345	0.326	0.222	CHEMBL614818	HEK293
2	CHEMBL1812995	0.356	0.326	0.187	CHEMBL614818	HEK293
2	CHEMBL4578275	0.527	0.326	0.17	CHEMBL614818	HEK293
2	CHEMBL4529831	0.5	0.326	0.17	CHEMBL614818	HEK293
2	CHEMBL4581003	0.5	0.326	0.17	CHEMBL614818	HEK293
4b	CHEMBL4578275	0.527	0.326	0.138	CHEMBL614818	HEK293
4b	CHEMBL4529831	0.5	0.326	0.138	CHEMBL614818	HEK293
4b	CHEMBL4581003	0.5	0.326	0.138	CHEMBL614818	HEK293
2	CHEMBL83	0.283	0.326	0.133	CHEMBL614818	HEK293
4b	CHEMBL83	0.283	0.326	0.11	CHEMBL614818	HEK293
2	CHEMBL4101555	0.407	0.326	0.088	CHEMBL614818	HEK293
2	CHEMBL4073143	0.374	0.326	0.088	CHEMBL614818	HEK293
2	CHEMBL5169766	0.429	0.326	0.086	CHEMBL614818	HEK293
4b	CHEMBL4101555	0.407	0.326	0.074	CHEMBL614818	HEK293
4b	CHEMBL4073143	0.374	0.326	0.074	CHEMBL614818	HEK293
4b	CHEMBL5169766	0.429	0.326	0.07	CHEMBL614818	HEK293
2	CHEMBL838	0.489	0.326	0.068	CHEMBL614818	HEK293
2	CHEMBL2048895	0.256	0.326	0.058	CHEMBL614818	HEK293
4b	CHEMBL838	0.489	0.326	0.057	CHEMBL614818	HEK293
4b	CHEMBL2048895	0.256	0.326	0.046	CHEMBL614818	HEK293
2	CHEMBL5195105	0.516	0.326	0.038	CHEMBL614818	HEK293
4b	CHEMBL5195105	0.516	0.326	0.031	CHEMBL614818	HEK293
2	CHEMBL500338	0.472	0.326	0.01	CHEMBL614818	HEK293
2	CHEMBL489116	0.446	0.326	0.01	CHEMBL614818	HEK293
4b	CHEMBL500338	0.472	0.326	0.008	CHEMBL614818	HEK293
4b	CHEMBL489116	0.446	0.326	0.008	CHEMBL614818	HEK293
2	CHEMBL2048898	0.279	0.325	0.068	CHEMBL614818	HEK293
2	CHEMBL98	0.363	0.325	0.058	CHEMBL614818	HEK293
4b	CHEMBL2048898	0.279	0.325	0.054	CHEMBL614818	HEK293
4b	CHEMBL98	0.363	0.325	0.047	CHEMBL614818	HEK293
2	CHEMBL193309	0.209	0.324	0.062	CHEMBL614818	HEK293
2	CHEMBL1077875	0.278	0.324	0.059	CHEMBL614818	HEK293
2	CHEMBL1078837	0.258	0.324	0.059	CHEMBL614818	HEK293
4b	CHEMBL193309	0.209	0.324	0.049	CHEMBL614818	HEK293
4b	CHEMBL1077875	0.278	0.324	0.047	CHEMBL614818	HEK293
4b	CHEMBL1078837	0.258	0.324	0.047	CHEMBL614818	HEK293
2	CHEMBL4778833	0.602	0.322	0.179	CHEMBL614818	HEK293
2	CHEMBL4765051	0.602	0.322	0.179	CHEMBL614818	HEK293
2	CHEMBL4795317	0.602	0.322	0.179	CHEMBL614818	HEK293
4b	CHEMBL4778833	0.602	0.322	0.179	CHEMBL614818	HEK293
4b	CHEMBL4765051	0.602	0.322	0.179	CHEMBL614818	HEK293
4b	CHEMBL4795317	0.602	0.322	0.179	CHEMBL614818	HEK293
2	CHEMBL4745356	0.617	0.322	0.176	CHEMBL614818	HEK293
2	CHEMBL4778585	0.617	0.322	0.176	CHEMBL614818	HEK293
2	CHEMBL4787791	0.617	0.322	0.176	CHEMBL614818	HEK293
4b	CHEMBL4745356	0.617	0.322	0.176	CHEMBL614818	HEK293
4b	CHEMBL4778585	0.617	0.322	0.176	CHEMBL614818	HEK293
4b	CHEMBL4787791	0.617	0.322	0.176	CHEMBL614818	HEK293
4b	CHEMBL4741862	0.617	0.322	0.174	CHEMBL614818	HEK293
4b	CHEMBL4747236	0.617	0.322	0.174	CHEMBL614818	HEK293
4b	CHEMBL4785332	0.617	0.322	0.174	CHEMBL614818	HEK293
2	CHEMBL4741862	0.617	0.322	0.173	CHEMBL614818	HEK293
2	CHEMBL4747236	0.617	0.322	0.173	CHEMBL614818	HEK293
2	CHEMBL4785332	0.617	0.322	0.173	CHEMBL614818	HEK293
4b	CHEMBL4129208	0.366	0.321	0.169	CHEMBL614818	HEK293
2	CHEMBL3780623	0.533	0.321	0.143	CHEMBL614818	HEK293
2	CHEMBL4129208	0.366	0.321	0.126	CHEMBL614818	HEK293
4b	CHEMBL3780623	0.533	0.321	0.122	CHEMBL614818	HEK293
2	CHEMBL237235	0.552	0.321	0.106	CHEMBL614818	HEK293
2	CHEMBL570364	0.511	0.321	0.103	CHEMBL614818	HEK293
4b	CHEMBL237235	0.552	0.321	0.091	CHEMBL614818	HEK293
4b	CHEMBL570364	0.511	0.321	0.086	CHEMBL614818	HEK293
2	CHEMBL2171083	0.385	0.321	0.075	CHEMBL614818	HEK293
2	CHEMBL44027	0.533	0.321	0.066	CHEMBL614818	HEK293
2	CHEMBL4780560	0.457	0.321	0.066	CHEMBL614818	HEK293
2	CHEMBL4785452	0.457	0.321	0.066	CHEMBL614818	HEK293
2	CHEMBL4783315	0.447	0.321	0.066	CHEMBL614818	HEK293
2	CHEMBL4776389	0.447	0.321	0.066	CHEMBL614818	HEK293
4b	CHEMBL2171083	0.385	0.321	0.063	CHEMBL614818	HEK293
4b	CHEMBL44027	0.533	0.321	0.057	CHEMBL614818	HEK293
4b	CHEMBL4776389	0.447	0.321	0.056	CHEMBL614818	HEK293
4b	CHEMBL4780560	0.457	0.321	0.056	CHEMBL614818	HEK293
4b	CHEMBL4785452	0.457	0.321	0.056	CHEMBL614818	HEK293
4b	CHEMBL4783315	0.447	0.321	0.056	CHEMBL614818	HEK293
2	CHEMBL4750636	0.553	0.321	0.047	CHEMBL614818	HEK293
2	CHEMBL4788725	0.531	0.321	0.043	CHEMBL614818	HEK293
2	CHEMBL4788952	0.547	0.321	0.041	CHEMBL614818	HEK293
2	CHEMBL5428813	0.511	0.321	0.041	CHEMBL614818	HEK293
4b	CHEMBL4750636	0.553	0.321	0.041	CHEMBL614818	HEK293
2	CHEMBL4752490	0.547	0.321	0.04	CHEMBL614818	HEK293
2	CHEMBL3394377	0.5	0.321	0.039	CHEMBL614818	HEK293
4b	CHEMBL4788725	0.531	0.321	0.037	CHEMBL614818	HEK293
4b	CHEMBL4752490	0.547	0.321	0.035	CHEMBL614818	HEK293
4b	CHEMBL4788952	0.547	0.321	0.035	CHEMBL614818	HEK293
4b	CHEMBL5428813	0.511	0.321	0.035	CHEMBL614818	HEK293
4b	CHEMBL3394377	0.5	0.321	0.033	CHEMBL614818	HEK293
2	CHEMBL1667883	0.341	0.32	0.202	CHEMBL614818	HEK293
4b	CHEMBL1667883	0.341	0.32	0.199	CHEMBL614818	HEK293
2	CHEMBL3780180	0.473	0.32	0.135	CHEMBL614818	HEK293
2	CHEMBL941	0.473	0.32	0.121	CHEMBL614818	HEK293
2	CHEMBL470969	0.473	0.32	0.12	CHEMBL614818	HEK293
2	CHEMBL4086568	0.457	0.32	0.12	CHEMBL614818	HEK293
2	CHEMBL472513	0.473	0.32	0.112	CHEMBL614818	HEK293
4b	CHEMBL3780180	0.473	0.32	0.112	CHEMBL614818	HEK293
2	CHEMBL4104468	0.457	0.32	0.111	CHEMBL614818	HEK293
4b	CHEMBL941	0.473	0.32	0.102	CHEMBL614818	HEK293
4b	CHEMBL4086568	0.457	0.32	0.102	CHEMBL614818	HEK293
4b	CHEMBL470969	0.473	0.32	0.101	CHEMBL614818	HEK293
2	CHEMBL518813	0.473	0.32	0.096	CHEMBL614818	HEK293
4b	CHEMBL4104468	0.457	0.32	0.096	CHEMBL614818	HEK293
4b	CHEMBL472513	0.473	0.32	0.094	CHEMBL614818	HEK293
2	CHEMBL4085656	0.5	0.32	0.093	CHEMBL614818	HEK293
2	CHEMBL4797232	0.435	0.32	0.09	CHEMBL614818	HEK293
2	CHEMBL4101069	0.538	0.32	0.084	CHEMBL614818	HEK293
4b	CHEMBL518813	0.473	0.32	0.08	CHEMBL614818	HEK293
4b	CHEMBL4085656	0.5	0.32	0.08	CHEMBL614818	HEK293
2	CHEMBL4786778	0.484	0.32	0.079	CHEMBL614818	HEK293
4b	CHEMBL4797232	0.435	0.32	0.076	CHEMBL614818	HEK293
2	CHEMBL4786386	0.446	0.32	0.075	CHEMBL614818	HEK293
2	CHEMBL4798408	0.446	0.32	0.075	CHEMBL614818	HEK293
2	CHEMBL4780578	0.435	0.32	0.075	CHEMBL614818	HEK293
2	CHEMBL3742308	0.543	0.32	0.074	CHEMBL614818	HEK293
4b	CHEMBL4101069	0.538	0.32	0.071	CHEMBL614818	HEK293
4b	CHEMBL4786778	0.484	0.32	0.067	CHEMBL614818	HEK293
4b	CHEMBL4786386	0.446	0.32	0.064	CHEMBL614818	HEK293
4b	CHEMBL4798408	0.446	0.32	0.064	CHEMBL614818	HEK293
4b	CHEMBL4780578	0.435	0.32	0.064	CHEMBL614818	HEK293
4b	CHEMBL3742308	0.543	0.32	0.062	CHEMBL614818	HEK293
2	CHEMBL4791670	0.447	0.319	0.126	CHEMBL614818	HEK293
2	CHEMBL4454135	0.516	0.319	0.125	CHEMBL614818	HEK293
2	CHEMBL5172101	0.517	0.319	0.107	CHEMBL614818	HEK293
4b	CHEMBL4791670	0.447	0.319	0.107	CHEMBL614818	HEK293
4b	CHEMBL4454135	0.516	0.319	0.105	CHEMBL614818	HEK293
2	CHEMBL4077799	0.473	0.319	0.101	CHEMBL614818	HEK293
4b	CHEMBL5172101	0.517	0.319	0.088	CHEMBL614818	HEK293
4b	CHEMBL4077799	0.473	0.319	0.085	CHEMBL614818	HEK293
2	CHEMBL487468	0.462	0.319	0.063	CHEMBL614818	HEK293
2	CHEMBL4870968	0.368	0.319	0.058	CHEMBL614818	HEK293
2	CHEMBL4852029	0.368	0.319	0.058	CHEMBL614818	HEK293
4b	CHEMBL487468	0.462	0.319	0.052	CHEMBL614818	HEK293
4b	CHEMBL4870968	0.368	0.319	0.049	CHEMBL614818	HEK293
4b	CHEMBL4852029	0.368	0.319	0.049	CHEMBL614818	HEK293
2	CHEMBL5399697	0.673	0.319	0.048	CHEMBL614818	HEK293
4b	CHEMBL5399697	0.673	0.319	0.046	CHEMBL614818	HEK293
2	CHEMBL4471603	0.57	0.319	0.043	CHEMBL614818	HEK293
4b	CHEMBL4471603	0.57	0.319	0.036	CHEMBL614818	HEK293
2	CHEMBL4281914	0.367	0.319	0.034	CHEMBL614818	HEK293
2	CHEMBL487469	0.462	0.319	0.031	CHEMBL614818	HEK293
4b	CHEMBL4281914	0.367	0.319	0.028	CHEMBL614818	HEK293
4b	CHEMBL487469	0.462	0.319	0.025	CHEMBL614818	HEK293
2	CHEMBL405074	0.409	0.319	0.024	CHEMBL614818	HEK293
2	CHEMBL519576	0.462	0.319	0.023	CHEMBL614818	HEK293
4b	CHEMBL405074	0.409	0.319	0.02	CHEMBL614818	HEK293
4b	CHEMBL519576	0.462	0.319	0.019	CHEMBL614818	HEK293
2	CHEMBL4635762	0.398	0.319	0.016	CHEMBL614818	HEK293
4b	CHEMBL4635762	0.398	0.319	0.013	CHEMBL614818	HEK293
2	CHEMBL3298912	0.545	0.318	0.08	CHEMBL614818	HEK293
2	CHEMBL2401899	0.298	0.318	0.076	CHEMBL614818	HEK293
2	CHEMBL4756581	0.376	0.318	0.071	CHEMBL614818	HEK293
4b	CHEMBL3298912	0.545	0.318	0.065	CHEMBL614818	HEK293
4b	CHEMBL2401899	0.298	0.318	0.062	CHEMBL614818	HEK293
4b	CHEMBL4756581	0.376	0.318	0.06	CHEMBL614818	HEK293
2	CHEMBL3781181	0.178	0.318	0.057	CHEMBL614818	HEK293
4b	CHEMBL3781181	0.178	0.318	0.045	CHEMBL614818	HEK293
2	CHEMBL2049025	0.38	0.318	0.034	CHEMBL614818	HEK293
4b	CHEMBL2049025	0.38	0.318	0.028	CHEMBL614818	HEK293
2	CHEMBL4754520	0.447	0.318	0.027	CHEMBL614818	HEK293
4b	CHEMBL4754520	0.447	0.318	0.023	CHEMBL614818	HEK293
2	CHEMBL4792300	0.385	0.318	0.016	CHEMBL614818	HEK293
4b	CHEMBL4792300	0.385	0.318	0.013	CHEMBL614818	HEK293
2	CHEMBL4126145	0.289	0.317	0.117	CHEMBL614818	HEK293
2	CHEMBL4129589	0.275	0.317	0.116	CHEMBL614818	HEK293
4b	CHEMBL4126145	0.289	0.317	0.095	CHEMBL614818	HEK293
4b	CHEMBL4129589	0.275	0.317	0.094	CHEMBL614818	HEK293
2	CHEMBL1915492	0.326	0.317	0	CHEMBL614818	HEK293
4b	CHEMBL1915492	0.326	0.317	0	CHEMBL614818	HEK293
2	CHEMBL5273050	0.559	0.316	0.151	CHEMBL614818	HEK293
4b	CHEMBL5273050	0.559	0.316	0.131	CHEMBL614818	HEK293
2	CHEMBL1077962	0.322	0.316	0.128	CHEMBL614818	HEK293
4b	CHEMBL1077962	0.322	0.316	0.1	CHEMBL614818	HEK293
2	CHEMBL5170286	0.622	0.316	0.076	CHEMBL614818	HEK293
2	CHEMBL1078183	0.27	0.316	0.068	CHEMBL614818	HEK293
4b	CHEMBL5170286	0.622	0.316	0.067	CHEMBL614818	HEK293
2	CHEMBL1079148	0.216	0.316	0.06	CHEMBL614818	HEK293
2	CHEMBL1077899	0.239	0.316	0.059	CHEMBL614818	HEK293
4b	CHEMBL1078183	0.27	0.316	0.054	CHEMBL614818	HEK293
4b	CHEMBL1079148	0.216	0.316	0.048	CHEMBL614818	HEK293
4b	CHEMBL1077899	0.239	0.316	0.047	CHEMBL614818	HEK293
4b	CHEMBL4127808	0.323	0.315	0.165	CHEMBL614818	HEK293
2	CHEMBL4127808	0.323	0.315	0.122	CHEMBL614818	HEK293
2	CHEMBL395187	0.608	0.315	0.115	CHEMBL614818	HEK293
2	CHEMBL364428	0.562	0.315	0.1	CHEMBL614818	HEK293
4b	CHEMBL395187	0.608	0.315	0.099	CHEMBL614818	HEK293
4b	CHEMBL364428	0.562	0.315	0.098	CHEMBL614818	HEK293
2	CHEMBL5435717	0.442	0.315	0.094	CHEMBL614818	HEK293
4b	CHEMBL5435717	0.442	0.315	0.08	CHEMBL614818	HEK293
2	CHEMBL5194629	0.596	0.315	0.065	CHEMBL614818	HEK293
4b	CHEMBL5194629	0.596	0.315	0.058	CHEMBL614818	HEK293
2	CHEMBL4216113	0.402	0.315	0.046	CHEMBL614818	HEK293
2	CHEMBL4244050	0.394	0.315	0.046	CHEMBL614818	HEK293
2	CHEMBL4754316	0.591	0.315	0.041	CHEMBL614818	HEK293
4b	CHEMBL4216113	0.402	0.315	0.039	CHEMBL614818	HEK293
4b	CHEMBL4244050	0.394	0.315	0.039	CHEMBL614818	HEK293
4b	CHEMBL4754316	0.591	0.315	0.036	CHEMBL614818	HEK293
2	CHEMBL4204125	0.302	0.315	0.024	CHEMBL614818	HEK293
4b	CHEMBL4204125	0.302	0.315	0.021	CHEMBL614818	HEK293
2	CHEMBL4583228	0.438	0.314	0.182	CHEMBL614818	HEK293
4b	CHEMBL4583228	0.438	0.314	0.153	CHEMBL614818	HEK293
2	CHEMBL2312139	0.522	0.314	0.136	CHEMBL614818	HEK293
2	CHEMBL470974	0.441	0.314	0.135	CHEMBL614818	HEK293
2	CHEMBL5437507	0.536	0.314	0.13	CHEMBL614818	HEK293
2	CHEMBL3298077	0.622	0.314	0.129	CHEMBL614818	HEK293
2	CHEMBL472514	0.441	0.314	0.127	CHEMBL614818	HEK293
2	CHEMBL4749370	0.421	0.314	0.121	CHEMBL614818	HEK293
2	CHEMBL5169824	0.527	0.314	0.117	CHEMBL614818	HEK293
4b	CHEMBL2312139	0.522	0.314	0.117	CHEMBL614818	HEK293
4b	CHEMBL470974	0.441	0.314	0.113	CHEMBL614818	HEK293
2	CHEMBL520235	0.473	0.314	0.112	CHEMBL614818	HEK293
2	CHEMBL5198239	0.637	0.314	0.111	CHEMBL614818	HEK293
2	CHEMBL511845	0.441	0.314	0.11	CHEMBL614818	HEK293
4b	CHEMBL5437507	0.536	0.314	0.11	CHEMBL614818	HEK293
4b	CHEMBL3298077	0.622	0.314	0.108	CHEMBL614818	HEK293
4b	CHEMBL472514	0.441	0.314	0.106	CHEMBL614818	HEK293
4b	CHEMBL4749370	0.421	0.314	0.102	CHEMBL614818	HEK293
2	CHEMBL4081558	0.568	0.314	0.098	CHEMBL614818	HEK293
4b	CHEMBL5169824	0.527	0.314	0.098	CHEMBL614818	HEK293
2	CHEMBL4798274	0.453	0.314	0.097	CHEMBL614818	HEK293
2	CHEMBL461764	0.473	0.314	0.096	CHEMBL614818	HEK293
2	CHEMBL487637	0.479	0.314	0.095	CHEMBL614818	HEK293
4b	CHEMBL5198239	0.637	0.314	0.094	CHEMBL614818	HEK293
4b	CHEMBL520235	0.473	0.314	0.094	CHEMBL614818	HEK293
4b	CHEMBL511845	0.441	0.314	0.093	CHEMBL614818	HEK293
4b	CHEMBL4081558	0.568	0.314	0.083	CHEMBL614818	HEK293
4b	CHEMBL4798274	0.453	0.314	0.082	CHEMBL614818	HEK293
4b	CHEMBL3823271	0.393	0.314	0.082	CHEMBL614818	HEK293
2	CHEMBL4777782	0.447	0.314	0.081	CHEMBL614818	HEK293
4b	CHEMBL461764	0.473	0.314	0.08	CHEMBL614818	HEK293
4b	CHEMBL487637	0.479	0.314	0.08	CHEMBL614818	HEK293
2	CHEMBL4061268	0.532	0.314	0.078	CHEMBL614818	HEK293
2	CHEMBL2153158	0.418	0.314	0.074	CHEMBL614818	HEK293
4b	CHEMBL4777782	0.447	0.314	0.069	CHEMBL614818	HEK293
2	CHEMBL4088148	0.505	0.314	0.068	CHEMBL614818	HEK293
2	CHEMBL4798858	0.435	0.314	0.067	CHEMBL614818	HEK293
2	CHEMBL4781245	0.441	0.314	0.067	CHEMBL614818	HEK293
2	CHEMBL4786300	0.441	0.314	0.067	CHEMBL614818	HEK293
4b	CHEMBL4061268	0.532	0.314	0.067	CHEMBL614818	HEK293
2	CHEMBL3823271	0.393	0.314	0.065	CHEMBL614818	HEK293
4b	CHEMBL2153158	0.418	0.314	0.063	CHEMBL614818	HEK293
4b	CHEMBL4088148	0.505	0.314	0.058	CHEMBL614818	HEK293
4b	CHEMBL4798858	0.435	0.314	0.057	CHEMBL614818	HEK293
4b	CHEMBL4781245	0.441	0.314	0.057	CHEMBL614818	HEK293
4b	CHEMBL4786300	0.441	0.314	0.057	CHEMBL614818	HEK293
2	CHEMBL5178182	0.511	0.314	0.052	CHEMBL614818	HEK293
4b	CHEMBL5178182	0.511	0.314	0.044	CHEMBL614818	HEK293
2	CHEMBL3120496	0.506	0.312	0.203	CHEMBL614818	HEK293
4b	CHEMBL3120496	0.506	0.312	0.2	CHEMBL614818	HEK293
2	CHEMBL3298079	0.596	0.312	0.153	CHEMBL614818	HEK293
4b	CHEMBL3298079	0.596	0.312	0.129	CHEMBL614818	HEK293
2	CHEMBL4064082	0.516	0.312	0.099	CHEMBL614818	HEK293
2	CHEMBL5077719	0.577	0.312	0.094	CHEMBL614818	HEK293
2	CHEMBL5073496	0.577	0.312	0.094	CHEMBL614818	HEK293
4b	CHEMBL4064082	0.516	0.312	0.084	CHEMBL614818	HEK293
4b	CHEMBL5077719	0.577	0.312	0.078	CHEMBL614818	HEK293
4b	CHEMBL5073496	0.577	0.312	0.078	CHEMBL614818	HEK293
2	CHEMBL5439975	0.522	0.312	0.077	CHEMBL614818	HEK293
2	CHEMBL4633671	0.5	0.312	0.07	CHEMBL614818	HEK293
2	CHEMBL2413588	0.438	0.312	0.068	CHEMBL614818	HEK293
2	CHEMBL3623266	0.43	0.312	0.067	CHEMBL614818	HEK293
4b	CHEMBL5439975	0.522	0.312	0.066	CHEMBL614818	HEK293
4b	CHEMBL4633671	0.5	0.312	0.061	CHEMBL614818	HEK293
2	CHEMBL3297990	0.607	0.312	0.057	CHEMBL614818	HEK293
4b	CHEMBL2413588	0.438	0.312	0.057	CHEMBL614818	HEK293
4b	CHEMBL3623266	0.43	0.312	0.055	CHEMBL614818	HEK293
2	CHEMBL5395401	0.484	0.312	0.052	CHEMBL614818	HEK293
4b	CHEMBL3297990	0.607	0.312	0.047	CHEMBL614818	HEK293
2	CHEMBL3823504	0.542	0.312	0.043	CHEMBL614818	HEK293
4b	CHEMBL5395401	0.484	0.312	0.043	CHEMBL614818	HEK293
4b	CHEMBL3823504	0.542	0.312	0.036	CHEMBL614818	HEK293
4b	CHEMBL4288205	0.429	0.312	0.032	CHEMBL614818	HEK293
2	CHEMBL4288205	0.429	0.312	0.031	CHEMBL614818	HEK293
4b	CHEMBL584200	0.33	0.312	0.014	CHEMBL614818	HEK293
2	CHEMBL584200	0.33	0.312	0.011	CHEMBL614818	HEK293
4b	CHEMBL525449	0.479	0.311	0.18	CHEMBL614818	HEK293
2	CHEMBL577503	0.573	0.311	0.179	CHEMBL614818	HEK293
2	CHEMBL408513	0.462	0.311	0.151	CHEMBL614818	HEK293
4b	CHEMBL577503	0.573	0.311	0.147	CHEMBL614818	HEK293
2	CHEMBL2137046	0.315	0.311	0.131	CHEMBL614818	HEK293
4b	CHEMBL408513	0.462	0.311	0.121	CHEMBL614818	HEK293
4b	CHEMBL2137046	0.315	0.311	0.108	CHEMBL614818	HEK293
2	CHEMBL525449	0.479	0.311	0.103	CHEMBL614818	HEK293
2	CHEMBL2401903	0.301	0.311	0.076	CHEMBL614818	HEK293
2	CHEMBL4782927	0.473	0.311	0.071	CHEMBL614818	HEK293
2	CHEMBL4288106	0.396	0.311	0.068	CHEMBL614818	HEK293
4b	CHEMBL2401903	0.301	0.311	0.062	CHEMBL614818	HEK293
2	CHEMBL76	0.362	0.311	0.06	CHEMBL614818	HEK293
4b	CHEMBL4782927	0.473	0.311	0.06	CHEMBL614818	HEK293
2	CHEMBL3759580	0.575	0.311	0.059	CHEMBL614818	HEK293
4b	CHEMBL4288106	0.396	0.311	0.057	CHEMBL614818	HEK293
2	CHEMBL490684	0.505	0.311	0.054	CHEMBL614818	HEK293
2	CHEMBL1170809	0.253	0.311	0.05	CHEMBL614818	HEK293
4b	CHEMBL3759580	0.575	0.311	0.049	CHEMBL614818	HEK293
4b	CHEMBL76	0.362	0.311	0.049	CHEMBL614818	HEK293
4b	CHEMBL490684	0.505	0.311	0.044	CHEMBL614818	HEK293
2	CHEMBL3393617	0.505	0.311	0.041	CHEMBL614818	HEK293
4b	CHEMBL1170809	0.253	0.311	0.041	CHEMBL614818	HEK293
2	CHEMBL3393618	0.505	0.311	0.04	CHEMBL614818	HEK293
2	CHEMBL3393619	0.505	0.311	0.039	CHEMBL614818	HEK293
2	CHEMBL3393620	0.505	0.311	0.038	CHEMBL614818	HEK293
4b	CHEMBL3393617	0.505	0.311	0.035	CHEMBL614818	HEK293
4b	CHEMBL3393618	0.505	0.311	0.035	CHEMBL614818	HEK293
4b	CHEMBL3393619	0.505	0.311	0.034	CHEMBL614818	HEK293
4b	CHEMBL3393620	0.505	0.311	0.033	CHEMBL614818	HEK293
2	CHEMBL4064557	0.363	0.31	0.091	CHEMBL614818	HEK293
2	CHEMBL2048896	0.256	0.31	0.089	CHEMBL614818	HEK293
2	CHEMBL4217893	0.639	0.31	0.083	CHEMBL614818	HEK293
4b	CHEMBL4064557	0.363	0.31	0.076	CHEMBL614818	HEK293
4b	CHEMBL4217893	0.639	0.31	0.073	CHEMBL614818	HEK293
4b	CHEMBL2048896	0.256	0.31	0.071	CHEMBL614818	HEK293
2	CHEMBL2048897	0.276	0.31	0.067	CHEMBL614818	HEK293
2	CHEMBL515	0.319	0.31	0.057	CHEMBL614818	HEK293
4b	CHEMBL2048897	0.276	0.31	0.053	CHEMBL614818	HEK293
4b	CHEMBL515	0.319	0.31	0.045	CHEMBL614818	HEK293
4b	CHEMBL4130002	0.375	0.309	0.198	CHEMBL614818	HEK293
2	CHEMBL4130002	0.375	0.309	0.17	CHEMBL614818	HEK293
4b	CHEMBL4126576	0.365	0.309	0.161	CHEMBL614818	HEK293
2	CHEMBL4126576	0.365	0.309	0.119	CHEMBL614818	HEK293
2	CHEMBL2170861	0.467	0.309	0.102	CHEMBL614818	HEK293
2	CHEMBL2170860	0.467	0.309	0.095	CHEMBL614818	HEK293
4b	CHEMBL2170861	0.467	0.309	0.087	CHEMBL614818	HEK293
2	CHEMBL2324285	0.485	0.309	0.083	CHEMBL614818	HEK293
4b	CHEMBL2170860	0.467	0.309	0.081	CHEMBL614818	HEK293
4b	CHEMBL2324285	0.485	0.309	0.071	CHEMBL614818	HEK293
4b	CHEMBL1818980	0.516	0.309	0.069	CHEMBL614818	HEK293
2	CHEMBL1818980	0.516	0.309	0.067	CHEMBL614818	HEK293
4b	CHEMBL1818987	0.451	0.309	0.059	CHEMBL614818	HEK293
2	CHEMBL1818987	0.451	0.309	0.055	CHEMBL614818	HEK293
2	CHEMBL4789567	0.511	0.309	0.049	CHEMBL614818	HEK293
4b	CHEMBL4789567	0.511	0.309	0.042	CHEMBL614818	HEK293
2	CHEMBL469912	0.606	0.308	0.169	CHEMBL614818	HEK293
2	CHEMBL4579261	0.453	0.308	0.15	CHEMBL614818	HEK293
4b	CHEMBL469912	0.606	0.308	0.142	CHEMBL614818	HEK293
2	CHEMBL2171070	0.367	0.308	0.134	CHEMBL614818	HEK293
2	CHEMBL4784737	0.432	0.308	0.128	CHEMBL614818	HEK293
2	CHEMBL451806	0.441	0.308	0.127	CHEMBL614818	HEK293
4b	CHEMBL4579261	0.453	0.308	0.127	CHEMBL614818	HEK293
2	CHEMBL3589243	0.326	0.308	0.119	CHEMBL614818	HEK293
2	CHEMBL3589244	0.315	0.308	0.118	CHEMBL614818	HEK293
2	CHEMBL3297806	0.545	0.308	0.116	CHEMBL614818	HEK293
4b	CHEMBL2171070	0.367	0.308	0.113	CHEMBL614818	HEK293
2	CHEMBL3401046	0.516	0.308	0.108	CHEMBL614818	HEK293
4b	CHEMBL4784737	0.432	0.308	0.108	CHEMBL614818	HEK293
4b	CHEMBL451806	0.441	0.308	0.106	CHEMBL614818	HEK293
4b	CHEMBL3589243	0.326	0.308	0.103	CHEMBL614818	HEK293
4b	CHEMBL3589244	0.315	0.308	0.102	CHEMBL614818	HEK293
4b	CHEMBL3297806	0.545	0.308	0.098	CHEMBL614818	HEK293
2	CHEMBL459676	0.441	0.308	0.094	CHEMBL614818	HEK293
4b	CHEMBL3401046	0.516	0.308	0.094	CHEMBL614818	HEK293
2	CHEMBL4437076	0.427	0.308	0.082	CHEMBL614818	HEK293
2	CHEMBL4788937	0.473	0.308	0.08	CHEMBL614818	HEK293
2	CHEMBL4785035	0.457	0.308	0.08	CHEMBL614818	HEK293
2	CHEMBL4796660	0.457	0.308	0.08	CHEMBL614818	HEK293
2	CHEMBL4792702	0.447	0.308	0.08	CHEMBL614818	HEK293
2	CHEMBL4800092	0.447	0.308	0.08	CHEMBL614818	HEK293
4b	CHEMBL459676	0.441	0.308	0.079	CHEMBL614818	HEK293
2	CHEMBL2324293	0.471	0.308	0.078	CHEMBL614818	HEK293
2	CHEMBL2171080	0.4	0.308	0.076	CHEMBL614818	HEK293
2	CHEMBL2171079	0.378	0.308	0.076	CHEMBL614818	HEK293
4b	CHEMBL4437076	0.427	0.308	0.07	CHEMBL614818	HEK293
4b	CHEMBL4788937	0.473	0.308	0.068	CHEMBL614818	HEK293
4b	CHEMBL4785035	0.457	0.308	0.068	CHEMBL614818	HEK293
4b	CHEMBL4796660	0.457	0.308	0.068	CHEMBL614818	HEK293
4b	CHEMBL4792702	0.447	0.308	0.068	CHEMBL614818	HEK293
4b	CHEMBL4800092	0.447	0.308	0.068	CHEMBL614818	HEK293
4b	CHEMBL2324293	0.471	0.308	0.066	CHEMBL614818	HEK293
4b	CHEMBL2171079	0.378	0.308	0.064	CHEMBL614818	HEK293
4b	CHEMBL2171080	0.4	0.308	0.063	CHEMBL614818	HEK293
2	CHEMBL4779722	0.576	0.308	0.062	CHEMBL614818	HEK293
2	CHEMBL1078510	0.379	0.308	0.06	CHEMBL614818	HEK293
2	CHEMBL1078834	0.356	0.308	0.059	CHEMBL614818	HEK293
2	CHEMBL1077897	0.287	0.308	0.059	CHEMBL614818	HEK293
2	CHEMBL4755698	0.458	0.308	0.054	CHEMBL614818	HEK293
4b	CHEMBL4779722	0.576	0.308	0.054	CHEMBL614818	HEK293
2	CHEMBL4755621	0.582	0.308	0.051	CHEMBL614818	HEK293
4b	CHEMBL1078510	0.379	0.308	0.048	CHEMBL614818	HEK293
2	CHEMBL3799766	0.624	0.308	0.047	CHEMBL614818	HEK293
4b	CHEMBL1078834	0.356	0.308	0.047	CHEMBL614818	HEK293
4b	CHEMBL1077897	0.287	0.308	0.047	CHEMBL614818	HEK293
2	CHEMBL4740526	0.56	0.308	0.046	CHEMBL614818	HEK293
4b	CHEMBL4755698	0.458	0.308	0.046	CHEMBL614818	HEK293
2	CHEMBL4799977	0.582	0.308	0.045	CHEMBL614818	HEK293
4b	CHEMBL4755621	0.582	0.308	0.045	CHEMBL614818	HEK293
2	CHEMBL4764758	0.598	0.308	0.043	CHEMBL614818	HEK293
2	CHEMBL4798831	0.598	0.308	0.043	CHEMBL614818	HEK293
2	CHEMBL4784693	0.598	0.308	0.041	CHEMBL614818	HEK293
4b	CHEMBL3799766	0.624	0.308	0.04	CHEMBL614818	HEK293
4b	CHEMBL4740526	0.56	0.308	0.04	CHEMBL614818	HEK293
4b	CHEMBL4799977	0.582	0.308	0.039	CHEMBL614818	HEK293
4b	CHEMBL4764758	0.598	0.308	0.038	CHEMBL614818	HEK293
4b	CHEMBL4798831	0.598	0.308	0.038	CHEMBL614818	HEK293
4b	CHEMBL4784693	0.598	0.308	0.037	CHEMBL614818	HEK293
2	CHEMBL360427	0.447	0.308	0.032	CHEMBL614818	HEK293
4b	CHEMBL360427	0.447	0.308	0.027	CHEMBL614818	HEK293
2	CHEMBL182120	0.447	0.308	0.025	CHEMBL614818	HEK293
4b	CHEMBL182120	0.447	0.308	0.022	CHEMBL614818	HEK293
2	CHEMBL4522855	0.404	0.306	0.185	CHEMBL614818	HEK293
2	CHEMBL4564564	0.411	0.306	0.185	CHEMBL614818	HEK293
4b	CHEMBL4522855	0.404	0.306	0.155	CHEMBL614818	HEK293
4b	CHEMBL4564564	0.411	0.306	0.155	CHEMBL614818	HEK293
2	CHEMBL3297994	0.529	0.306	0.141	CHEMBL614818	HEK293
4b	CHEMBL3297994	0.529	0.306	0.118	CHEMBL614818	HEK293
2	CHEMBL3298073	0.523	0.306	0.112	CHEMBL614818	HEK293
2	CHEMBL4174023	0.474	0.306	0.106	CHEMBL614818	HEK293
2	CHEMBL1797705	0.472	0.306	0.098	CHEMBL614818	HEK293
2	CHEMBL1797706	0.472	0.306	0.098	CHEMBL614818	HEK293
4b	CHEMBL3298073	0.523	0.306	0.094	CHEMBL614818	HEK293
4b	CHEMBL4174023	0.474	0.306	0.089	CHEMBL614818	HEK293
2	CHEMBL5084275	0.615	0.306	0.087	CHEMBL614818	HEK293
2	CHEMBL5192316	0.424	0.306	0.083	CHEMBL614818	HEK293
2	CHEMBL46740	0.413	0.306	0.082	CHEMBL614818	HEK293
4b	CHEMBL1797705	0.472	0.306	0.082	CHEMBL614818	HEK293
4b	CHEMBL1797706	0.472	0.306	0.082	CHEMBL614818	HEK293
2	CHEMBL4128091	0.462	0.306	0.08	CHEMBL614818	HEK293
2	CHEMBL4868704	0.371	0.306	0.079	CHEMBL614818	HEK293
2	CHEMBL5202503	0.451	0.306	0.074	CHEMBL614818	HEK293
4b	CHEMBL5084275	0.615	0.306	0.073	CHEMBL614818	HEK293
4b	CHEMBL46740	0.413	0.306	0.07	CHEMBL614818	HEK293
2	CHEMBL3578241	0.436	0.306	0.068	CHEMBL614818	HEK293
4b	CHEMBL5192316	0.424	0.306	0.068	CHEMBL614818	HEK293
2	CHEMBL1112	0.458	0.306	0.067	CHEMBL614818	HEK293
4b	CHEMBL4868704	0.371	0.306	0.067	CHEMBL614818	HEK293
4b	CHEMBL4128091	0.462	0.306	0.067	CHEMBL614818	HEK293
4b	CHEMBL5202503	0.451	0.306	0.061	CHEMBL614818	HEK293
2	CHEMBL4873285	0.435	0.306	0.058	CHEMBL614818	HEK293
4b	CHEMBL3578241	0.436	0.306	0.057	CHEMBL614818	HEK293
4b	CHEMBL1112	0.458	0.306	0.056	CHEMBL614818	HEK293
4b	CHEMBL4873285	0.435	0.306	0.05	CHEMBL614818	HEK293
2	CHEMBL3823490	0.57	0.306	0.028	CHEMBL614818	HEK293
4b	CHEMBL3823490	0.57	0.306	0.024	CHEMBL614818	HEK293
4b	CHEMBL509315	0.421	0.305	0.172	CHEMBL614818	HEK293
2	CHEMBL509315	0.421	0.305	0.102	CHEMBL614818	HEK293
2	CHEMBL5280479	0.585	0.305	0.045	CHEMBL614818	HEK293
4b	CHEMBL5280479	0.585	0.305	0.038	CHEMBL614818	HEK293
2	CHEMBL4286981	0.29	0.304	0.145	CHEMBL614818	HEK293
4b	CHEMBL4286981	0.29	0.304	0.12	CHEMBL614818	HEK293
2	CHEMBL5415232	0.505	0.304	0.116	CHEMBL614818	HEK293
2	CHEMBL4850381	0.415	0.304	0.113	CHEMBL614818	HEK293
2	CHEMBL4094940	0.359	0.304	0.111	CHEMBL614818	HEK293
2	CHEMBL1645382	0.435	0.304	0.099	CHEMBL614818	HEK293
4b	CHEMBL4850381	0.415	0.304	0.095	CHEMBL614818	HEK293
4b	CHEMBL5415232	0.505	0.304	0.095	CHEMBL614818	HEK293
4b	CHEMBL4094940	0.359	0.304	0.092	CHEMBL614818	HEK293
2	CHEMBL5401654	0.453	0.304	0.09	CHEMBL614818	HEK293
2	CHEMBL497620	0.459	0.304	0.085	CHEMBL614818	HEK293
2	CHEMBL2324291	0.5	0.304	0.082	CHEMBL614818	HEK293
4b	CHEMBL1645382	0.435	0.304	0.082	CHEMBL614818	HEK293
2	CHEMBL2297268	0.429	0.304	0.08	CHEMBL614818	HEK293
2	CHEMBL2170866	0.453	0.304	0.078	CHEMBL614818	HEK293
4b	CHEMBL5401654	0.453	0.304	0.077	CHEMBL614818	HEK293
2	CHEMBL2170865	0.453	0.304	0.072	CHEMBL614818	HEK293
2	CHEMBL2170868	0.521	0.304	0.071	CHEMBL614818	HEK293
4b	CHEMBL497620	0.459	0.304	0.071	CHEMBL614818	HEK293
4b	CHEMBL2324291	0.5	0.304	0.07	CHEMBL614818	HEK293
2	CHEMBL1169887	0.495	0.304	0.068	CHEMBL614818	HEK293
4b	CHEMBL2170866	0.453	0.304	0.067	CHEMBL614818	HEK293
4b	CHEMBL2297268	0.429	0.304	0.066	CHEMBL614818	HEK293
4b	CHEMBL2170868	0.521	0.304	0.061	CHEMBL614818	HEK293
4b	CHEMBL2170865	0.453	0.304	0.061	CHEMBL614818	HEK293
4b	CHEMBL1169887	0.495	0.304	0.056	CHEMBL614818	HEK293
2	CHEMBL521965	0.574	0.304	0.05	CHEMBL614818	HEK293
4b	CHEMBL521965	0.574	0.304	0.041	CHEMBL614818	HEK293
2	CHEMBL4292030	0.322	0.304	0.035	CHEMBL614818	HEK293
4b	CHEMBL4292030	0.322	0.304	0.028	CHEMBL614818	HEK293
2	CHEMBL406464	0.348	0.304	0.024	CHEMBL614818	HEK293
4b	CHEMBL406464	0.348	0.304	0.02	CHEMBL614818	HEK293
4b	CHEMBL527074	0.585	0.303	0.176	CHEMBL614818	HEK293
2	CHEMBL527074	0.585	0.303	0.11	CHEMBL614818	HEK293
2	CHEMBL4059865	0.621	0.302	0.204	CHEMBL614818	HEK293
4b	CHEMBL4059865	0.621	0.302	0.172	CHEMBL614818	HEK293
2	CHEMBL3780948	0.5	0.302	0.147	CHEMBL614818	HEK293
2	CHEMBL4583878	0.49	0.302	0.137	CHEMBL614818	HEK293
4b	CHEMBL3780948	0.5	0.302	0.125	CHEMBL614818	HEK293
2	CHEMBL4854842	0.49	0.302	0.118	CHEMBL614818	HEK293
2	CHEMBL4474693	0.49	0.302	0.117	CHEMBL614818	HEK293
2	CHEMBL4868744	0.49	0.302	0.117	CHEMBL614818	HEK293
2	CHEMBL2171062	0.5	0.302	0.116	CHEMBL614818	HEK293
4b	CHEMBL4583878	0.49	0.302	0.116	CHEMBL614818	HEK293
2	CHEMBL3401042	0.527	0.302	0.102	CHEMBL614818	HEK293
2	CHEMBL3401045	0.52	0.302	0.101	CHEMBL614818	HEK293
4b	CHEMBL4854842	0.49	0.302	0.099	CHEMBL614818	HEK293
4b	CHEMBL4474693	0.49	0.302	0.098	CHEMBL614818	HEK293
4b	CHEMBL4868744	0.49	0.302	0.098	CHEMBL614818	HEK293
4b	CHEMBL2171062	0.5	0.302	0.097	CHEMBL614818	HEK293
2	CHEMBL5178356	0.424	0.302	0.096	CHEMBL614818	HEK293
2	CHEMBL4089423	0.564	0.302	0.09	CHEMBL614818	HEK293
2	CHEMBL4093833	0.385	0.302	0.09	CHEMBL614818	HEK293
4b	CHEMBL3401042	0.527	0.302	0.089	CHEMBL614818	HEK293
4b	CHEMBL3401045	0.52	0.302	0.087	CHEMBL614818	HEK293
4b	CHEMBL5178356	0.424	0.302	0.081	CHEMBL614818	HEK293
4b	CHEMBL4089423	0.564	0.302	0.077	CHEMBL614818	HEK293
2	CHEMBL2171081	0.363	0.302	0.076	CHEMBL614818	HEK293
2	CHEMBL2171071	0.363	0.302	0.076	CHEMBL614818	HEK293
4b	CHEMBL4093833	0.385	0.302	0.075	CHEMBL614818	HEK293
4b	CHEMBL2171081	0.363	0.302	0.063	CHEMBL614818	HEK293
4b	CHEMBL2171071	0.363	0.302	0.063	CHEMBL614818	HEK293
2	CHEMBL3759237	0.534	0.302	0.062	CHEMBL614818	HEK293
2	CHEMBL3759562	0.506	0.302	0.062	CHEMBL614818	HEK293
2	CHEMBL4763009	0.587	0.302	0.057	CHEMBL614818	HEK293
2	CHEMBL4532674	0.344	0.302	0.056	CHEMBL614818	HEK293
2	CHEMBL3758882	0.506	0.302	0.053	CHEMBL614818	HEK293
4b	CHEMBL3759562	0.506	0.302	0.051	CHEMBL614818	HEK293
4b	CHEMBL4763009	0.587	0.302	0.05	CHEMBL614818	HEK293
4b	CHEMBL3759237	0.534	0.302	0.05	CHEMBL614818	HEK293
4b	CHEMBL4532674	0.344	0.302	0.047	CHEMBL614818	HEK293
4b	CHEMBL3758882	0.506	0.302	0.043	CHEMBL614818	HEK293
2	CHEMBL4750508	0.576	0.302	0.041	CHEMBL614818	HEK293
4b	CHEMBL4750508	0.576	0.302	0.037	CHEMBL614818	HEK293
2	CHEMBL491669	0.449	0.302	0.01	CHEMBL614818	HEK293
4b	CHEMBL491669	0.449	0.302	0.008	CHEMBL614818	HEK293
2	CHEMBL447612	0.446	0.302	0	CHEMBL614818	HEK293
4b	CHEMBL447612	0.446	0.302	0	CHEMBL614818	HEK293
2	CHEMBL4586417	0.404	0.3	0.242	CHEMBL614818	HEK293
2	CHEMBL3353923	0.516	0.3	0.231	CHEMBL614818	HEK293
2	CHEMBL3353924	0.516	0.3	0.231	CHEMBL614818	HEK293
4b	CHEMBL3353923	0.516	0.3	0.223	CHEMBL614818	HEK293
4b	CHEMBL3353924	0.516	0.3	0.223	CHEMBL614818	HEK293
4b	CHEMBL4586417	0.404	0.3	0.201	CHEMBL614818	HEK293
2	CHEMBL4568411	0.426	0.3	0.188	CHEMBL614818	HEK293
2	CHEMBL4571856	0.415	0.3	0.188	CHEMBL614818	HEK293
4b	CHEMBL4568411	0.426	0.3	0.157	CHEMBL614818	HEK293
4b	CHEMBL4571856	0.415	0.3	0.157	CHEMBL614818	HEK293
2	CHEMBL4559014	0.43	0.3	0.154	CHEMBL614818	HEK293
2	CHEMBL4471766	0.7	0.3	0.151	CHEMBL614818	HEK293
2	CHEMBL3356484	0.474	0.3	0.145	CHEMBL614818	HEK293
2	CHEMBL5439454	0.407	0.3	0.14	CHEMBL614818	HEK293
4b	CHEMBL4559014	0.43	0.3	0.13	CHEMBL614818	HEK293
4b	CHEMBL4471766	0.7	0.3	0.127	CHEMBL614818	HEK293
4b	CHEMBL3356484	0.474	0.3	0.12	CHEMBL614818	HEK293
4b	CHEMBL5439454	0.407	0.3	0.118	CHEMBL614818	HEK293
2	CHEMBL3236228	0.433	0.3	0.109	CHEMBL614818	HEK293
2	CHEMBL5176445	0.485	0.3	0.107	CHEMBL614818	HEK293
4b	CHEMBL5176445	0.485	0.3	0.09	CHEMBL614818	HEK293
4b	CHEMBL3236228	0.433	0.3	0.09	CHEMBL614818	HEK293
2	CHEMBL4078072	0.632	0.3	0.087	CHEMBL614818	HEK293
2	CHEMBL4074775	0.516	0.3	0.085	CHEMBL614818	HEK293
2	CHEMBL4072621	0.516	0.3	0.085	CHEMBL614818	HEK293
2	CHEMBL4782029	0.435	0.3	0.081	CHEMBL614818	HEK293
2	CHEMBL4786060	0.435	0.3	0.081	CHEMBL614818	HEK293
2	CHEMBL4795221	0.441	0.3	0.081	CHEMBL614818	HEK293
2	CHEMBL4796328	0.441	0.3	0.081	CHEMBL614818	HEK293
2	CHEMBL5404755	0.543	0.3	0.081	CHEMBL614818	HEK293
2	CHEMBL4850177	0.417	0.3	0.08	CHEMBL614818	HEK293
2	CHEMBL4854743	0.368	0.3	0.075	CHEMBL614818	HEK293
4b	CHEMBL4078072	0.632	0.3	0.073	CHEMBL614818	HEK293
4b	CHEMBL4074775	0.516	0.3	0.072	CHEMBL614818	HEK293
4b	CHEMBL4072621	0.516	0.3	0.072	CHEMBL614818	HEK293
2	CHEMBL4639310	0.531	0.3	0.069	CHEMBL614818	HEK293
2	CHEMBL4644459	0.531	0.3	0.069	CHEMBL614818	HEK293
4b	CHEMBL4782029	0.435	0.3	0.069	CHEMBL614818	HEK293
4b	CHEMBL4786060	0.435	0.3	0.069	CHEMBL614818	HEK293
4b	CHEMBL4795221	0.441	0.3	0.069	CHEMBL614818	HEK293
4b	CHEMBL4796328	0.441	0.3	0.069	CHEMBL614818	HEK293
4b	CHEMBL5404755	0.543	0.3	0.068	CHEMBL614818	HEK293
4b	CHEMBL4850177	0.417	0.3	0.067	CHEMBL614818	HEK293
4b	CHEMBL4854743	0.368	0.3	0.064	CHEMBL614818	HEK293
2	CHEMBL5413957	0.474	0.3	0.062	CHEMBL614818	HEK293
2	CHEMBL5422806	0.429	0.3	0.06	CHEMBL614818	HEK293
4b	CHEMBL4644459	0.531	0.3	0.06	CHEMBL614818	HEK293
4b	CHEMBL4639310	0.531	0.3	0.06	CHEMBL614818	HEK293
2	CHEMBL4871977	0.467	0.3	0.055	CHEMBL614818	HEK293
2	CHEMBL4869160	0.446	0.3	0.053	CHEMBL614818	HEK293
4b	CHEMBL5413957	0.474	0.3	0.053	CHEMBL614818	HEK293
4b	CHEMBL5422806	0.429	0.3	0.05	CHEMBL614818	HEK293
4b	CHEMBL4871977	0.467	0.3	0.048	CHEMBL614818	HEK293
4b	CHEMBL4869160	0.446	0.3	0.047	CHEMBL614818	HEK293
4b	CHEMBL442624	0.422	0.296	0.212	CHEMBL614818	HEK293
2	CHEMBL4568339	0.442	0.294	0.224	CHEMBL614818	HEK293
2	CHEMBL4561573	0.411	0.294	0.205	CHEMBL614818	HEK293
4b	CHEMBL4568339	0.442	0.294	0.188	CHEMBL614818	HEK293
4b	CHEMBL503787	0.407	0.278	0.21	CHEMBL614818	HEK293
2	CHEMBL4098291	0.611	0.278	0.199	CHEMBL614818	HEK293
2	CHEMBL4082740	0.602	0.275	0.236	CHEMBL614818	HEK293
2	CHEMBL4093969	0.602	0.275	0.22	CHEMBL614818	HEK293
2	CHEMBL4073299	0.602	0.275	0.207	CHEMBL614818	HEK293
2	CHEMBL4080250	0.602	0.275	0.207	CHEMBL614818	HEK293
4b	CHEMBL4082740	0.602	0.275	0.199	CHEMBL614818	HEK293
2	CHEMBL4871194	0.391	0.271	0.194	CHEMBL614818	HEK293
2	CHEMBL3780564	0.132	0.271	0.192	CHEMBL614818	HEK293
2	CHEMBL3787371	0.568	0.264	0.186	CHEMBL614818	HEK293
2	CHEMBL5196486	0.516	0.26	0.197	CHEMBL614818	HEK293
2	CHEMBL5196497	0.5	0.26	0.197	CHEMBL614818	HEK293
2	CHEMBL5191220	0.5	0.26	0.197	CHEMBL614818	HEK293
2	CHEMBL5184786	0.505	0.26	0.194	CHEMBL614818	HEK293
2	CHEMBL5198603	0.505	0.26	0.194	CHEMBL614818	HEK293
2	CHEMBL5187379	0.516	0.25	0.217	CHEMBL614818	HEK293
2	CHEMBL5199842	0.516	0.25	0.217	CHEMBL614818	HEK293
2	CHEMBL4549805	0.398	0.235	0.194	CHEMBL614818	HEK293
2	CHEMBL4177494	0.467	0.192	0.2	CHEMBL614818	HEK293
2	CHEMBL4174859	0.463	0.176	0.197	CHEMBL614818	HEK293
2	CHEMBL4177378	0.456	0.17	0.194	CHEMBL614818	HEK293
2	CHEMBL4159498	0.443	0.154	0.203	CHEMBL614818	HEK293
2	CHEMBL4169670	0.44	0.154	0.203	CHEMBL614818	HEK293
2	CHEMBL248528	0.349	0.568	0.179	CHEMBL399	HeLa
2	CHEMBL396080	0.356	0.568	0.176	CHEMBL399	HeLa
2	CHEMBL395925	0.349	0.568	0.166	CHEMBL399	HeLa
2	CHEMBL391777	0.349	0.568	0.164	CHEMBL399	HeLa
4b	CHEMBL395925	0.349	0.568	0.154	CHEMBL399	HeLa
4b	CHEMBL248528	0.349	0.568	0.152	CHEMBL399	HeLa
4b	CHEMBL396080	0.356	0.568	0.149	CHEMBL399	HeLa
4b	CHEMBL391777	0.349	0.568	0.134	CHEMBL399	HeLa
2	CHEMBL1795948	0.67	0.558	0.22	CHEMBL399	HeLa
2	CHEMBL1795946	0.67	0.558	0.22	CHEMBL399	HeLa
2	CHEMBL1795944	0.67	0.558	0.22	CHEMBL399	HeLa
4b	CHEMBL1795948	0.67	0.558	0.209	CHEMBL399	HeLa
4b	CHEMBL1795946	0.67	0.558	0.209	CHEMBL399	HeLa
4b	CHEMBL1795944	0.67	0.558	0.209	CHEMBL399	HeLa
2	CHEMBL246896	0.337	0.553	0.178	CHEMBL399	HeLa
4b	CHEMBL246896	0.337	0.553	0.15	CHEMBL399	HeLa
4b	CHEMBL272401	0.587	0.537	0.087	CHEMBL399	HeLa
2	CHEMBL272401	0.587	0.537	0.072	CHEMBL399	HeLa
2	CHEMBL4093715	0.685	0.525	0.089	CHEMBL399	HeLa
2	CHEMBL4086071	0.697	0.525	0.088	CHEMBL399	HeLa
2	CHEMBL4076416	0.697	0.525	0.087	CHEMBL399	HeLa
2	CHEMBL4078080	0.697	0.525	0.086	CHEMBL399	HeLa
2	CHEMBL4074807	0.697	0.525	0.085	CHEMBL399	HeLa
2	CHEMBL4096002	0.697	0.525	0.084	CHEMBL399	HeLa
2	CHEMBL4089206	0.697	0.525	0.083	CHEMBL399	HeLa
4b	CHEMBL4093715	0.685	0.525	0.066	CHEMBL399	HeLa
4b	CHEMBL4086071	0.697	0.525	0.065	CHEMBL399	HeLa
4b	CHEMBL4076416	0.697	0.525	0.064	CHEMBL399	HeLa
4b	CHEMBL4078080	0.697	0.525	0.063	CHEMBL399	HeLa
4b	CHEMBL4074807	0.697	0.525	0.062	CHEMBL399	HeLa
4b	CHEMBL4096002	0.697	0.525	0.062	CHEMBL399	HeLa
4b	CHEMBL4089206	0.697	0.525	0.061	CHEMBL399	HeLa
2	CHEMBL1795949	0.674	0.523	0.231	CHEMBL399	HeLa
2	CHEMBL1795945	0.674	0.523	0.231	CHEMBL399	HeLa
2	CHEMBL1795947	0.674	0.523	0.231	CHEMBL399	HeLa
4b	CHEMBL1795949	0.674	0.523	0.221	CHEMBL399	HeLa
4b	CHEMBL1795945	0.674	0.523	0.221	CHEMBL399	HeLa
4b	CHEMBL1795947	0.674	0.523	0.221	CHEMBL399	HeLa
2	CHEMBL2018427	0.384	0.514	0.149	CHEMBL399	HeLa
4b	CHEMBL2018427	0.384	0.514	0.09	CHEMBL399	HeLa
2	CHEMBL247701	0.353	0.513	0.172	CHEMBL399	HeLa
4b	CHEMBL247701	0.353	0.513	0.143	CHEMBL399	HeLa
4b	CHEMBL2381731	0.533	0.512	0.287	CHEMBL399	HeLa
2	CHEMBL2381731	0.533	0.512	0.228	CHEMBL399	HeLa
4b	CHEMBL3335300	0.5	0.512	0.182	CHEMBL399	HeLa
4b	CHEMBL3335311	0.5	0.512	0.18	CHEMBL399	HeLa
4b	CHEMBL3335312	0.5	0.512	0.179	CHEMBL399	HeLa
4b	CHEMBL3335313	0.5	0.512	0.177	CHEMBL399	HeLa
4b	CHEMBL3335314	0.5	0.512	0.175	CHEMBL399	HeLa
2	CHEMBL3335300	0.5	0.512	0.147	CHEMBL399	HeLa
2	CHEMBL3335311	0.5	0.512	0.146	CHEMBL399	HeLa
2	CHEMBL3335312	0.5	0.512	0.145	CHEMBL399	HeLa
2	CHEMBL3335313	0.5	0.512	0.144	CHEMBL399	HeLa
2	CHEMBL3335314	0.5	0.512	0.143	CHEMBL399	HeLa
4b	CHEMBL1087836	0.333	0.5	0.324	CHEMBL399	HeLa
2	CHEMBL1087836	0.333	0.5	0.291	CHEMBL399	HeLa
4b	CHEMBL2381733	0.533	0.5	0.226	CHEMBL399	HeLa
2	CHEMBL2381733	0.533	0.5	0.182	CHEMBL399	HeLa
2	CHEMBL211263	0.318	0.5	0.178	CHEMBL399	HeLa
4b	CHEMBL3335282	0.5	0.5	0.161	CHEMBL399	HeLa
4b	CHEMBL211263	0.318	0.5	0.15	CHEMBL399	HeLa
4b	CHEMBL3335283	0.5	0.5	0.13	CHEMBL399	HeLa
2	CHEMBL3335282	0.5	0.5	0.13	CHEMBL399	HeLa
2	CHEMBL3335283	0.5	0.5	0.106	CHEMBL399	HeLa
2	CHEMBL4096135	0.648	0.5	0.086	CHEMBL399	HeLa
4b	CHEMBL4096135	0.648	0.5	0.064	CHEMBL399	HeLa
4b	CHEMBL217651	0.593	0.488	0.092	CHEMBL399	HeLa
4b	CHEMBL3431330	0.538	0.488	0.083	CHEMBL399	HeLa
2	CHEMBL4061033	0.689	0.488	0.083	CHEMBL399	HeLa
2	CHEMBL4096908	0.689	0.488	0.081	CHEMBL399	HeLa
2	CHEMBL217651	0.593	0.488	0.077	CHEMBL399	HeLa
2	CHEMBL3431330	0.538	0.488	0.068	CHEMBL399	HeLa
4b	CHEMBL4061033	0.689	0.488	0.061	CHEMBL399	HeLa
4b	CHEMBL4096908	0.689	0.488	0.059	CHEMBL399	HeLa
2	CHEMBL246693	0.326	0.487	0.123	CHEMBL399	HeLa
4b	CHEMBL246693	0.326	0.487	0.121	CHEMBL399	HeLa
2	CHEMBL395353	0.333	0.487	0.121	CHEMBL399	HeLa
4b	CHEMBL395353	0.333	0.487	0.119	CHEMBL399	HeLa
2	CHEMBL246511	0.36	0.486	0.225	CHEMBL399	HeLa
2	CHEMBL214267	0.337	0.486	0.208	CHEMBL399	HeLa
2	CHEMBL383940	0.337	0.486	0.208	CHEMBL399	HeLa
2	CHEMBL213064	0.345	0.486	0.205	CHEMBL399	HeLa
2	CHEMBL213088	0.345	0.486	0.205	CHEMBL399	HeLa
2	CHEMBL214189	0.345	0.486	0.205	CHEMBL399	HeLa
4b	CHEMBL246511	0.36	0.486	0.203	CHEMBL399	HeLa
2	CHEMBL211785	0.326	0.486	0.186	CHEMBL399	HeLa
4b	CHEMBL214267	0.337	0.486	0.184	CHEMBL399	HeLa
4b	CHEMBL383940	0.337	0.486	0.184	CHEMBL399	HeLa
4b	CHEMBL213064	0.345	0.486	0.181	CHEMBL399	HeLa
4b	CHEMBL213088	0.345	0.486	0.181	CHEMBL399	HeLa
4b	CHEMBL214189	0.345	0.486	0.181	CHEMBL399	HeLa
4b	CHEMBL211785	0.326	0.486	0.177	CHEMBL399	HeLa
2	CHEMBL391621	0.352	0.476	0.208	CHEMBL399	HeLa
4b	CHEMBL391621	0.352	0.476	0.189	CHEMBL399	HeLa
4b	CHEMBL217314	0.517	0.476	0.135	CHEMBL399	HeLa
2	CHEMBL217314	0.517	0.476	0.112	CHEMBL399	HeLa
4b	CHEMBL261272	0.429	0.475	0.186	CHEMBL399	HeLa
2	CHEMBL261272	0.429	0.475	0.151	CHEMBL399	HeLa
4b	CHEMBL4069716	0.708	0.475	0.14	CHEMBL399	HeLa
2	CHEMBL4069716	0.708	0.475	0.139	CHEMBL399	HeLa
4b	CHEMBL4070733	0.719	0.475	0.138	CHEMBL399	HeLa
2	CHEMBL4070733	0.719	0.475	0.137	CHEMBL399	HeLa
4b	CHEMBL4091616	0.719	0.475	0.136	CHEMBL399	HeLa
2	CHEMBL4091616	0.719	0.475	0.135	CHEMBL399	HeLa
4b	CHEMBL4099353	0.719	0.475	0.133	CHEMBL399	HeLa
2	CHEMBL4099353	0.719	0.475	0.133	CHEMBL399	HeLa
4b	CHEMBL4077953	0.719	0.475	0.131	CHEMBL399	HeLa
2	CHEMBL4077953	0.719	0.475	0.131	CHEMBL399	HeLa
4b	CHEMBL4096000	0.719	0.475	0.129	CHEMBL399	HeLa
2	CHEMBL4096000	0.719	0.475	0.129	CHEMBL399	HeLa
2	CHEMBL4074760	0.719	0.475	0.128	CHEMBL399	HeLa
4b	CHEMBL4074760	0.719	0.475	0.127	CHEMBL399	HeLa
2	CHEMBL427702	0.372	0.475	0.12	CHEMBL399	HeLa
4b	CHEMBL427702	0.372	0.475	0.119	CHEMBL399	HeLa
4b	CHEMBL3335288	0.473	0.475	0.055	CHEMBL399	HeLa
4b	CHEMBL4792911	0.467	0.475	0.052	CHEMBL399	HeLa
4b	CHEMBL4757447	0.467	0.475	0.052	CHEMBL399	HeLa
4b	CHEMBL3431294	0.46	0.475	0.05	CHEMBL399	HeLa
2	CHEMBL4792911	0.467	0.475	0.044	CHEMBL399	HeLa
2	CHEMBL3335288	0.473	0.475	0.044	CHEMBL399	HeLa
2	CHEMBL4757447	0.467	0.475	0.043	CHEMBL399	HeLa
2	CHEMBL3431294	0.46	0.475	0.041	CHEMBL399	HeLa
2	CHEMBL378277	0.349	0.474	0.221	CHEMBL399	HeLa
4b	CHEMBL378277	0.349	0.474	0.218	CHEMBL399	HeLa
2	CHEMBL439557	0.36	0.474	0.205	CHEMBL399	HeLa
2	CHEMBL213689	0.345	0.474	0.205	CHEMBL399	HeLa
2	CHEMBL214403	0.337	0.474	0.195	CHEMBL399	HeLa
2	CHEMBL377108	0.337	0.474	0.195	CHEMBL399	HeLa
2	CHEMBL209528	0.326	0.474	0.195	CHEMBL399	HeLa
4b	CHEMBL439557	0.36	0.474	0.181	CHEMBL399	HeLa
4b	CHEMBL213689	0.345	0.474	0.181	CHEMBL399	HeLa
4b	CHEMBL214403	0.337	0.474	0.17	CHEMBL399	HeLa
4b	CHEMBL377108	0.337	0.474	0.17	CHEMBL399	HeLa
4b	CHEMBL209528	0.326	0.474	0.17	CHEMBL399	HeLa
4b	CHEMBL4467900	0.375	0.474	0.076	CHEMBL399	HeLa
2	CHEMBL4467900	0.375	0.474	0.061	CHEMBL399	HeLa
4b	CHEMBL5288839	0.43	0.467	0.147	CHEMBL399	HeLa
2	CHEMBL5288839	0.43	0.467	0.124	CHEMBL399	HeLa
4b	CHEMBL218129	0.538	0.467	0.09	CHEMBL399	HeLa
4b	CHEMBL387224	0.554	0.467	0.083	CHEMBL399	HeLa
2	CHEMBL218129	0.538	0.467	0.076	CHEMBL399	HeLa
2	CHEMBL387224	0.554	0.467	0.07	CHEMBL399	HeLa
4b	CHEMBL1087967	0.352	0.463	0.308	CHEMBL399	HeLa
2	CHEMBL1087967	0.352	0.463	0.279	CHEMBL399	HeLa
2	CHEMBL1795951	0.719	0.458	0.189	CHEMBL399	HeLa
4b	CHEMBL1795951	0.719	0.458	0.183	CHEMBL399	HeLa
4b	CHEMBL4435132	0.625	0.457	0.171	CHEMBL399	HeLa
2	CHEMBL4435132	0.625	0.457	0.152	CHEMBL399	HeLa
4b	CHEMBL216336	0.517	0.455	0.1	CHEMBL399	HeLa
2	CHEMBL216336	0.517	0.455	0.083	CHEMBL399	HeLa
4b	CHEMBL1087966	0.352	0.452	0.308	CHEMBL399	HeLa
4b	CHEMBL1087965	0.352	0.452	0.308	CHEMBL399	HeLa
4b	CHEMBL1087713	0.348	0.452	0.305	CHEMBL399	HeLa
2	CHEMBL1087966	0.352	0.452	0.279	CHEMBL399	HeLa
2	CHEMBL1087965	0.352	0.452	0.279	CHEMBL399	HeLa
2	CHEMBL1087713	0.348	0.452	0.277	CHEMBL399	HeLa
4b	CHEMBL4081333	0.659	0.452	0.134	CHEMBL399	HeLa
2	CHEMBL4081333	0.659	0.452	0.134	CHEMBL399	HeLa
4b	CHEMBL4792107	0.462	0.452	0.064	CHEMBL399	HeLa
2	CHEMBL4792107	0.462	0.452	0.054	CHEMBL399	HeLa
2	CHEMBL214102	0.318	0.45	0.207	CHEMBL399	HeLa
4b	CHEMBL214102	0.318	0.45	0.183	CHEMBL399	HeLa
4b	CHEMBL246490	0.326	0.45	0.123	CHEMBL399	HeLa
2	CHEMBL245666	0.337	0.45	0.122	CHEMBL399	HeLa
2	CHEMBL391204	0.337	0.45	0.122	CHEMBL399	HeLa
4b	CHEMBL245666	0.337	0.45	0.12	CHEMBL399	HeLa
4b	CHEMBL391204	0.337	0.45	0.12	CHEMBL399	HeLa
2	CHEMBL246490	0.326	0.45	0.117	CHEMBL399	HeLa
2	CHEMBL246285	0.314	0.45	0.115	CHEMBL399	HeLa
4b	CHEMBL246285	0.314	0.45	0.113	CHEMBL399	HeLa
4b	CHEMBL4444207	0.386	0.45	0.075	CHEMBL399	HeLa
4b	CHEMBL4523045	0.374	0.45	0.075	CHEMBL399	HeLa
4b	CHEMBL4547148	0.363	0.45	0.075	CHEMBL399	HeLa
4b	CHEMBL4443986	0.422	0.45	0.073	CHEMBL399	HeLa
2	CHEMBL4444207	0.386	0.45	0.06	CHEMBL399	HeLa
2	CHEMBL4523045	0.374	0.45	0.06	CHEMBL399	HeLa
2	CHEMBL4547148	0.363	0.45	0.06	CHEMBL399	HeLa
2	CHEMBL4443986	0.422	0.45	0.059	CHEMBL399	HeLa
4b	CHEMBL5186195	0.637	0.449	0.076	CHEMBL399	HeLa
2	CHEMBL5186195	0.637	0.449	0.066	CHEMBL399	HeLa
4b	CHEMBL5425837	0.606	0.449	0.036	CHEMBL399	HeLa
2	CHEMBL5425837	0.606	0.449	0.034	CHEMBL399	HeLa
2	CHEMBL212744	0.341	0.447	0.229	CHEMBL399	HeLa
4b	CHEMBL212744	0.341	0.447	0.207	CHEMBL399	HeLa
2	CHEMBL214355	0.349	0.447	0.207	CHEMBL399	HeLa
2	CHEMBL425953	0.349	0.447	0.207	CHEMBL399	HeLa
2	CHEMBL445068	0.349	0.447	0.207	CHEMBL399	HeLa
2	CHEMBL246512	0.345	0.447	0.207	CHEMBL399	HeLa
4b	CHEMBL214355	0.349	0.447	0.183	CHEMBL399	HeLa
4b	CHEMBL425953	0.349	0.447	0.183	CHEMBL399	HeLa
4b	CHEMBL445068	0.349	0.447	0.183	CHEMBL399	HeLa
4b	CHEMBL246512	0.345	0.447	0.183	CHEMBL399	HeLa
2	CHEMBL1795950	0.711	0.447	0.179	CHEMBL399	HeLa
4b	CHEMBL1795950	0.711	0.447	0.172	CHEMBL399	HeLa
4b	CHEMBL3581385	0.644	0.447	0.05	CHEMBL399	HeLa
2	CHEMBL3581385	0.644	0.447	0.045	CHEMBL399	HeLa
2	CHEMBL1835961	0.382	0.444	0.269	CHEMBL399	HeLa
4b	CHEMBL1835961	0.382	0.444	0.148	CHEMBL399	HeLa
4b	CHEMBL1169942	0.582	0.442	0.254	CHEMBL399	HeLa
2	CHEMBL1169942	0.582	0.442	0.211	CHEMBL399	HeLa
4b	CHEMBL4465261	0.725	0.442	0.135	CHEMBL399	HeLa
4b	CHEMBL4440435	0.685	0.442	0.135	CHEMBL399	HeLa
4b	CHEMBL4470222	0.625	0.442	0.131	CHEMBL399	HeLa
2	CHEMBL4101441	0.711	0.442	0.128	CHEMBL399	HeLa
4b	CHEMBL4101441	0.711	0.442	0.127	CHEMBL399	HeLa
2	CHEMBL4066150	0.711	0.442	0.124	CHEMBL399	HeLa
4b	CHEMBL4066150	0.711	0.442	0.123	CHEMBL399	HeLa
2	CHEMBL4470222	0.625	0.442	0.117	CHEMBL399	HeLa
2	CHEMBL4465261	0.725	0.442	0.113	CHEMBL399	HeLa
2	CHEMBL4440435	0.685	0.442	0.113	CHEMBL399	HeLa
4b	CHEMBL4289576	0.582	0.44	0.081	CHEMBL399	HeLa
4b	CHEMBL4285375	0.571	0.44	0.073	CHEMBL399	HeLa
2	CHEMBL4289576	0.582	0.44	0.072	CHEMBL399	HeLa
2	CHEMBL4285375	0.571	0.44	0.065	CHEMBL399	HeLa
4b	CHEMBL5179735	0.516	0.439	0.147	CHEMBL399	HeLa
2	CHEMBL5179735	0.516	0.439	0.12	CHEMBL399	HeLa
4b	CHEMBL3335297	0.505	0.439	0.102	CHEMBL399	HeLa
4b	CHEMBL3335299	0.505	0.439	0.102	CHEMBL399	HeLa
4b	CHEMBL4440723	0.404	0.439	0.09	CHEMBL399	HeLa
2	CHEMBL3335297	0.505	0.439	0.083	CHEMBL399	HeLa
2	CHEMBL3335299	0.505	0.439	0.083	CHEMBL399	HeLa
2	CHEMBL4440723	0.404	0.439	0.082	CHEMBL399	HeLa
4b	CHEMBL3335287	0.478	0.439	0.055	CHEMBL399	HeLa
2	CHEMBL3335287	0.478	0.439	0.044	CHEMBL399	HeLa
4b	CHEMBL3335298	0.5	0.438	0.127	CHEMBL399	HeLa
2	CHEMBL3335298	0.5	0.438	0.105	CHEMBL399	HeLa
4b	CHEMBL1088390	0.345	0.436	0.175	CHEMBL399	HeLa
4b	CHEMBL1088389	0.345	0.436	0.175	CHEMBL399	HeLa
2	CHEMBL1088390	0.345	0.436	0.169	CHEMBL399	HeLa
2	CHEMBL1088389	0.345	0.436	0.169	CHEMBL399	HeLa
4b	CHEMBL4096231	0.611	0.435	0.132	CHEMBL399	HeLa
2	CHEMBL4096231	0.611	0.435	0.119	CHEMBL399	HeLa
4b	CHEMBL550199	0.452	0.435	0.096	CHEMBL399	HeLa
2	CHEMBL550199	0.452	0.435	0.087	CHEMBL399	HeLa
4b	CHEMBL217371	0.527	0.435	0.084	CHEMBL399	HeLa
4b	CHEMBL387015	0.543	0.435	0.083	CHEMBL399	HeLa
2	CHEMBL387015	0.543	0.435	0.071	CHEMBL399	HeLa
2	CHEMBL217371	0.527	0.435	0.071	CHEMBL399	HeLa
4b	CHEMBL564492	0.462	0.435	0.065	CHEMBL399	HeLa
2	CHEMBL564492	0.462	0.435	0.061	CHEMBL399	HeLa
4b	CHEMBL551477	0.462	0.435	0.057	CHEMBL399	HeLa
2	CHEMBL551477	0.462	0.435	0.055	CHEMBL399	HeLa
4b	CHEMBL5410823	0.527	0.435	0.054	CHEMBL399	HeLa
2	CHEMBL5410823	0.527	0.435	0.047	CHEMBL399	HeLa
4b	CHEMBL536525	0.33	0.432	0.182	CHEMBL399	HeLa
2	CHEMBL536525	0.33	0.432	0.147	CHEMBL399	HeLa
4b	CHEMBL211145	0.322	0.432	0.144	CHEMBL399	HeLa
2	CHEMBL211145	0.322	0.432	0.142	CHEMBL399	HeLa
4b	CHEMBL4569865	0.714	0.432	0.141	CHEMBL399	HeLa
4b	CHEMBL4441218	0.714	0.432	0.133	CHEMBL399	HeLa
4b	CHEMBL4532838	0.761	0.432	0.133	CHEMBL399	HeLa
4b	CHEMBL4455944	0.761	0.432	0.132	CHEMBL399	HeLa
4b	CHEMBL3335284	0.505	0.432	0.129	CHEMBL399	HeLa
4b	CHEMBL3335281	0.484	0.432	0.129	CHEMBL399	HeLa
4b	CHEMBL3335280	0.467	0.432	0.129	CHEMBL399	HeLa
2	CHEMBL4569865	0.714	0.432	0.118	CHEMBL399	HeLa
2	CHEMBL4441218	0.714	0.432	0.112	CHEMBL399	HeLa
2	CHEMBL4532838	0.761	0.432	0.112	CHEMBL399	HeLa
2	CHEMBL4455944	0.761	0.432	0.111	CHEMBL399	HeLa
4b	CHEMBL3335310	0.505	0.432	0.11	CHEMBL399	HeLa
4b	CHEMBL4062369	0.563	0.432	0.109	CHEMBL399	HeLa
4b	CHEMBL4069760	0.517	0.432	0.109	CHEMBL399	HeLa
2	CHEMBL3335284	0.505	0.432	0.106	CHEMBL399	HeLa
2	CHEMBL3335281	0.484	0.432	0.106	CHEMBL399	HeLa
2	CHEMBL3335280	0.467	0.432	0.106	CHEMBL399	HeLa
2	CHEMBL4062369	0.563	0.432	0.099	CHEMBL399	HeLa
2	CHEMBL4069760	0.517	0.432	0.099	CHEMBL399	HeLa
2	CHEMBL3335310	0.505	0.432	0.09	CHEMBL399	HeLa
4b	CHEMBL4452420	0.626	0.431	0.045	CHEMBL399	HeLa
4b	CHEMBL4440344	0.637	0.431	0.043	CHEMBL399	HeLa
2	CHEMBL4452420	0.626	0.431	0.042	CHEMBL399	HeLa
2	CHEMBL4440344	0.637	0.431	0.041	CHEMBL399	HeLa
4b	CHEMBL4649517	0.567	0.429	0.216	CHEMBL399	HeLa
4b	CHEMBL4639582	0.567	0.429	0.213	CHEMBL399	HeLa
4b	CHEMBL545853	0.6	0.429	0.208	CHEMBL399	HeLa
2	CHEMBL4649517	0.567	0.429	0.179	CHEMBL399	HeLa
2	CHEMBL4639582	0.567	0.429	0.176	CHEMBL399	HeLa
2	CHEMBL545853	0.6	0.429	0.171	CHEMBL399	HeLa
4b	CHEMBL5273884	0.433	0.429	0.126	CHEMBL399	HeLa
2	CHEMBL5273884	0.433	0.429	0.107	CHEMBL399	HeLa
4b	CHEMBL5205120	0.505	0.429	0.101	CHEMBL399	HeLa
4b	CHEMBL5182740	0.516	0.429	0.1	CHEMBL399	HeLa
4b	CHEMBL5193360	0.516	0.429	0.099	CHEMBL399	HeLa
4b	CHEMBL3133028	0.573	0.429	0.093	CHEMBL399	HeLa
4b	CHEMBL3133020	0.545	0.429	0.089	CHEMBL399	HeLa
4b	CHEMBL3394767	0.433	0.429	0.083	CHEMBL399	HeLa
2	CHEMBL5205120	0.505	0.429	0.083	CHEMBL399	HeLa
2	CHEMBL5193360	0.516	0.429	0.082	CHEMBL399	HeLa
2	CHEMBL5182740	0.516	0.429	0.082	CHEMBL399	HeLa
2	CHEMBL3133028	0.573	0.429	0.08	CHEMBL399	HeLa
2	CHEMBL3133020	0.545	0.429	0.076	CHEMBL399	HeLa
2	CHEMBL3394767	0.433	0.429	0.068	CHEMBL399	HeLa
4b	CHEMBL3335302	0.505	0.429	0.066	CHEMBL399	HeLa
4b	CHEMBL3335301	0.505	0.429	0.066	CHEMBL399	HeLa
2	CHEMBL3335302	0.505	0.429	0.054	CHEMBL399	HeLa
2	CHEMBL3335301	0.505	0.429	0.054	CHEMBL399	HeLa
4b	CHEMBL3826979	0.511	0.429	0.004	CHEMBL399	HeLa
4b	CHEMBL3828210	0.511	0.429	0.004	CHEMBL399	HeLa
2	CHEMBL3826979	0.511	0.429	0.003	CHEMBL399	HeLa
2	CHEMBL3828210	0.511	0.429	0.003	CHEMBL399	HeLa
2	CHEMBL5275521	0.455	0.426	0.217	CHEMBL399	HeLa
2	CHEMBL5282778	0.455	0.426	0.216	CHEMBL399	HeLa
2	CHEMBL5289152	0.455	0.426	0.214	CHEMBL399	HeLa
4b	CHEMBL5282778	0.455	0.426	0.127	CHEMBL399	HeLa
4b	CHEMBL5275521	0.455	0.426	0.127	CHEMBL399	HeLa
4b	CHEMBL5289152	0.455	0.426	0.126	CHEMBL399	HeLa
4b	CHEMBL4090944	0.6	0.426	0.117	CHEMBL399	HeLa
2	CHEMBL4090944	0.6	0.426	0.106	CHEMBL399	HeLa
4b	CHEMBL369228	0.407	0.425	0.085	CHEMBL399	HeLa
2	CHEMBL369228	0.407	0.425	0.068	CHEMBL399	HeLa
4b	CHEMBL366622	0.402	0.425	0.062	CHEMBL399	HeLa
2	CHEMBL366622	0.402	0.425	0.05	CHEMBL399	HeLa
4b	CHEMBL2170772	0.404	0.425	0.039	CHEMBL399	HeLa
4b	CHEMBL2170906	0.402	0.425	0.036	CHEMBL399	HeLa
4b	CHEMBL2170774	0.402	0.425	0.036	CHEMBL399	HeLa
4b	CHEMBL2170766	0.46	0.425	0.036	CHEMBL399	HeLa
4b	CHEMBL2170765	0.425	0.425	0.036	CHEMBL399	HeLa
2	CHEMBL2170772	0.404	0.425	0.036	CHEMBL399	HeLa
2	CHEMBL2170766	0.46	0.425	0.033	CHEMBL399	HeLa
2	CHEMBL2170906	0.402	0.425	0.033	CHEMBL399	HeLa
2	CHEMBL2170774	0.402	0.425	0.033	CHEMBL399	HeLa
2	CHEMBL2170765	0.425	0.425	0.033	CHEMBL399	HeLa
4b	CHEMBL2170771	0.375	0.425	0.032	CHEMBL399	HeLa
2	CHEMBL2170771	0.375	0.425	0.03	CHEMBL399	HeLa
4b	CHEMBL5273395	0.68	0.423	0.083	CHEMBL399	HeLa
2	CHEMBL5273395	0.68	0.423	0.072	CHEMBL399	HeLa
4b	CHEMBL217650	0.528	0.422	0.13	CHEMBL399	HeLa
2	CHEMBL217650	0.528	0.422	0.107	CHEMBL399	HeLa
4b	CHEMBL3289231	0.593	0.422	0.089	CHEMBL399	HeLa
4b	CHEMBL569174	0.562	0.422	0.086	CHEMBL399	HeLa
4b	CHEMBL4166981	0.62	0.422	0.081	CHEMBL399	HeLa
2	CHEMBL3289231	0.593	0.422	0.076	CHEMBL399	HeLa
4b	CHEMBL499504	0.387	0.422	0.075	CHEMBL399	HeLa
4b	CHEMBL499361	0.376	0.422	0.075	CHEMBL399	HeLa
2	CHEMBL569174	0.562	0.422	0.073	CHEMBL399	HeLa
2	CHEMBL4166981	0.62	0.422	0.068	CHEMBL399	HeLa
2	CHEMBL499504	0.387	0.422	0.063	CHEMBL399	HeLa
2	CHEMBL499361	0.376	0.422	0.063	CHEMBL399	HeLa
4b	CHEMBL465208	0.349	0.421	0.278	CHEMBL399	HeLa
2	CHEMBL465208	0.349	0.421	0.261	CHEMBL399	HeLa
2	CHEMBL395594	0.291	0.421	0.159	CHEMBL399	HeLa
4b	CHEMBL395594	0.291	0.421	0.132	CHEMBL399	HeLa
2	CHEMBL4783013	0.31	0.421	0.124	CHEMBL399	HeLa
4b	CHEMBL4783013	0.31	0.421	0.114	CHEMBL399	HeLa
4b	CHEMBL412120	0.382	0.421	0.057	CHEMBL399	HeLa
2	CHEMBL412120	0.382	0.421	0.047	CHEMBL399	HeLa
2	CHEMBL438496	0.424	0.42	0.196	CHEMBL399	HeLa
4b	CHEMBL438496	0.424	0.42	0.149	CHEMBL399	HeLa
4b	CHEMBL3133021	0.566	0.42	0.101	CHEMBL399	HeLa
4b	CHEMBL4062655	0.573	0.42	0.1	CHEMBL399	HeLa
2	CHEMBL4062655	0.573	0.42	0.091	CHEMBL399	HeLa
4b	CHEMBL3133026	0.566	0.42	0.089	CHEMBL399	HeLa
2	CHEMBL3133021	0.566	0.42	0.087	CHEMBL399	HeLa
2	CHEMBL3133026	0.566	0.42	0.076	CHEMBL399	HeLa
4b	CHEMBL4763449	0.552	0.42	0.045	CHEMBL399	HeLa
2	CHEMBL4763449	0.552	0.42	0.044	CHEMBL399	HeLa
4b	CHEMBL1086814	0.36	0.419	0.222	CHEMBL399	HeLa
4b	CHEMBL1086938	0.36	0.419	0.222	CHEMBL399	HeLa
2	CHEMBL1086814	0.36	0.419	0.208	CHEMBL399	HeLa
2	CHEMBL1086938	0.36	0.419	0.208	CHEMBL399	HeLa
4b	CHEMBL1087192	0.364	0.419	0.205	CHEMBL399	HeLa
4b	CHEMBL1087191	0.364	0.419	0.205	CHEMBL399	HeLa
2	CHEMBL1087192	0.364	0.419	0.193	CHEMBL399	HeLa
2	CHEMBL1087191	0.364	0.419	0.193	CHEMBL399	HeLa
4b	CHEMBL4517740	0.602	0.419	0.137	CHEMBL399	HeLa
4b	CHEMBL4473024	0.556	0.419	0.137	CHEMBL399	HeLa
4b	CHEMBL264411	0.473	0.419	0.127	CHEMBL399	HeLa
4b	CHEMBL264926	0.457	0.419	0.127	CHEMBL399	HeLa
2	CHEMBL4517740	0.602	0.419	0.122	CHEMBL399	HeLa
2	CHEMBL4473024	0.556	0.419	0.122	CHEMBL399	HeLa
4b	CHEMBL4080461	0.523	0.419	0.116	CHEMBL399	HeLa
4b	CHEMBL261492	0.467	0.419	0.109	CHEMBL399	HeLa
2	CHEMBL4080461	0.523	0.419	0.105	CHEMBL399	HeLa
2	CHEMBL264411	0.473	0.419	0.104	CHEMBL399	HeLa
2	CHEMBL264926	0.457	0.419	0.104	CHEMBL399	HeLa
4b	CHEMBL3335296	0.527	0.419	0.101	CHEMBL399	HeLa
4b	CHEMBL4799089	0.326	0.419	0.098	CHEMBL399	HeLa
2	CHEMBL4799089	0.326	0.419	0.096	CHEMBL399	HeLa
2	CHEMBL261492	0.467	0.419	0.09	CHEMBL399	HeLa
2	CHEMBL3335296	0.527	0.419	0.083	CHEMBL399	HeLa
4b	CHEMBL4747333	0.462	0.419	0.052	CHEMBL399	HeLa
2	CHEMBL4747333	0.462	0.419	0.044	CHEMBL399	HeLa
4b	CHEMBL4167192	0.467	0.419	0.039	CHEMBL399	HeLa
2	CHEMBL4167192	0.467	0.419	0.033	CHEMBL399	HeLa
4b	CHEMBL4450055	0.549	0.417	0.176	CHEMBL399	HeLa
2	CHEMBL4450055	0.549	0.417	0.154	CHEMBL399	HeLa
4b	CHEMBL4101034	0.617	0.417	0.11	CHEMBL399	HeLa
2	CHEMBL4101034	0.617	0.417	0.1	CHEMBL399	HeLa
4b	CHEMBL565124	0.468	0.417	0.095	CHEMBL399	HeLa
4b	CHEMBL560402	0.447	0.417	0.095	CHEMBL399	HeLa
4b	CHEMBL564478	0.453	0.417	0.094	CHEMBL399	HeLa
2	CHEMBL565124	0.468	0.417	0.086	CHEMBL399	HeLa
2	CHEMBL560402	0.447	0.417	0.086	CHEMBL399	HeLa
2	CHEMBL564478	0.453	0.417	0.085	CHEMBL399	HeLa
4b	CHEMBL5201554	0.467	0.417	0.058	CHEMBL399	HeLa
2	CHEMBL5201554	0.467	0.417	0.05	CHEMBL399	HeLa
2	CHEMBL211474	0.322	0.415	0.201	CHEMBL399	HeLa
4b	CHEMBL211474	0.322	0.415	0.177	CHEMBL399	HeLa
2	CHEMBL2158016	0.557	0.415	0.13	CHEMBL399	HeLa
2	CHEMBL2159355	0.54	0.415	0.13	CHEMBL399	HeLa
4b	CHEMBL2158016	0.557	0.415	0.121	CHEMBL399	HeLa
4b	CHEMBL2159355	0.54	0.415	0.121	CHEMBL399	HeLa
4b	CHEMBL3792392	0.398	0.415	0.105	CHEMBL399	HeLa
4b	CHEMBL2392983	0.337	0.415	0.09	CHEMBL399	HeLa
4b	CHEMBL2392994	0.374	0.415	0.087	CHEMBL399	HeLa
2	CHEMBL3792392	0.398	0.415	0.084	CHEMBL399	HeLa
4b	CHEMBL4063281	0.448	0.415	0.082	CHEMBL399	HeLa
4b	CHEMBL4084932	0.46	0.415	0.081	CHEMBL399	HeLa
4b	CHEMBL5093258	0.495	0.415	0.075	CHEMBL399	HeLa
2	CHEMBL2392983	0.337	0.415	0.074	CHEMBL399	HeLa
2	CHEMBL2392994	0.374	0.415	0.072	CHEMBL399	HeLa
2	CHEMBL4063281	0.448	0.415	0.069	CHEMBL399	HeLa
2	CHEMBL4084932	0.46	0.415	0.068	CHEMBL399	HeLa
2	CHEMBL5093258	0.495	0.415	0.062	CHEMBL399	HeLa
4b	CHEMBL261065	0.417	0.415	0.059	CHEMBL399	HeLa
2	CHEMBL261065	0.417	0.415	0.05	CHEMBL399	HeLa
4b	CHEMBL2170769	0.427	0.415	0.038	CHEMBL399	HeLa
4b	CHEMBL1782402	0.628	0.415	0.037	CHEMBL399	HeLa
2	CHEMBL1782402	0.628	0.415	0.037	CHEMBL399	HeLa
2	CHEMBL2170769	0.427	0.415	0.035	CHEMBL399	HeLa
4b	CHEMBL3409623	0.611	0.413	0.24	CHEMBL399	HeLa
4b	CHEMBL215492	0.693	0.413	0.218	CHEMBL399	HeLa
2	CHEMBL3409623	0.611	0.413	0.208	CHEMBL399	HeLa
4b	CHEMBL4453555	0.753	0.413	0.201	CHEMBL399	HeLa
4b	CHEMBL4572352	0.739	0.413	0.201	CHEMBL399	HeLa
4b	CHEMBL4439621	0.728	0.413	0.201	CHEMBL399	HeLa
2	CHEMBL215492	0.693	0.413	0.182	CHEMBL399	HeLa
2	CHEMBL4453555	0.753	0.413	0.177	CHEMBL399	HeLa
2	CHEMBL4572352	0.739	0.413	0.177	CHEMBL399	HeLa
2	CHEMBL4439621	0.728	0.413	0.177	CHEMBL399	HeLa
4b	CHEMBL4440444	0.544	0.413	0.175	CHEMBL399	HeLa
2	CHEMBL4440444	0.544	0.413	0.154	CHEMBL399	HeLa
4b	CHEMBL4748545	0.456	0.413	0.139	CHEMBL399	HeLa
2	CHEMBL4748545	0.456	0.413	0.119	CHEMBL399	HeLa
4b	CHEMBL569211	0.517	0.413	0.106	CHEMBL399	HeLa
2	CHEMBL569211	0.517	0.413	0.09	CHEMBL399	HeLa
2	CHEMBL430060	0.553	0.413	0.081	CHEMBL399	HeLa
4b	CHEMBL1770679	0.446	0.413	0.079	CHEMBL399	HeLa
4b	CHEMBL3289227	0.567	0.413	0.076	CHEMBL399	HeLa
2	CHEMBL1770679	0.446	0.413	0.073	CHEMBL399	HeLa
4b	CHEMBL430060	0.553	0.413	0.07	CHEMBL399	HeLa
2	CHEMBL3289227	0.567	0.413	0.065	CHEMBL399	HeLa
4b	CHEMBL569946	0.562	0.413	0.058	CHEMBL399	HeLa
4b	CHEMBL2170018	0.56	0.413	0.057	CHEMBL399	HeLa
2	CHEMBL569946	0.562	0.413	0.049	CHEMBL399	HeLa
2	CHEMBL2170018	0.56	0.413	0.049	CHEMBL399	HeLa
4b	CHEMBL4435832	0.413	0.413	0.031	CHEMBL399	HeLa
2	CHEMBL4435832	0.413	0.413	0.029	CHEMBL399	HeLa
4b	CHEMBL1946514	0.584	0.412	0.104	CHEMBL399	HeLa
4b	CHEMBL4761815	0.545	0.412	0.102	CHEMBL399	HeLa
2	CHEMBL1946514	0.584	0.412	0.095	CHEMBL399	HeLa
2	CHEMBL4761815	0.545	0.412	0.089	CHEMBL399	HeLa
4b	CHEMBL4874737	0.526	0.412	0.032	CHEMBL399	HeLa
4b	CHEMBL4878954	0.526	0.412	0.031	CHEMBL399	HeLa
2	CHEMBL4874737	0.526	0.412	0.029	CHEMBL399	HeLa
2	CHEMBL4878954	0.526	0.412	0.028	CHEMBL399	HeLa
2	CHEMBL5414819	0.629	0.411	0.21	CHEMBL399	HeLa
4b	CHEMBL5414819	0.629	0.411	0.138	CHEMBL399	HeLa
2	CHEMBL5169489	0.453	0.41	0.177	CHEMBL399	HeLa
2	CHEMBL5175116	0.453	0.41	0.175	CHEMBL399	HeLa
4b	CHEMBL5169489	0.453	0.41	0.081	CHEMBL399	HeLa
4b	CHEMBL5175116	0.453	0.41	0.08	CHEMBL399	HeLa
4b	CHEMBL4440572	0.402	0.41	0.076	CHEMBL399	HeLa
4b	CHEMBL29292	0.386	0.41	0.073	CHEMBL399	HeLa
2	CHEMBL4440572	0.402	0.41	0.061	CHEMBL399	HeLa
2	CHEMBL29292	0.386	0.41	0.059	CHEMBL399	HeLa
4b	CHEMBL1278077	0.482	0.409	0.238	CHEMBL399	HeLa
2	CHEMBL3085204	0.691	0.409	0.213	CHEMBL399	HeLa
4b	CHEMBL5276921	0.765	0.409	0.195	CHEMBL399	HeLa
4b	CHEMBL1086667	0.344	0.409	0.194	CHEMBL399	HeLa
2	CHEMBL1278077	0.482	0.409	0.191	CHEMBL399	HeLa
4b	CHEMBL4095467	0.607	0.409	0.19	CHEMBL399	HeLa
2	CHEMBL3085202	0.691	0.409	0.19	CHEMBL399	HeLa
2	CHEMBL1086667	0.344	0.409	0.185	CHEMBL399	HeLa
2	CHEMBL5276921	0.765	0.409	0.184	CHEMBL399	HeLa
2	CHEMBL4095467	0.607	0.409	0.158	CHEMBL399	HeLa
4b	CHEMBL3085204	0.691	0.409	0.125	CHEMBL399	HeLa
4b	CHEMBL3085202	0.691	0.409	0.104	CHEMBL399	HeLa
4b	CHEMBL3289217	0.538	0.409	0.072	CHEMBL399	HeLa
2	CHEMBL3289217	0.538	0.409	0.062	CHEMBL399	HeLa
4b	CHEMBL5423139	0.49	0.409	0.058	CHEMBL399	HeLa
4b	CHEMBL1783723	0.457	0.409	0.055	CHEMBL399	HeLa
4b	CHEMBL4745970	0.462	0.409	0.052	CHEMBL399	HeLa
2	CHEMBL5423139	0.49	0.409	0.048	CHEMBL399	HeLa
2	CHEMBL1783723	0.457	0.409	0.046	CHEMBL399	HeLa
2	CHEMBL4745970	0.462	0.409	0.043	CHEMBL399	HeLa
4b	CHEMBL3335304	0.473	0.409	0.035	CHEMBL399	HeLa
4b	CHEMBL3335303	0.489	0.409	0.034	CHEMBL399	HeLa
2	CHEMBL3335304	0.473	0.409	0.029	CHEMBL399	HeLa
2	CHEMBL3335303	0.489	0.409	0.028	CHEMBL399	HeLa
2	CHEMBL5291443	0.398	0.408	0.262	CHEMBL399	HeLa
2	CHEMBL5286008	0.389	0.408	0.26	CHEMBL399	HeLa
2	CHEMBL506305	0.378	0.408	0.26	CHEMBL399	HeLa
2	CHEMBL4163767	0.389	0.408	0.257	CHEMBL399	HeLa
2	CHEMBL4208625	0.378	0.408	0.23	CHEMBL399	HeLa
2	CHEMBL5284283	0.44	0.408	0.209	CHEMBL399	HeLa
2	CHEMBL4159572	0.404	0.408	0.207	CHEMBL399	HeLa
4b	CHEMBL4159572	0.404	0.408	0.183	CHEMBL399	HeLa
4b	CHEMBL4545949	0.598	0.408	0.167	CHEMBL399	HeLa
4b	CHEMBL5291443	0.398	0.408	0.155	CHEMBL399	HeLa
4b	CHEMBL5286008	0.389	0.408	0.154	CHEMBL399	HeLa
4b	CHEMBL506305	0.378	0.408	0.154	CHEMBL399	HeLa
4b	CHEMBL4163767	0.389	0.408	0.152	CHEMBL399	HeLa
2	CHEMBL4170202	0.348	0.408	0.146	CHEMBL399	HeLa
4b	CHEMBL4160452	0.677	0.408	0.144	CHEMBL399	HeLa
2	CHEMBL4545949	0.598	0.408	0.14	CHEMBL399	HeLa
4b	CHEMBL4208625	0.378	0.408	0.135	CHEMBL399	HeLa
2	CHEMBL4160452	0.677	0.408	0.124	CHEMBL399	HeLa
4b	CHEMBL5284283	0.44	0.408	0.121	CHEMBL399	HeLa
4b	CHEMBL4060285	0.6	0.408	0.11	CHEMBL399	HeLa
4b	CHEMBL4068959	0.602	0.408	0.107	CHEMBL399	HeLa
4b	CHEMBL4170202	0.348	0.408	0.104	CHEMBL399	HeLa
2	CHEMBL4060285	0.6	0.408	0.101	CHEMBL399	HeLa
2	CHEMBL4068959	0.602	0.408	0.098	CHEMBL399	HeLa
4b	CHEMBL549921	0.51	0.408	0.092	CHEMBL399	HeLa
4b	CHEMBL550200	0.474	0.408	0.086	CHEMBL399	HeLa
4b	CHEMBL217035	0.538	0.408	0.085	CHEMBL399	HeLa
2	CHEMBL549921	0.51	0.408	0.084	CHEMBL399	HeLa
2	CHEMBL550200	0.474	0.408	0.079	CHEMBL399	HeLa
2	CHEMBL217035	0.538	0.408	0.071	CHEMBL399	HeLa
2	CHEMBL1818974	0.556	0.408	0.068	CHEMBL399	HeLa
4b	CHEMBL1818974	0.556	0.408	0.066	CHEMBL399	HeLa
2	CHEMBL1818967	0.533	0.408	0.062	CHEMBL399	HeLa
4b	CHEMBL1818967	0.533	0.408	0.06	CHEMBL399	HeLa
2	CHEMBL3298959	0.367	0.407	0.142	CHEMBL399	HeLa
4b	CHEMBL3298959	0.367	0.407	0.093	CHEMBL399	HeLa
2	CHEMBL247539	0.341	0.405	0.234	CHEMBL399	HeLa
4b	CHEMBL247539	0.341	0.405	0.217	CHEMBL399	HeLa
4b	CHEMBL237978	0.287	0.405	0.213	CHEMBL399	HeLa
4b	CHEMBL536076	0.275	0.405	0.2	CHEMBL399	HeLa
4b	CHEMBL1088113	0.364	0.405	0.186	CHEMBL399	HeLa
4b	CHEMBL1088112	0.364	0.405	0.186	CHEMBL399	HeLa
2	CHEMBL1088113	0.364	0.405	0.178	CHEMBL399	HeLa
2	CHEMBL1088112	0.364	0.405	0.178	CHEMBL399	HeLa
4b	CHEMBL4458211	0.7	0.405	0.177	CHEMBL399	HeLa
4b	CHEMBL4559201	0.626	0.405	0.177	CHEMBL399	HeLa
2	CHEMBL237978	0.287	0.405	0.167	CHEMBL399	HeLa
2	CHEMBL536076	0.275	0.405	0.159	CHEMBL399	HeLa
2	CHEMBL4458211	0.7	0.405	0.147	CHEMBL399	HeLa
2	CHEMBL4559201	0.626	0.405	0.147	CHEMBL399	HeLa
4b	CHEMBL4577522	0.58	0.405	0.138	CHEMBL399	HeLa
2	CHEMBL4577522	0.58	0.405	0.123	CHEMBL399	HeLa
2	CHEMBL211264	0.307	0.405	0.122	CHEMBL399	HeLa
2	CHEMBL213086	0.302	0.405	0.122	CHEMBL399	HeLa
4b	CHEMBL4792361	0.349	0.405	0.12	CHEMBL399	HeLa
4b	CHEMBL211264	0.307	0.405	0.12	CHEMBL399	HeLa
4b	CHEMBL213086	0.302	0.405	0.12	CHEMBL399	HeLa
2	CHEMBL4792361	0.349	0.405	0.113	CHEMBL399	HeLa
4b	CHEMBL2392984	0.363	0.405	0.087	CHEMBL399	HeLa
[truncated: 18,941 more rows]
