# Supplementary material for: Design, synthesis and biological activity of glycoconjugated ADAMTS5 exosite inhibitors: applications in osteoarthritis and ovarian cancer models
Source: Sci Rep. 2025 Dec 11;16:329. doi: 10.1038/s41598-025-29549-3 (PMC12769565; doi:10.1038/s41598-025-29549-3)
Supplement: Supplementary file 2 — Supplementary Material 2 [file 41598_2025_29549_MOESM2_ESM.xlsx]

## Sheet: activity values
List of compounds with reported anti-proliferative activity
Molecule ChEMBL ID	Smiles	Standard Type	Standard Relation	Standard Value	Standard Units	Target ChEMBL ID	Target Name	Document ChEMBL ID
CHEMBL103410	COc1cc(/C=C/C(=O)CC(=O)/C=C/c2ccc(O)c(O)c2)ccc1O	EC50	'='	36000	nM	CHEMBL614818	HEK293	CHEMBL1154833
CHEMBL104	Clc1ccccc1C(c1ccccc1)(c1ccccc1)n1ccnc1	EC50	'='	3000	nM	CHEMBL614818	HEK293	CHEMBL1152300
CHEMBL105310	O=C(/C=C/c1ccccc1)c1ccc(O)cc1O	IC50	'='	109000	nM	CHEMBL614818	HEK293	CHEMBL3745636
CHEMBL105350	O=C(/C=C/c1ccc(O)cc1)CC(=O)/C=C/c1ccc(O)cc1	EC50	'='	200000	nM	CHEMBL614818	HEK293	CHEMBL1154833
CHEMBL106	OC(Cn1cncn1)(Cn1cncn1)c1ccc(F)cc1F	IC50	'>'	250000	nM	CHEMBL614818	HEK293	CHEMBL4152194
CHEMBL106509	COc1cc(/C=C/C(C)=O)ccc1O	IC50	'='	64000	nM	CHEMBL614818	HEK293	CHEMBL4261654
CHEMBL107	COc1cc2c(c(OC)c1OC)-c1ccc(OC)c(=O)cc1[C@@H](NC(C)=O)CC2	IC50	'='	13	nM	CHEMBL614818	HEK293	CHEMBL4229380
CHEMBL1076638	COc1ccc2c(c1)c(CC(=O)NCCCCNC(=O)CCC(=O)O[C@@H]1c3cc4c(cc3[C@H](c3cc(OC)c(OC)c(OC)c3)[C@@H]3C(=O)OC[C@H]31)OCO4)c(C)n2C(=O)c1ccc(Cl)cc1	IC50	'='	160	nM	CHEMBL614818	HEK293	CHEMBL1154925
CHEMBL1076639	COc1ccc2c(c1)c(CC(=O)NCCOC(=O)CCC(=O)O[C@@H]1c3cc4c(cc3[C@H](c3cc(OC)c(OC)c(OC)c3)[C@@H]3C(=O)OC[C@H]31)OCO4)c(C)n2C(=O)c1ccc(Cl)cc1	IC50	'='	860	nM	CHEMBL614818	HEK293	CHEMBL1154925
CHEMBL1076640	COc1ccc2c(c1)c(CCNC(=O)CCC(=O)O[C@@H]1c3cc4c(cc3[C@H](c3cc(OC)c(OC)c(OC)c3)[C@@H]3C(=O)OC[C@H]31)OCO4)c(C)n2Cc1ccc(Br)cc1	IC50	'='	240	nM	CHEMBL614818	HEK293	CHEMBL1154925
CHEMBL1076641	COc1cc([C@H]2c3cc4c(cc3[C@@H](OC(=O)CCC(=O)NCCCCNC(=O)[C@@H](C)c3ccc(CC(C)C)cc3)[C@@H]3COC(=O)[C@@H]23)OCO4)cc(OC)c1OC	IC50	'='	160	nM	CHEMBL614818	HEK293	CHEMBL1154925
CHEMBL1076642	COc1cc([C@H]2c3cc4c(cc3[C@@H](OC(=O)CCC(=O)NCCCCNC(=O)[C@@H](C)c3ccc(-c5ccccc5)c(F)c3)[C@@H]3COC(=O)[C@@H]23)OCO4)cc(OC)c1OC	IC50	'='	180	nM	CHEMBL614818	HEK293	CHEMBL1154925
CHEMBL1076643	COc1ccc2cc([C@@H](C)C(=O)NCCCCNC(=O)CCC(=O)O[C@@H]3c4cc5c(cc4[C@H](c4cc(OC)c(OC)c(OC)c4)[C@@H]4C(=O)OC[C@H]43)OCO5)ccc2c1	IC50	'='	330	nM	CHEMBL614818	HEK293	CHEMBL1154925
CHEMBL1076644	COc1cc([C@H]2c3cc4c(cc3[C@@H](OC(=O)CCC(=O)NCCCCNC(=O)[C@@H](C)c3cccc(C(=O)c5ccccc5)c3)[C@@H]3COC(=O)[C@@H]23)OCO4)cc(OC)c1OC	IC50	'>'	50000	nM	CHEMBL614818	HEK293	CHEMBL1154925
CHEMBL1076645	COc1cc([C@H]2c3cc4c(cc3[C@@H](OC(=O)CCC(=O)NC[C@H](C)c3ccccc3)[C@@H]3COC(=O)[C@@H]23)OCO4)cc(OC)c1OC	IC50	'='	360	nM	CHEMBL614818	HEK293	CHEMBL1154925
CHEMBL1076672	COc1ccc(CCNC(=O)CCC(=O)O[C@@H]2c3cc4c(cc3[C@H](c3cc(OC)c(OC)c(OC)c3)[C@@H]3C(=O)OC[C@H]32)OCO4)cc1	IC50	'='	79	nM	CHEMBL614818	HEK293	CHEMBL1154925
CHEMBL1076673	COc1cc([C@H]2c3cc4c(cc3[C@@H](OC(=O)CCC(=O)NCc3ccc(NS(=O)(=O)c5cccc6c(N(C)C)cccc56)cc3)[C@@H]3COC(=O)[C@@H]23)OCO4)cc(OC)c1OC	IC50	'='	27	nM	CHEMBL614818	HEK293	CHEMBL1154925
CHEMBL1076674	COc1ccc2c(c1)c(CC(=O)NCCCCCNC(=O)CCC(=O)O[C@@H]1c3cc4c(cc3[C@H](c3cc(OC)c(OC)c(OC)c3)[C@@H]3C(=O)OC[C@H]31)OCO4)c(C)n2C(=O)c1ccc(Cl)cc1	IC50	'='	220	nM	CHEMBL614818	HEK293	CHEMBL1154925
CHEMBL1076675	COc1ccc2c(c1)c(CC(=O)N1CCN(C(=O)CCC(=O)O[C@@H]3c4cc5c(cc4[C@H](c4cc(OC)c(OC)c(OC)c4)[C@@H]4C(=O)OC[C@H]43)OCO5)CC1)c(C)n2C(=O)c1ccc(Cl)cc1	IC50	'='	520	nM	CHEMBL614818	HEK293	CHEMBL1154925
CHEMBL1077604	Cc1cc(=O)c2c(O)cc(O)c([C@H]3CCN(C)C[C@H]3O)c2o1	GI50	'>'	50000	nM	CHEMBL614818	HEK293	CHEMBL3826966
CHEMBL1077857	CSc1ccc(CC(C)NO)cc1	EC50	'='	38018.9	nM	CHEMBL614818	HEK293	CHEMBL1154253
CHEMBL1077872	CCSc1ccc(CC(C)NC)cc1	EC50	'='	7585.78	nM	CHEMBL614818	HEK293	CHEMBL1154253
CHEMBL1077873	CCNC(C)Cc1ccc(SCC)cc1	EC50	'='	6309.57	nM	CHEMBL614818	HEK293	CHEMBL1154253
CHEMBL1077874	CCSc1ccc(CC(C)NO)cc1	EC50	'='	32359.4	nM	CHEMBL614818	HEK293	CHEMBL1154253
CHEMBL1077875	CCSc1ccc(CC(C)N(C)O)cc1	EC50	'='	12302.7	nM	CHEMBL614818	HEK293	CHEMBL1154253
CHEMBL1077883	CCSc1ccc(CC(N)CC)cc1	EC50	'='	5128.61	nM	CHEMBL614818	HEK293	CHEMBL1154253
CHEMBL1077884	CCNC(CC)Cc1ccc(SCC)cc1	EC50	'='	251189	nM	CHEMBL614818	HEK293	CHEMBL1154253
CHEMBL1077885	CCSc1ccc(CC(CC)NC)cc1	EC50	'>'	100000	nM	CHEMBL614818	HEK293	CHEMBL1154253
CHEMBL1077897	CCNC(CC)Cc1ccc(SC)cc1	EC50	'='	10000	nM	CHEMBL614818	HEK293	CHEMBL1154253
CHEMBL1077898	CCCNC(CC)Cc1ccc(SC)cc1	EC50	'='	302691	nM	CHEMBL614818	HEK293	CHEMBL1154253
CHEMBL1077899	CCC(Cc1ccc(SC)cc1)NC(C)C	EC50	'='	17378	nM	CHEMBL614818	HEK293	CHEMBL1154253
CHEMBL1077900	C#CCNC(CC)Cc1ccc(SC)cc1	EC50	'='	20417.4	nM	CHEMBL614818	HEK293	CHEMBL1154253
CHEMBL1077901	CCC(Cc1ccc(SC)cc1)NCCOC	EC50	'='	16218.1	nM	CHEMBL614818	HEK293	CHEMBL1154253
CHEMBL1077961	CONC(C)Cc1ccc(SC)cc1	EC50	'='	10964.8	nM	CHEMBL614818	HEK293	CHEMBL1154253
CHEMBL1077962	CC(N)Cc1ccc(S(C)(=O)=O)cc1	EC50	'>'	10000000	nM	CHEMBL614818	HEK293	CHEMBL1154253
CHEMBL1077983	CCSc1ccc(CC(CC)NO)cc1	EC50	'='	11481.5	nM	CHEMBL614818	HEK293	CHEMBL1154253
CHEMBL1078038	CNC(C)Cc1ccc(SC)cc1	EC50	'='	19498.5	nM	CHEMBL614818	HEK293	CHEMBL1154253
CHEMBL1078039	CCNC(C)Cc1ccc(SC)cc1	EC50	'='	16218.1	nM	CHEMBL614818	HEK293	CHEMBL1154253
CHEMBL1078098	CCC(N)c1ccc(SC)cc1	EC50	'='	3162.28	nM	CHEMBL614818	HEK293	CHEMBL1154253
CHEMBL1078099	CCCCCSc1ccc(C(N)CC)cc1	EC50	'='	2.69153e+06	nM	CHEMBL614818	HEK293	CHEMBL1154253
CHEMBL1078183	CCC(Cc1ccc(SC)cc1)N(C)OC	EC50	'='	12022.6	nM	CHEMBL614818	HEK293	CHEMBL1154253
CHEMBL1078351	CCSc1ccc(CC(CC)N(C)O)cc1	EC50	'='	51286.1	nM	CHEMBL614818	HEK293	CHEMBL1154253
CHEMBL1078352	CCC(N)Cc1ccc(SC)cc1	EC50	'='	14791.1	nM	CHEMBL614818	HEK293	CHEMBL1154253
CHEMBL1078440	CCC(Cc1ccc(SC)cc1)NC	EC50	'='	50118.7	nM	CHEMBL614818	HEK293	CHEMBL1154253
CHEMBL1078510	CSc1ccc(CC(C)NCCO)cc1	EC50	'='	10000	nM	CHEMBL614818	HEK293	CHEMBL1154253
CHEMBL1078517	CC(CC(=O)N(C)[C@@H]1C(=O)N(C)[C@@H](C(C)C)C(=O)N[C@H](C)C(=O)N(C)[C@@H](C)C(=O)N(C)[C@H](Cc2ccccc2)C(=O)N[C@@H](C)C(=O)O[C@@H]1C)C(Cl)Cl	IC50	'='	54000	nM	CHEMBL614818	HEK293	CHEMBL1154261
CHEMBL1078518	CC(CC(=O)N(C)[C@@H]1C(=O)N(C)[C@@H](C)C(=O)N[C@H](C(C)C)C(=O)N(C)[C@@H](C)C(=O)N(C)[C@H](Cc2ccccc2)C(=O)N[C@@H](C(C)C)C(=O)O[C@@H]1C)C(Cl)Cl	IC50	'='	6000	nM	CHEMBL614818	HEK293	CHEMBL1154261
CHEMBL1078519	CCC[C@H]1NC(=O)[C@H](C)NC(=O)[C@H](CC(C)C)N(C)C(=O)[C@H](Cc2ccccc2)NC(=O)[C@H](CCS(C)(=O)=O)NC(=O)[C@@H](Cc2ccccc2)N(C)C(=O)[C@@H](C(C)C)OC(=O)[C@H]1C	IC50	'>'	50000	nM	CHEMBL614818	HEK293	CHEMBL1154261
CHEMBL1078716	CC(N)Cc1ccc(Sc2ccccc2)cc1	EC50	'='	2754.23	nM	CHEMBL614818	HEK293	CHEMBL1154253
CHEMBL1078818	CCC(Cc1ccc(SC)cc1)NC1CC1	EC50	'='	10715.2	nM	CHEMBL614818	HEK293	CHEMBL1154253
CHEMBL1078834	COCCNC(C)Cc1ccc(SC)cc1	EC50	'='	22908.7	nM	CHEMBL614818	HEK293	CHEMBL1154253
CHEMBL1078835	CSc1ccc(CC(C)N(C)C)cc1	EC50	'='	19952.6	nM	CHEMBL614818	HEK293	CHEMBL1154253
CHEMBL1078836	CSc1ccc(CC(C)N(C)O)cc1	EC50	'='	23988.3	nM	CHEMBL614818	HEK293	CHEMBL1154253
CHEMBL1078837	CON(C)C(C)Cc1ccc(SC)cc1	EC50	'='	524807	nM	CHEMBL614818	HEK293	CHEMBL1154253
CHEMBL1078920	CCC(Cc1ccc(SC)cc1)NO	EC50	'='	8511.38	nM	CHEMBL614818	HEK293	CHEMBL1154253
CHEMBL1078948	CC(N)Cc1ccc(SC(C)(C)C)cc1	EC50	'='	7244.36	nM	CHEMBL614818	HEK293	CHEMBL1154253
CHEMBL1079057	CC(N)Cc1ccc(SCc2ccccc2)cc1	EC50	'='	2951.21	nM	CHEMBL614818	HEK293	CHEMBL1154253
CHEMBL1079058	CC(N)Cc1ccc(SCCN(C)C)cc1	EC50	'='	8709.64	nM	CHEMBL614818	HEK293	CHEMBL1154253
CHEMBL1079148	CSc1ccc(CC(C)NC(C)C)cc1	EC50	'='	30903	nM	CHEMBL614818	HEK293	CHEMBL1154253
CHEMBL1079149	CSc1ccc(CC(C)NC2CC2)cc1	EC50	'='	18620.9	nM	CHEMBL614818	HEK293	CHEMBL1154253
CHEMBL1079254	C=CCNC(C)Cc1ccc(SC)cc1	EC50	'='	15488.2	nM	CHEMBL614818	HEK293	CHEMBL1154253
CHEMBL1079255	C#CCNC(C)Cc1ccc(SC)cc1	EC50	'='	24547.1	nM	CHEMBL614818	HEK293	CHEMBL1154253
CHEMBL1080777	C=CCCC(C)C(=O)C(C)CC(C)NC(=O)CCC/C(=C/Cl)CCC	IC50	'>='	100000	nM	CHEMBL614818	HEK293	CHEMBL1154261
CHEMBL1081214	COc1cc([C@@H]2c3cc4c(cc3[C@H](OC(=O)CCC(=O)O)[C@H]3COC(=O)[C@H]23)OCO4)cc(OC)c1OC	IC50	'='	76	nM	CHEMBL614818	HEK293	CHEMBL1154925
CHEMBL1081871	CCC/C(=C\Cl)CCCC(=O)NC(C)CC(C)C(=O)C(C)CC/C=C/Cl	IC50	'>='	100000	nM	CHEMBL614818	HEK293	CHEMBL1154261
CHEMBL1082222	CC(=O)Oc1ccc(/C=C/C(=O)CC(=O)/C=C/c2ccc(OC(C)=O)c(O)c2)cc1	EC50	'>'	500000	nM	CHEMBL614818	HEK293	CHEMBL1154833
CHEMBL1082223	COc1cc(/C=C/C(=O)CC(=O)/C=C/c2ccc(OC(=O)c3ccccc3)c(OC)c2)ccc1O	EC50	'='	94000	nM	CHEMBL614818	HEK293	CHEMBL1154833
CHEMBL1083516	O=C(/C=C/c1ccc(O)cc1)CC(=O)/C=C/c1ccc(O)c(O)c1	EC50	'='	30000	nM	CHEMBL614818	HEK293	CHEMBL1154833
CHEMBL1085418	COc1cc(/C=C/C(=O)CC(=O)/C=C/c2ccc(OCCO)cc2)ccc1O	EC50	'='	46000	nM	CHEMBL614818	HEK293	CHEMBL1154833
CHEMBL1085419	COc1cc(/C=C/C(=O)CC(=O)/C=C/c2cc(OC)c(O)c([N+](=O)[O-])c2)ccc1O	EC50	'='	82000	nM	CHEMBL614818	HEK293	CHEMBL1154833
CHEMBL1086394	COc1cc(/C=C/C(=O)CC(=O)/C=C/c2ccc(OC(C)=O)cc2)ccc1OC(C)=O	EC50	'='	49000	nM	CHEMBL614818	HEK293	CHEMBL1154833
CHEMBL1086746	COc1cc(CC/C=C/C(=O)CCc2ccc(O)c(OC)c2)ccc1O	EC50	'='	24000	nM	CHEMBL614818	HEK293	CHEMBL1154833
CHEMBL1086758	CCCCCOc1ccc(CC/C=C/C(=O)CCc2ccc(OCCCCC)c(OC)c2)cc1OC	EC50	'='	43000	nM	CHEMBL614818	HEK293	CHEMBL1154833
CHEMBL1086759	COc1cc(CC/C=C/C(=O)CCc2ccc(OC(C)=O)c(OC)c2)ccc1OC(C)=O	EC50	'='	30000	nM	CHEMBL614818	HEK293	CHEMBL1154833
CHEMBL1086760	COc1cc(CCCCC(=O)CCc2ccc(O)c(OC)c2)ccc1O	EC50	'='	140000	nM	CHEMBL614818	HEK293	CHEMBL1154833
CHEMBL1087259	COc1cc(CCC(=O)CC(=O)CCc2ccc(O)c(O)c2)ccc1O	EC50	'='	130000	nM	CHEMBL614818	HEK293	CHEMBL1154833
CHEMBL1087260	O=C(CCc1ccc(O)c(O)c1)CC(=O)CCc1ccc(O)c(O)c1	EC50	'='	150000	nM	CHEMBL614818	HEK293	CHEMBL1154833
CHEMBL1087381	COc1cc(/C=C/C(=O)CC(=O)/C=C/c2ccc(O)cc2)ccc1OC(=O)c1ccccc1	EC50	'='	370000	nM	CHEMBL614818	HEK293	CHEMBL1154833
CHEMBL1087507	O=C(/C=C/c1ccc(O)cc1)CC(=O)/C=C/c1ccc(OC(=O)c2ccccc2)cc1	EC50	'='	270000	nM	CHEMBL614818	HEK293	CHEMBL1154833
CHEMBL1087678	CCCOc1ccc(/C=C/C(=O)CC(=O)/C=C/c2ccc(OCCC)c(OC)c2)cc1OC	EC50	'>'	500000	nM	CHEMBL614818	HEK293	CHEMBL1154833
CHEMBL1087679	C=CCOc1ccc(/C=C/C(=O)CC(=O)/C=C/c2ccc(O)c(OC)c2)cc1OC	EC50	'='	270000	nM	CHEMBL614818	HEK293	CHEMBL1154833
CHEMBL1087689	C=CCOc1ccc(/C=C/C(=O)CC(=O)/C=C/c2ccc(OCC=C)c(OC)c2)cc1OC	EC50	'>'	500000	nM	CHEMBL614818	HEK293	CHEMBL1154833
CHEMBL1087690	COc1cc(/C=C/C(=O)CC(=O)/C=C/c2ccc(OCC=C(C)C)c(OC)c2)ccc1O	EC50	'>'	500000	nM	CHEMBL614818	HEK293	CHEMBL1154833
CHEMBL1087807	COc1cc(/C=C/C(=O)CC(=O)/C=C/c2ccc(OCC=C(C)C)c(OC)c2)ccc1OCC=C(C)C	EC50	'>'	1000000	nM	CHEMBL614818	HEK293	CHEMBL1154833
CHEMBL1087808	COc1cc(/C=C/C(=O)CC(=O)/C=C/c2ccc(OCC=C(C)C)cc2)ccc1OCC=C(C)C	EC50	'>'	500000	nM	CHEMBL614818	HEK293	CHEMBL1154833
CHEMBL1088195	COc1ccc(/C=C/C(=O)CC(=O)/C=C/c2ccc(O)c(OC)c2)cc1	EC50	'='	79000	nM	CHEMBL614818	HEK293	CHEMBL1154833
CHEMBL1088196	COc1ccc(/C=C/C(=O)CC(=O)/C=C/c2ccc(OC)c(OC)c2)cc1	EC50	'='	690000	nM	CHEMBL614818	HEK293	CHEMBL1154833
CHEMBL1088197	COc1ccc(/C=C/C(=O)CC(=O)/C=C/c2ccc(O)cc2)cc1	EC50	'='	400000	nM	CHEMBL614818	HEK293	CHEMBL1154833
CHEMBL1088425	COc1cc(/C=C/C(=O)CC(=O)/C=C/c2ccc(OC(=O)c3ccccc3)cc2)ccc1O	EC50	'>'	500000	nM	CHEMBL614818	HEK293	CHEMBL1154833
CHEMBL1088445	COc1ccc(CC/C=C/C(=O)CCc2ccc(OC)c(OC)c2)cc1OC	EC50	'='	26000	nM	CHEMBL614818	HEK293	CHEMBL1154833
CHEMBL1088446	COc1cc(/C=C/C=C/C(=O)CCc2ccc(O)c(OC)c2)ccc1O	EC50	'='	76000	nM	CHEMBL614818	HEK293	CHEMBL1154833
CHEMBL1088447	COc1cc(/C=C/C(=O)/C=C/CCc2ccc(O)c(OC)c2)ccc1O	EC50	'='	8100	nM	CHEMBL614818	HEK293	CHEMBL1154833
CHEMBL1088457	COc1cc(CC/C=C/C(O)CCc2ccc(O)c(OC)c2)ccc1O	EC50	'='	130000	nM	CHEMBL614818	HEK293	CHEMBL1154833
CHEMBL1088638	COc1cc(/C=C/C(=O)CC(=O)/C=C/c2ccc(OCCO)c(OC)c2)ccc1O	EC50	'='	25000	nM	CHEMBL614818	HEK293	CHEMBL1154833
CHEMBL1088639	COc1cc(/C=C/C(=O)CC(=O)/C=C/c2ccc(OCCO)c(OC)c2)ccc1OCCO	EC50	'='	20000	nM	CHEMBL614818	HEK293	CHEMBL1154833
CHEMBL1088874	O=C(CNC(=O)c1cccc(C(F)(F)F)c1)N[C@@H]1CCN(CCC2CCN(C(=O)c3ccccc3Cl)CC2)C1	GI50	'>'	10000	nM	CHEMBL614818	HEK293	CHEMBL1156954
CHEMBL1089793	O=C(CNC(=O)c1cccc(C(F)(F)F)c1)N[C@@H]1CCN(CCN2CCN(C(=O)c3cc(F)ccc3F)CC2)C1	GI50	'>'	10000	nM	CHEMBL614818	HEK293	CHEMBL1156954
CHEMBL1089881	O=C(CNC(=O)c1cccc(C(F)(F)F)c1)N[C@@H]1CCN(CCC2CCN(C(=O)c3ccccc3F)CC2)C1	GI50	'>'	10000	nM	CHEMBL614818	HEK293	CHEMBL1156954
CHEMBL1090089	Cn1c(=O)c(Oc2ccc(F)cc2F)cc2cnc(NC(CCO)CCO)nc21	IC50	'>'	30000	nM	CHEMBL614818	HEK293	CHEMBL3745672
CHEMBL1090974	CCOC(=O)c1c(-c2ccccc2)[nH]c2cc(OC)ccc2c1=O	EC50	'>'	22000	nM	CHEMBL614818	HEK293	CHEMBL2169740
CHEMBL1092238	O=C(CNC(=O)c1cccc(C(F)(F)F)c1)N[C@@H]1CCN(CCN2CCN(C(=O)c3ccccc3Cl)CC2)C1	GI50	'>'	10000	nM	CHEMBL614818	HEK293	CHEMBL1156954
CHEMBL1092774	CCOC(=O)c1c(-c2cccc(OC)c2)[nH]c2cc(OC)ccc2c1=O	EC50	'>'	22000	nM	CHEMBL614818	HEK293	CHEMBL2169740
CHEMBL1092921	O=C(CNC(=O)c1cccc(C(F)(F)F)c1)N[C@@H]1CCN(CCC2CCN(C(=O)c3cc(F)ccc3F)CC2)C1	GI50	'>'	10000	nM	CHEMBL614818	HEK293	CHEMBL1156954
CHEMBL1092929	O=C(CNC(=O)c1cccc(C(F)(F)F)c1)N[C@@H]1CCN(CCC2CCN(C(=O)c3ccccc3)CC2)C1	GI50	'>'	10000	nM	CHEMBL614818	HEK293	CHEMBL1156954
CHEMBL1093370	CCOC(=O)c1c(-c2cccc(C)c2)[nH]c2cc(OC)ccc2c1=O	EC50	'>'	22000	nM	CHEMBL614818	HEK293	CHEMBL2169740
CHEMBL1093371	CCOC(=O)c1c(-c2cccc(C(F)(F)F)c2)[nH]c2cc(OC)ccc2c1=O	EC50	'>'	22000	nM	CHEMBL614818	HEK293	CHEMBL2169740
CHEMBL1093469	O=C(CNC(=O)c1cccc(C(F)(F)F)c1)N[C@@H]1CCN(CCN2CCN(C(=O)c3ccccc3)CC2)C1	GI50	'>'	10000	nM	CHEMBL614818	HEK293	CHEMBL1156954
CHEMBL1093726	CCOC(=O)c1c(-c2cccc(Cl)c2)[nH]c2cc(OC)ccc2c1=O	EC50	'>'	22000	nM	CHEMBL614818	HEK293	CHEMBL2169740
CHEMBL1093727	CCOC(=O)c1c(-c2cccc(F)c2)[nH]c2cc(OC)ccc2c1=O	EC50	'>'	22000	nM	CHEMBL614818	HEK293	CHEMBL2169740
CHEMBL1093728	CCOC(=O)c1c(-c2cccc([N+](=O)[O-])c2)[nH]c2cc(OC)ccc2c1=O	EC50	'>'	22000	nM	CHEMBL614818	HEK293	CHEMBL2169740
CHEMBL1093802	O=C(CNC(=O)c1cccc(C(F)(F)F)c1)N[C@@H]1CCN(CCN2CCN(C(=O)c3ccccc3F)CC2)C1	GI50	'>'	10000	nM	CHEMBL614818	HEK293	CHEMBL1156954
CHEMBL1095507	CNCCc1cc(Br)c(OCCCNC(=O)C2=NO[C@]3(C2)CC(Br)=C(OC)C(Br)=CO3)c(Br)c1	IC50	'='	11000	nM	CHEMBL614818	HEK293	CHEMBL1157837
CHEMBL1096943	CC[C@@H](/C=C/C(C)=O)C[C@H](C)C[C@@]1(CC)C[C@@H](CC)[C@@H](CC(=O)O)OO1	IC50	'='	5.1	nM	CHEMBL614818	HEK293	CHEMBL1157089
CHEMBL1112	O=C1CCc2ccc(OCCCCN3CCN(c4cccc(Cl)c4Cl)CC3)cc2N1	IC50	'>'	100000	nM	CHEMBL614818	HEK293	CHEMBL5143593
CHEMBL1162373	COC(=O)CC[C@@H](C)[C@H]1CC[C@H]2[C@@H]3[C@H](O)C[C@@H]4C[C@@H](NC(=O)CNC(=O)CNC(=O)CNC(=O)CN)CC[C@]4(C)[C@H]3C[C@H](O)[C@]12C	IC50	'='	80000	nM	CHEMBL614818	HEK293	CHEMBL1142442
CHEMBL1162374	COC(=O)CC[C@@H](C)[C@H]1CC[C@H]2[C@@H]3[C@H](O)C[C@@H]4C[C@@H](NC(=O)CCNC(=O)CCNC(=O)CCNC(=O)CCN)CC[C@]4(C)[C@H]3C[C@H](O)[C@]12C	IC50	'='	700000	nM	CHEMBL614818	HEK293	CHEMBL1142442
CHEMBL1162375	CC(=O)OCCC[C@@H](C)[C@H]1CC[C@H]2[C@@H]3[C@H](OC(C)=O)C[C@@H]4C[C@@H](NC(=O)CNC(=O)CNC(=O)CNC(=O)CN)CC[C@]4(C)[C@H]3C[C@H](O)[C@]12C	IC50	'='	800000	nM	CHEMBL614818	HEK293	CHEMBL1142442
CHEMBL1162376	C[C@H](CCCO)[C@H]1CC[C@H]2[C@@H]3[C@H](O)C[C@@H]4C[C@@H](NC(=O)CCNC(=O)CCNC(=O)CCNC(=O)CCN)CC[C@]4(C)[C@H]3C[C@H](O)[C@]12C	IC50	'='	800000	nM	CHEMBL614818	HEK293	CHEMBL1142442
CHEMBL1163851	CSc1ccc(CC(C)NC=O)cc1	EC50	'='	2.88403e+06	nM	CHEMBL614818	HEK293	CHEMBL1165934
CHEMBL1163931	CSc1ccc(Cc2ccncn2)cc1	EC50	'='	9332.54	nM	CHEMBL614818	HEK293	CHEMBL1165934
CHEMBL1164188	CCc1nc(Cc2ccc(SC)cc2)c(C)cc1-c1ccc(SC)cc1	EC50	'='	18620.9	nM	CHEMBL614818	HEK293	CHEMBL1165934
CHEMBL1164189	CSc1ccc(CC(C)NC(C)Cc2ccc(SC)cc2)cc1	EC50	'='	16218.1	nM	CHEMBL614818	HEK293	CHEMBL1165934
CHEMBL1164190	CSc1ccc(C/C(C)=N/O)cc1	EC50	'='	3.01995e+06	nM	CHEMBL614818	HEK293	CHEMBL1165934
CHEMBL1164191	CSc1ccc(CC(N)Cc2ccc(SC)cc2)cc1	EC50	'='	22387.2	nM	CHEMBL614818	HEK293	CHEMBL1165934
CHEMBL116438	COc1cc(/C=C/C(=O)/C=C(O)/C=C/c2ccc(O)c(OC)c2)ccc1O	EC50	'='	37000	nM	CHEMBL614818	HEK293	CHEMBL1154833
CHEMBL1164840	CCC(Cc1ccc(SC)cc1)NC=O	EC50	'='	61659.5	nM	CHEMBL614818	HEK293	CHEMBL1165934
CHEMBL1165303	CCNC(Cc1ccc(SC)cc1)Cc1ccc(SC)cc1	EC50	'='	16982.4	nM	CHEMBL614818	HEK293	CHEMBL1165934
CHEMBL1165387	CSc1ccc(CC(Cc2ccc(SC)cc2)NC(C)=O)cc1	EC50	'='	50118.7	nM	CHEMBL614818	HEK293	CHEMBL1165934
CHEMBL1165775	CSc1ccc(CC(Cc2ccc(SC)cc2)NC=O)cc1	EC50	'>'	100000000	nM	CHEMBL614818	HEK293	CHEMBL1165934
CHEMBL1168	CCOC(=O)[C@H](CCc1ccccc1)N[C@@H](C)C(=O)N1[C@H](C(=O)O)C[C@@H]2CCC[C@@H]21	IC50	'='	414000	nM	CHEMBL614818	HEK293	CHEMBL2412986
CHEMBL1169714	CCCCCCCCCCCCCCNC(=O)[C@H](CO)/N=C/c1cccc(O)c1	IC50	'='	77520	nM	CHEMBL614818	HEK293	CHEMBL1177667
CHEMBL1169715	CCCCCCCCCCCCCCNC(=O)[C@H](CO)/N=C/c1ccccc1O	IC50	'='	80780	nM	CHEMBL614818	HEK293	CHEMBL1177667
CHEMBL1169723	CCCCCCCCCCCCCCNC(=O)[C@H](CO)/N=C/c1ccc(O)cc1	IC50	'='	71680	nM	CHEMBL614818	HEK293	CHEMBL1177667
CHEMBL1169871	Cc1cc(O)c(C(=O)/C=C/c2ccc(OCc3ccccc3)cc2)c(-c2ccc(Br)cc2)c1C(=O)/C=C/c1ccc(OCc2ccccc2)cc1	IC50	'='	25000	nM	CHEMBL614818	HEK293	CHEMBL1177648
CHEMBL1169885	CCCCCCCCCCCCCCNC(=O)[C@H](CO)/N=C/c1ccccc1Cl	IC50	'='	94880	nM	CHEMBL614818	HEK293	CHEMBL1177667
CHEMBL1169886	CCCCCCCCCCCCCCNC(=O)[C@H](CO)/N=C/c1ccc(OC)cc1	IC50	'='	81650	nM	CHEMBL614818	HEK293	CHEMBL1177667
CHEMBL1169887	CCCCCCCCCCCCCCNC(=O)[C@H](CO)/N=C/c1ccccc1OC	IC50	'='	79150	nM	CHEMBL614818	HEK293	CHEMBL1177667
CHEMBL1169910	COc1ccc([C@@H]2CC(=O)c3c(O)cc(C(C)=O)cc3O2)cc1	IC50	'>'	83000	nM	CHEMBL614818	HEK293	CHEMBL1177823
CHEMBL117	O=c1cc(-c2ccccc2)oc2cc(O)cc(O)c12	IC50	'='	77450	nM	CHEMBL614818	HEK293	CHEMBL3576842
CHEMBL1170808	CC(=O)c1cc(O)c2c(c1)O[C@H](c1ccc(O)cc1)CC2=O	IC50	'>'	167000	nM	CHEMBL614818	HEK293	CHEMBL1177823
CHEMBL1170809	O=C1C=C(CCc2ccccc2)O[C@H](C[C@H]2CC=CC(=O)O2)C1	IC50	'='	20400	nM	CHEMBL614818	HEK293	CHEMBL1177823
CHEMBL1171049	Cc1cc(O)c(C(=O)/C=C/c2ccc(Br)cc2)c(-c2ccc(OCc3ccccc3)cc2)c1C(=O)/C=C/c1ccc(Br)cc1	IC50	'='	20000	nM	CHEMBL614818	HEK293	CHEMBL1177648
CHEMBL1171050	Cc1cc(O)c(C(=O)/C=C/c2ccc(F)cc2)c(-c2ccc(OCc3ccccc3)cc2)c1C(=O)/C=C/c1ccc(F)cc1	IC50	'='	30000	nM	CHEMBL614818	HEK293	CHEMBL1177648
CHEMBL1171052	Cc1cc(O)c(C(=O)/C=C/c2ccc(OCc3ccccc3)cc2)c(-c2ccc(OCc3ccccc3)cc2)c1C(=O)/C=C/c1ccc(OCc2ccccc2)cc1	IC50	'='	30000	nM	CHEMBL614818	HEK293	CHEMBL1177648
CHEMBL1171053	COc1ccc(/C=C/C(=O)c2c(C)cc(O)c(C(=O)/C=C/c3ccc(OC)cc3)c2-c2ccc(OCc3ccccc3)cc2)cc1	IC50	'='	28000	nM	CHEMBL614818	HEK293	CHEMBL1177648
CHEMBL1171054	COc1ccc(/C=C/C(=O)c2c(C)cc(O)c(C(=O)/C=C/c3ccc(OC)c(OC)c3)c2-c2ccc(OCc3ccccc3)cc2)cc1OC	IC50	'='	30000	nM	CHEMBL614818	HEK293	CHEMBL1177648
CHEMBL1171087	CCCCCCCCCCCCCCNC(=O)[C@H](CO)/N=C/c1ccc([N+](=O)[O-])cc1	IC50	'='	49510	nM	CHEMBL614818	HEK293	CHEMBL1177667
CHEMBL1171088	CCCCCCCCCCCCCCNC(=O)[C@H](CO)/N=C/c1cccc([N+](=O)[O-])c1	IC50	'='	82660	nM	CHEMBL614818	HEK293	CHEMBL1177667
CHEMBL1171089	CCCCCCCCCCCCCCNC(=O)[C@H](CO)/N=C/c1cccc(C)c1	IC50	'='	51110	nM	CHEMBL614818	HEK293	CHEMBL1177667
CHEMBL1171090	CCCCCCCCCCCCCCNC(=O)[C@H](CO)/N=C/c1ccccc1C	IC50	'='	81060	nM	CHEMBL614818	HEK293	CHEMBL1177667
CHEMBL1171245	CCCCCCCCCCCCCCNC(=O)[C@H](CO)/N=C/c1ccc(C)cc1	IC50	'='	47320	nM	CHEMBL614818	HEK293	CHEMBL1177667
CHEMBL1171284	CCCCCCCCCCCCCCNC(=O)[C@H](CO)/N=C/c1ccc(Cl)cc1	IC50	'='	77690	nM	CHEMBL614818	HEK293	CHEMBL1177667
CHEMBL1171285	CCCCCCCCCCCCCCNC(=O)[C@H](CO)/N=C/c1cccc(Cl)c1	IC50	'='	76960	nM	CHEMBL614818	HEK293	CHEMBL1177667
CHEMBL1171431	CCCCCCCCCCCCCCNC(=O)[C@H](CO)/N=C/c1cccc(OC)c1	IC50	'='	77260	nM	CHEMBL614818	HEK293	CHEMBL1177667
CHEMBL1171642	Cc1cc(O)c(C(=O)/C=C/c2ccc(OCc3ccccc3)cc2)c(-c2ccccc2)c1C(=O)/C=C/c1ccc(OCc2ccccc2)cc1	IC50	'='	30000	nM	CHEMBL614818	HEK293	CHEMBL1177648
CHEMBL1171837	Cc1ccc(C(=O)Nc2ccc(CN3CCN(C)CC3)c(C(F)(F)F)c2)cc1C#Cc1cnc2cccnn12	IC50	'='	1120	nM	CHEMBL614818	HEK293	CHEMBL5137090
CHEMBL1171902	COc1ccc(/C=C/[C@@](C)(/C=C/c2ccc(O)cc2)CCC=C(C)C)cc1	EC50	'>'	36630	nM	CHEMBL614818	HEK293	CHEMBL3779792
CHEMBL1172195	Cc1cc(O)c(C(=O)/C=C/c2cccc3ccccc23)c(-c2ccc(Cl)cc2)c1C(=O)/C=C/c1cccc2ccccc12	IC50	'='	30000	nM	CHEMBL614818	HEK293	CHEMBL1177648
CHEMBL1172594	CCCCCCCCCCCCCCNC(=O)[C@H](CO)/N=C/c1ccccc1[N+](=O)[O-]	IC50	'='	82610	nM	CHEMBL614818	HEK293	CHEMBL1177667
CHEMBL1172894	Cc1cc(O)c(C(=O)/C=C/c2ccccc2)c(-c2ccc(Cl)cc2)c1C(=O)/C=C/c1ccccc1	IC50	'='	5000	nM	CHEMBL614818	HEK293	CHEMBL1177648
CHEMBL1172926	Cc1cc(O)c(C(=O)/C=C/c2ccc(F)cc2)c(-c2ccc(Br)cc2)c1C(=O)/C=C/c1ccc(F)cc1	IC50	'='	20000	nM	CHEMBL614818	HEK293	CHEMBL1177648
CHEMBL1172976	Cc1cc(O)c(C(=O)/C=C/c2ccc(Cl)cc2)c(-c2ccccc2)c1C(=O)/C=C/c1ccc(Cl)cc1	IC50	'='	10000	nM	CHEMBL614818	HEK293	CHEMBL1177648
CHEMBL1172989	Cc1cc(O)c(C(=O)/C=C/c2ccc(Cl)cc2)c(-c2ccc(Br)cc2)c1C(=O)/C=C/c1ccc(Cl)cc1	IC50	'='	25000	nM	CHEMBL614818	HEK293	CHEMBL1177648
CHEMBL1173038	Cc1cc(O)c(C(=O)/C=C/c2cccc(Cl)c2)c(-c2ccccc2)c1C(=O)/C=C/c1cccc(Cl)c1	IC50	'='	15000	nM	CHEMBL614818	HEK293	CHEMBL1177648
CHEMBL1173265	Cc1cc(O)c(C(=O)/C=C/c2ccccc2)c(-c2ccc(Br)cc2)c1C(=O)/C=C/c1ccccc1	IC50	'='	30000	nM	CHEMBL614818	HEK293	CHEMBL1177648
CHEMBL1173330	Cc1cc(O)c(C(=O)/C=C/c2ccccc2Cl)c(-c2ccc(Cl)cc2)c1C(=O)/C=C/c1ccccc1Cl	IC50	'='	30000	nM	CHEMBL614818	HEK293	CHEMBL1177648
CHEMBL1173343	Cc1cc(O)c(C(=O)/C=C/c2ccc(Br)cc2)c(-c2ccc(Br)cc2)c1C(=O)/C=C/c1ccc(Br)cc1	IC50	'='	30000	nM	CHEMBL614818	HEK293	CHEMBL1177648
CHEMBL1173445	CCCCCCCC(=O)SCC/C=C/[C@@H]1CC(=O)NCc2nc(cs2)C2=N[C@@](C)(CS2)C(=O)N[C@@H](C(C)C)C(=O)O1	GI50	'>'	100000	nM	CHEMBL614818	HEK293	CHEMBL5244229
CHEMBL1173683	O=S(=O)([O-])Oc1ccc(/C=C/c2cc(O)cc(OS(=O)(=O)[O-])c2)cc1.[K+].[K+]	IC50	'>'	100000	nM	CHEMBL614818	HEK293	CHEMBL5233248
CHEMBL1173685	O=S(=O)([O-])Oc1cc(O)cc(/C=C/c2ccc(O)cc2)c1.[K+]	IC50	'>'	100000	nM	CHEMBL614818	HEK293	CHEMBL5233248
CHEMBL1173719	Cc1cc(O)c(C(=O)/C=C/c2ccc(Br)cc2)c(-c2ccccc2)c1C(=O)/C=C/c1ccc(Br)cc1	IC50	'='	10000	nM	CHEMBL614818	HEK293	CHEMBL1177648
CHEMBL1179	N[C@@H]1C[C@H]1c1ccccc1	GI50	'>'	500000	nM	CHEMBL614818	HEK293	CHEMBL1795331
CHEMBL118218	CC1=C(CO)C2=C(C)C3(CC3)[C@@](C)(O)C(=O)C2=C1	IC50	'='	1200	nM	CHEMBL614818	HEK293	CHEMBL1146070
CHEMBL1193163	c1ccc(-c2ccccn2)cc1	IC50	'>'	400000	nM	CHEMBL614818	HEK293	CHEMBL4368926
CHEMBL119830	c1ccc2[nH]c3nc4ccccc4c-3cc2c1	IC50	'>'	100000	nM	CHEMBL614818	HEK293	CHEMBL5360584
CHEMBL12	CN1C(=O)CN=C(c2ccccc2)c2cc(Cl)ccc21	IC50	'='	87900	nM	CHEMBL614818	HEK293	CHEMBL4823325
CHEMBL1208572	CC[C@@H](C(=O)[C@@H](C)[C@@H](O)[C@H](C)[C@@H]1O[C@@H]([C@@H](CC)C(=O)O)CC[C@@H]1C)[C@H]1O[C@]2(C=C[C@@H](O)[C@]3(CC[C@@](C)([C@H]4CC[C@](O)(CC)[C@H](C)O4)O3)O2)[C@H](C)C[C@@H]1C	IC50	'='	195	nM	CHEMBL614818	HEK293	CHEMBL4196028
CHEMBL121987	CC1=CC2=C(C)C3(CC3)[C@@](C)(O)C(=O)C2=C1	IC50	'='	1400	nM	CHEMBL614818	HEK293	CHEMBL1146070
CHEMBL1222969	FC(F)(F)C1(c2nnc(-c3nn(-c4ccc(Cl)cc4Cl)c(-c4ccc(Cl)cc4)c3Cn3cncn3)s2)CCC1	EC50	'>'	100000	nM	CHEMBL614818	HEK293	CHEMBL1221281
CHEMBL1223259	CC(C)(C)c1nnc(-c2nn(-c3ccccc3Cl)c(-c3ccc(Br)cc3)c2Cn2cncn2)s1	EC50	'>'	100000	nM	CHEMBL614818	HEK293	CHEMBL1221281
CHEMBL1224595	O=C(CO)Nc1cc2nc3cc(CO)ccc3oc-2cc1=O	GI50	'='	10300	nM	CHEMBL614818	HEK293	CHEMBL1221366
CHEMBL123	Cc1c2ccncc2c(C)c2c1[nH]c1ccccc12	ED50	'='	2270	nM	CHEMBL614818	HEK293	CHEMBL4177652
CHEMBL1232772	CC(C)Nc1ncc2cc(Oc3ccc(F)cc3F)c(=O)n(C)c2n1	IC50	'>'	30000	nM	CHEMBL614818	HEK293	CHEMBL3745672
CHEMBL1237	NCCCC[C@H](N[C@@H](CCc1ccccc1)C(=O)O)C(=O)N1CCC[C@H]1C(=O)O	IC50	'='	443000	nM	CHEMBL614818	HEK293	CHEMBL2412986
CHEMBL1242210	CN1CCN(c2cccc3nc(CN(C)[C@H]4CCCc5cccnc54)c(CO)n23)CC1	IC50	'>'	1000	nM	CHEMBL614818	HEK293	CHEMBL1240366
CHEMBL1254783	COc1ccc(NC(=O)Nc2cc(C)nc3ccccc23)cc1	EC50	'>'	25000	nM	CHEMBL614818	HEK293	CHEMBL1687688
CHEMBL1254870	Cc1cc(NC(=O)Nc2ccc(Cl)cc2)c2ccccc2n1	EC50	'>'	25000	nM	CHEMBL614818	HEK293	CHEMBL1687688
CHEMBL1254871	Cc1cc(NC(=O)Nc2ccc(OC(F)(F)F)cc2)c2ccccc2n1	EC50	'='	14000	nM	CHEMBL614818	HEK293	CHEMBL1687688
CHEMBL1255618	CSc1nncc(-c2cnnc(SC)n2)n1	EC50	'='	68000	nM	CHEMBL614818	HEK293	CHEMBL1255192
CHEMBL1255619	CCSc1nncc(-c2cnnc(SCC)n2)n1	EC50	'='	84000	nM	CHEMBL614818	HEK293	CHEMBL1255192
CHEMBL1255620	CCCSc1nncc(-c2cnnc(SCCC)n2)n1	EC50	'>'	115000	nM	CHEMBL614818	HEK293	CHEMBL1255192
CHEMBL1255725	CSc1nncc(-c2cnnc(OCCN(C)C)n2)n1	EC50	'='	24000	nM	CHEMBL614818	HEK293	CHEMBL1255192
CHEMBL1255726	CSc1nncc(-c2cnnc(SCCN(C)C)n2)n1	EC50	'='	21000	nM	CHEMBL614818	HEK293	CHEMBL1255192
CHEMBL1256612	COc1nncc(-c2cnnc(OC)n2)n1	EC50	'='	36000	nM	CHEMBL614818	HEK293	CHEMBL1255192
CHEMBL1257064	Cc1ccc2nc(NC(=O)CSc3nc4c(c(=O)n3-c3ccccc3)SCC4)sc2c1	EC50	'='	2760	nM	CHEMBL614818	HEK293	CHEMBL4184315
CHEMBL1257089	Cc1ccc2nc(NC(=O)CSc3nc4c(c(=O)n3-c3ccc(F)cc3)SCC4)sc2c1	EC50	'='	3500	nM	CHEMBL614818	HEK293	CHEMBL4184315
CHEMBL1257090	COc1ccccc1-n1c(SCC(=O)Nc2nc3ccc(C)cc3s2)nc2c(c1=O)SCC2	EC50	'='	280	nM	CHEMBL614818	HEK293	CHEMBL4184315
CHEMBL1257114	Cc1ccc2nc(NC(=O)CSc3nc4c(c(=O)n3Cc3ccccc3)SCC4)sc2c1	EC50	'>'	10000	nM	CHEMBL614818	HEK293	CHEMBL4184315
CHEMBL1257246	CC(C)=CCC[C@]1(C)[C@@H](O)CC[C@@]2(C)[C@H]1CC[C@H]1Cc3c([nH]c4ccccc34)[C@@]12C	IC50	'='	44600	nM	CHEMBL614818	HEK293	CHEMBL4392865
CHEMBL1258122	CCCCSc1nncc(-c2cnnc(SCCCC)n2)n1	EC50	'>'	115000	nM	CHEMBL614818	HEK293	CHEMBL1255192
CHEMBL1258235	CN(C)CCSc1nncc(-c2cnnc(SCCN(C)C)n2)n1	EC50	'='	25000	nM	CHEMBL614818	HEK293	CHEMBL1255192
CHEMBL1258236	CCN(CC)CCSc1nncc(-c2cnnc(SC)n2)n1	EC50	'='	9000	nM	CHEMBL614818	HEK293	CHEMBL1255192
CHEMBL1258237	CCN(CC)CCSc1nncc(-c2cnnc(SCCN(CC)CC)n2)n1	EC50	'='	16000	nM	CHEMBL614818	HEK293	CHEMBL1255192
CHEMBL1277662	CC(C)c1cc2c(cc1O)[C@@]1(C)CCC[C@@](C)(C=O)[C@@H]1CC2	EC50	'>'	25000	nM	CHEMBL614818	HEK293	CHEMBL3352270
CHEMBL1305855	O=C(CN1C(=O)CSC1=O)c1ccccc1	IC50	'>'	100000	nM	CHEMBL614818	HEK293	CHEMBL3098029
CHEMBL1314	CC(S)C(=O)NCC(=O)O	IC50	'='	150000	nM	CHEMBL614818	HEK293	CHEMBL2157950
CHEMBL1336	CNC(=O)c1cc(Oc2ccc(NC(=O)Nc3ccc(Cl)c(C(F)(F)F)c3)cc2)ccn1	IC50	'='	5000	nM	CHEMBL614818	HEK293	CHEMBL4382260
CHEMBL1369462	COC(=O)c1cc(-c2cccs2)nc2ccccc12	EC50	'>'	26041.7	nM	CHEMBL614818	HEK293	CHEMBL2046380
CHEMBL1369953	Nc1[nH]nc2nc3ccccc3cc12	IC50	'>'	100000	nM	CHEMBL614818	HEK293	CHEMBL4118229
CHEMBL139702	C=CC(C)(C)c1cc(/C=C/C(=O)c2ccc(O)cc2)c(OC)cc1O	IC50	'='	10000	nM	CHEMBL614818	HEK293	CHEMBL4627381
CHEMBL140	COc1cc(/C=C/C(=O)CC(=O)/C=C/c2ccc(O)c(OC)c2)ccc1O	IC50	'='	94100	nM	CHEMBL614818	HEK293	CHEMBL4477254
CHEMBL1407889	COc1ccc(C(=O)c2coc3ccc(O)cc23)cc1	IC50	'='	100000	nM	CHEMBL614818	HEK293	CHEMBL1806384
CHEMBL1411862	O=C(NCCO)Nc1ccc2nc(-c3ccco3)c(-c3ccco3)nc2c1	EC50	'>'	100000	nM	CHEMBL614818	HEK293	CHEMBL3808280
CHEMBL1422185	CN1C(=O)/C(=C/c2cccc([N+](=O)[O-])c2)C(=O)N1c1ccccc1	IC50	'='	86000	nM	CHEMBL614818	HEK293	CHEMBL5230148
CHEMBL142348	C[C@]12CC[C@@H](O)C[C@@H]1CC[C@@H]1[C@@H]2CC[C@]2(C)C=CC[C@@H]12	EC50	'='	200	nM	CHEMBL614818	HEK293	CHEMBL1152300
CHEMBL142385	O=C(O)CN1C(=O)S/C(=C\c2ccc3ccccc3c2)C1=O	EC50	'='	200000	nM	CHEMBL614818	HEK293	CHEMBL4840371
CHEMBL1425	Sc1ncnc2nc[nH]c12	IC50	'='	7	nM	CHEMBL614818	HEK293	CHEMBL1157322
CHEMBL142635	COc1ccccc1N1CCN(CC(O)COc2cccc3ccccc23)CC1	IC50	'='	47300	nM	CHEMBL614818	HEK293	CHEMBL4342434
CHEMBL142652	OC[C@H]1O[C@@H](Oc2cc(O)cc(/C=C/c3ccc(O)cc3)c2)[C@H](O)[C@@H](O)[C@@H]1O	IC50	'>'	100000	nM	CHEMBL614818	HEK293	CHEMBL5233248
CHEMBL14762	CC[C@H](CO)Nc1nc(NCc2ccccc2)c2ncn(C(C)C)c2n1	IC50	'='	46700	nM	CHEMBL614818	HEK293	CHEMBL1139411
CHEMBL1492909	O=C1c2ccccc2C(=O)C2OC12	IC50	'='	18900	nM	CHEMBL614818	HEK293	CHEMBL3217666
CHEMBL150000	COc1ccc(CCC(=O)CC(=O)CCc2ccc(OC)c(OC)c2)cc1OC	EC50	'='	370000	nM	CHEMBL614818	HEK293	CHEMBL1154833
CHEMBL150924	O=C(O)c1cc(-c2ccco2)nc2ccccc12	EC50	'>'	26041.7	nM	CHEMBL614818	HEK293	CHEMBL2046380
CHEMBL1515687	c1ccc(-c2cncnc2)cc1	IC50	'>'	400000	nM	CHEMBL614818	HEK293	CHEMBL4368926
CHEMBL15221	Cc1ccc2[nH]c3nnc(N)c-3cc2c1	IC50	'>'	100000	nM	CHEMBL614818	HEK293	CHEMBL4118229
CHEMBL1551724	NC(=O)c1ncn([C@@H]2O[C@H](CO)[C@@H](O)[C@H]2O)c1N	EC50	'>'	100000	nM	CHEMBL614818	HEK293	CHEMBL5104221
CHEMBL1557710	O=C(Nc1ccc2nc(-c3ccco3)c(-c3ccco3)nc2c1)N1CCCC1	EC50	'>'	100000	nM	CHEMBL614818	HEK293	CHEMBL3808280
CHEMBL1559687	COc1cc(/C=C2/C(=O)NN(c3ccc(F)cc3)C2=O)cc([N+](=O)[O-])c1O	IC50	'>'	100000	nM	CHEMBL614818	HEK293	CHEMBL5230148
CHEMBL1613444	Cc1cc2cc3c(N)[nH]nc3nc2cc1C	IC50	'>'	100000	nM	CHEMBL614818	HEK293	CHEMBL4118229
CHEMBL1631303	COc1ccc(/C=C2\SC(=S)N(CC(=O)O)C2=O)cc1	EC50	'='	200000	nM	CHEMBL614818	HEK293	CHEMBL4840371
CHEMBL1631459	O=C1C=C(Nc2ccc(O)cc2)C(=O)c2ccccc21	IC50	'>'	100000	nM	CHEMBL614818	HEK293	CHEMBL4665859
CHEMBL1631905	O=C1[C@@H]2CS[C@]3(C(=O)Nc4ccccc43)N2C(=O)N1Cc1ccccc1	IC50	'='	4800	nM	CHEMBL614818	HEK293	CHEMBL1629533
CHEMBL1631906	Cc1ccc(CN2C(=O)[C@@H]3CS[C@]4(C(=O)Nc5ccccc54)N3C2=O)cc1	IC50	'='	4530	nM	CHEMBL614818	HEK293	CHEMBL1629533
CHEMBL1631907	O=C1[C@@H]2CS[C@]3(C(=O)Nc4ccccc43)N2C(=O)N1Cc1ccc(Cl)cc1	IC50	'='	440	nM	CHEMBL614818	HEK293	CHEMBL1629533
CHEMBL1631908	COc1cc(CN2C(=O)[C@@H]3CS[C@]4(C(=O)Nc5ccccc54)N3C2=O)cc(OC)c1OC	IC50	'='	3800	nM	CHEMBL614818	HEK293	CHEMBL1629533
CHEMBL1632000	O=C1[C@@H]2CS[C@]3(C(=O)Nc4ccc(Br)cc43)N2C(=O)N1Cc1ccc(Cl)cc1	IC50	'='	7130	nM	CHEMBL614818	HEK293	CHEMBL1629533
CHEMBL1632001	CC1(C)CCC(N2C(=O)[C@@H]3CS[C@]4(C(=O)Nc5ccccc54)N3C2=O)CC1	IC50	'='	4220	nM	CHEMBL614818	HEK293	CHEMBL1629533
CHEMBL1632002	Cc1ccc2c(c1)[C@@]1(SC[C@H]3C(=O)N(Cc4ccccc4)C(=O)N31)C(=O)N2	IC50	'='	3300	nM	CHEMBL614818	HEK293	CHEMBL1629533
CHEMBL1632003	Cc1ccc(CN2C(=O)[C@@H]3CS[C@]4(C(=O)Nc5ccc(C)cc54)N3C2=O)cc1	IC50	'='	3010	nM	CHEMBL614818	HEK293	CHEMBL1629533
CHEMBL1632004	Cc1ccc2c(c1)[C@@]1(SC[C@H]3C(=O)N(Cc4ccc(Cl)cc4)C(=O)N31)C(=O)N2	IC50	'='	3880	nM	CHEMBL614818	HEK293	CHEMBL1629533
CHEMBL1632005	COc1cc(CN2C(=O)[C@@H]3CS[C@]4(C(=O)Nc5ccc(C)cc54)N3C2=O)cc(OC)c1OC	IC50	'='	2040	nM	CHEMBL614818	HEK293	CHEMBL1629533
CHEMBL1632006	Cc1ccc2c(c1)[C@@]1(SC[C@H]3C(=O)N(C4CCC(C)(C)CC4)C(=O)N31)C(=O)N2	IC50	'='	16010	nM	CHEMBL614818	HEK293	CHEMBL1629533
CHEMBL1632007	O=C1[C@@H]2CS[C@]3(C(=O)Nc4ccc(Br)cc43)N2C(=O)N1Cc1ccccc1	IC50	'='	8480	nM	CHEMBL614818	HEK293	CHEMBL1629533
CHEMBL1632008	Cc1ccc(CN2C(=O)[C@@H]3CS[C@]4(C(=O)Nc5ccc(Br)cc54)N3C2=O)cc1	IC50	'='	7610	nM	CHEMBL614818	HEK293	CHEMBL1629533
CHEMBL1632009	COc1cc(CN2C(=O)[C@@H]3CS[C@]4(C(=O)Nc5ccc(Br)cc54)N3C2=O)cc(OC)c1OC	IC50	'='	9310	nM	CHEMBL614818	HEK293	CHEMBL1629533
CHEMBL1632010	CC1(C)CCC(N2C(=O)[C@@H]3CS[C@]4(C(=O)Nc5ccc(Br)cc54)N3C2=O)CC1	IC50	'>'	40000	nM	CHEMBL614818	HEK293	CHEMBL1629533
CHEMBL1632011	CN1C(=O)[C@]2(SC[C@H]3C(=O)N(Cc4ccccc4)C(=O)N32)c2ccccc21	IC50	'='	3980	nM	CHEMBL614818	HEK293	CHEMBL1629533
CHEMBL1632012	Cc1ccc(CN2C(=O)[C@@H]3CS[C@]4(C(=O)N(C)c5ccccc54)N3C2=O)cc1	IC50	'='	10710	nM	CHEMBL614818	HEK293	CHEMBL1629533
CHEMBL1632013	CN1C(=O)[C@]2(SC[C@H]3C(=O)N(Cc4ccc(Cl)cc4)C(=O)N32)c2ccccc21	IC50	'='	2110	nM	CHEMBL614818	HEK293	CHEMBL1629533
CHEMBL1632014	COc1cc(CN2C(=O)[C@@H]3CS[C@]4(C(=O)N(C)c5ccccc54)N3C2=O)cc(OC)c1OC	IC50	'='	6010	nM	CHEMBL614818	HEK293	CHEMBL1629533
CHEMBL1632015	CN1C(=O)[C@]2(SC[C@H]3C(=O)N(C4CCC(C)(C)CC4)C(=O)N32)c2ccccc21	IC50	'>'	40000	nM	CHEMBL614818	HEK293	CHEMBL1629533
CHEMBL1632016	O=C1[C@@H]2CS[C@]3(C(=O)N(C(=O)c4ccccc4)c4ccccc43)N2C(=O)N1Cc1ccc(Cl)cc1	IC50	'='	3500	nM	CHEMBL614818	HEK293	CHEMBL1629533
CHEMBL1632017	Cc1ccc(C(=O)N2C(=O)[C@]3(SC[C@H]4C(=O)N(Cc5ccc(Cl)cc5)C(=O)N43)c3ccccc32)cc1	IC50	'='	2500	nM	CHEMBL614818	HEK293	CHEMBL1629533
CHEMBL1632018	O=C1[C@@H]2CS[C@]3(C(=O)N(C(=O)c4ccc(Cl)cc4)c4ccccc43)N2C(=O)N1Cc1ccc(Cl)cc1	IC50	'='	5010	nM	CHEMBL614818	HEK293	CHEMBL1629533
CHEMBL1632019	CCCC(=O)N1C(=O)[C@]2(SC[C@H]3C(=O)N(Cc4ccc(Cl)cc4)C(=O)N32)c2ccccc21	IC50	'='	2010	nM	CHEMBL614818	HEK293	CHEMBL1629533
CHEMBL1632020	COc1cc(CN2C(=O)[C@@H]3CS[C@]4(C(=O)N(C(=O)c5ccccc5)c5ccc(C)cc54)N3C2=O)cc(OC)c1OC	IC50	'='	4220	nM	CHEMBL614818	HEK293	CHEMBL1629533
CHEMBL1632021	COc1cc(CN2C(=O)[C@@H]3CS[C@]4(C(=O)N(C(=O)c5ccc(C)cc5)c5ccc(C)cc54)N3C2=O)cc(OC)c1OC	IC50	'='	3810	nM	CHEMBL614818	HEK293	CHEMBL1629533
CHEMBL1632022	COc1cc(CN2C(=O)[C@@H]3CS[C@]4(C(=O)N(C(=O)c5ccc(Cl)cc5)c5ccc(C)cc54)N3C2=O)cc(OC)c1OC	IC50	'='	4710	nM	CHEMBL614818	HEK293	CHEMBL1629533
CHEMBL1632023	CCCC(=O)N1C(=O)[C@]2(SC[C@H]3C(=O)N(Cc4cc(OC)c(OC)c(OC)c4)C(=O)N32)c2cc(C)ccc21	IC50	'='	4420	nM	CHEMBL614818	HEK293	CHEMBL1629533
CHEMBL1632145	O=C(Nc1ccc(Sc2nc3ccccc3s2)c(Cl)c1)c1cc(Br)cc(Br)c1O	EC50	'='	78000	nM	CHEMBL614818	HEK293	CHEMBL3808280
CHEMBL1642210	Cc1cc(=O)n2nc(CC(=O)c3ccccc3)nc2[nH]1	IC50	'>'	200000	nM	CHEMBL614818	HEK293	CHEMBL1641400
CHEMBL1642465	COC1C(Br)=CO[C@@]2(C=C1Br)ON=C(C(=O)NCCCOc1c(Br)cc(CC[N+](C)(C)C)cc1Br)[C@@H]2O.O=C([O-])C(F)(F)F	IC50	'>'	40000	nM	CHEMBL614818	HEK293	CHEMBL1641471
CHEMBL1642466	COC1C(Br)=CO[C@@]2(C=C1Br)ON=C(C(=O)NCCCOc1c(Br)cc(CCN(C)C(N)=O)cc1Br)[C@@H]2O	IC50	'='	18700	nM	CHEMBL614818	HEK293	CHEMBL1641471
CHEMBL1642467	CNCCc1cc(Br)c(OCCCNC(=O)C2=NO[C@@]3(C=C(Br)C(OC)C(Br)=CO3)[C@H]2O)c(Br)c1	IC50	'='	10900	nM	CHEMBL614818	HEK293	CHEMBL1641471
CHEMBL1643	NC(=O)c1ncn([C@@H]2O[C@H](CO)[C@@H](O)[C@H]2O)n1	EC50	'>'	100000	nM	CHEMBL614818	HEK293	CHEMBL5104221
CHEMBL1645382	O=C(O)CN1C(=O)S/C(=C\c2ccc(OCc3ccccc3)cc2)C1=O	EC50	'='	200000	nM	CHEMBL614818	HEK293	CHEMBL4840371
CHEMBL1645503	Cc1cc2[nH]c(-c3ccccc3)cc(=O)n2n1	IC50	'='	123300	nM	CHEMBL614818	HEK293	CHEMBL4842349
CHEMBL164660	O=c1ccc2cc3ccoc3cc2o1	IC50	'>'	167000	nM	CHEMBL614818	HEK293	CHEMBL1177823
CHEMBL165	Oc1ccc(/C=C/c2cc(O)cc(O)c2)cc1	IC50	'='	31000	nM	CHEMBL614818	HEK293	CHEMBL3751712
CHEMBL1667883	O=C1C=CC(O)(/C=C/C(=O)OC[C@H]2O[C@@H](Oc3ccc(O)cc3)[C@H](O)[C@@H](O)[C@@H]2O)C=C1	IC50	'='	195000	nM	CHEMBL614818	HEK293	CHEMBL1667740
CHEMBL1669712	O=C(/C=C/C1(O)C=CC(O)CC1=O)OC[C@H]1O[C@@H](Oc2ccc(O)cc2)[C@H](O)[C@@H](O)[C@@H]1O	IC50	'>'	690000	nM	CHEMBL614818	HEK293	CHEMBL1667740
CHEMBL1669714	O=C1C=CC(O)(/C=C/C(=O)OC[C@H]2O[C@@H](Oc3ccc(O)cc3)[C@H](OC(=O)/C=C/CC3(O)C=CC(=O)C=C3)[C@@H](O)[C@@H]2O)C=C1	IC50	'='	161000	nM	CHEMBL614818	HEK293	CHEMBL1667740
CHEMBL1672014	O=[N+]([O-])/C(=C\c1ccc2c(c1)OCO2)Cc1ccc2c(c1)OCO2	EC50	'='	7943.28	nM	CHEMBL614818	HEK293	CHEMBL1671778
CHEMBL1672015	NC(Cc1ccc2c(c1)OCO2)Cc1ccc2c(c1)OCO2	EC50	'='	25118.9	nM	CHEMBL614818	HEK293	CHEMBL1671778
CHEMBL1672016	COc1ccc(CC(N)Cc2ccc(OC)cc2)cc1	EC50	'='	31622.8	nM	CHEMBL614818	HEK293	CHEMBL1671778
CHEMBL1672017	O=C(Cc1ccc2c(c1)OCO2)Cc1ccc2c(c1)OCO2	EC50	'='	1.25893e+06	nM	CHEMBL614818	HEK293	CHEMBL1671778
CHEMBL1672018	O=CNC(Cc1ccc2c(c1)OCO2)Cc1ccc2c(c1)OCO2	EC50	'>'	10000000	nM	CHEMBL614818	HEK293	CHEMBL1671778
CHEMBL1672019	COc1ccc(CC(Cc2ccc(OC)cc2)NC=O)cc1	EC50	'='	31622.8	nM	CHEMBL614818	HEK293	CHEMBL1671778
CHEMBL1672020	CC(=O)NC(Cc1ccc2c(c1)OCO2)Cc1ccc2c(c1)OCO2	EC50	'='	3.98107e+06	nM	CHEMBL614818	HEK293	CHEMBL1671778
CHEMBL1672074	N#CC1=C2C(=NC1=O)c1cccc3c(Sc4ccccc4)ccc2c13	IC50	'>'	50000	nM	CHEMBL614818	HEK293	CHEMBL1671783
CHEMBL1672080	CCC(C)(C)c1ccc(Sc2ccc3c4c(cccc24)C2=NC(=O)C(C#N)=C23)cc1	IC50	'>'	50000	nM	CHEMBL614818	HEK293	CHEMBL1671783
CHEMBL1672081	N#CC1=C2C(=NC1=O)c1cccc3c(Sc4ccc(Br)cc4)ccc2c13	IC50	'>'	50000	nM	CHEMBL614818	HEK293	CHEMBL1671783
CHEMBL1672082	N#CC1=C2C(=NC1=O)c1cccc3c(Sc4ccc(N)cc4)ccc2c13	IC50	'>'	50000	nM	CHEMBL614818	HEK293	CHEMBL1671783
CHEMBL168	CC1(C)CC[C@]2(C(=O)O)CC[C@]3(C)C(=CC[C@@H]4[C@@]5(C)CC[C@H](O)C(C)(C)[C@@H]5CC[C@]43C)[C@@H]2C1	IC50	'>'	500000	nM	CHEMBL614818	HEK293	CHEMBL4130545
CHEMBL1687945	Cc1cc(NC(=O)Nc2cccc(C(C)(C)C)c2)c2ccccc2n1	EC50	'>'	25000	nM	CHEMBL614818	HEK293	CHEMBL1687688
CHEMBL1687983	Cc1cc(NC(=O)Nc2ccc(C)c(Cl)c2)c2ccccc2n1	EC50	'>'	25000	nM	CHEMBL614818	HEK293	CHEMBL1687688
CHEMBL1687984	CCc1ccc(NC(=O)Nc2cc(C)nc3ccccc23)cc1	EC50	'='	16000	nM	CHEMBL614818	HEK293	CHEMBL1687688
CHEMBL1687985	Cc1ccc(NC(=O)Nc2cc(C)nc3ccccc23)cc1	EC50	'>'	25000	nM	CHEMBL614818	HEK293	CHEMBL1687688
CHEMBL1687986	Cc1cc(NC(=O)Nc2cccc(Cl)c2)c2ccccc2n1	EC50	'='	21000	nM	CHEMBL614818	HEK293	CHEMBL1687688
CHEMBL1687987	Cc1cc(NC(=O)Nc2ccc(Cl)c(Cl)c2)c2ccccc2n1	EC50	'>'	25000	nM	CHEMBL614818	HEK293	CHEMBL1687688
CHEMBL1687988	Cc1cc(NC(=O)Nc2ccc(Cl)cc2Cl)c2ccccc2n1	EC50	'='	10000	nM	CHEMBL614818	HEK293	CHEMBL1687688
CHEMBL1687989	Cc1cc(NC(=O)Nc2cc(Cl)cc(Cl)c2)c2ccccc2n1	EC50	'>'	25000	nM	CHEMBL614818	HEK293	CHEMBL1687688
CHEMBL1687990	Cc1cc(NC(=O)Nc2ccc(Cl)c(C(F)(F)F)c2)c2ccccc2n1	EC50	'>'	25000	nM	CHEMBL614818	HEK293	CHEMBL1687688
CHEMBL1687991	Cc1cc(NC(=O)Nc2ccccc2F)c2ccccc2n1	EC50	'>'	25000	nM	CHEMBL614818	HEK293	CHEMBL1687688
CHEMBL1687992	Cc1cc(NC(=O)Nc2cccc(F)c2)c2ccccc2n1	EC50	'>'	25000	nM	CHEMBL614818	HEK293	CHEMBL1687688
CHEMBL1687993	Cc1cc(NC(=O)Nc2ccc(F)cc2)c2ccccc2n1	EC50	'>'	25000	nM	CHEMBL614818	HEK293	CHEMBL1687688
CHEMBL1687994	Cc1cc(NC(=O)Nc2ccc(F)cc2F)c2ccccc2n1	EC50	'='	10000	nM	CHEMBL614818	HEK293	CHEMBL1687688
CHEMBL1687995	Cc1cc(NC(=O)Nc2cc(F)ccc2F)c2ccccc2n1	EC50	'='	12000	nM	CHEMBL614818	HEK293	CHEMBL1687688
CHEMBL1687996	Cc1cc(NC(=O)Nc2ccc(F)c(F)c2)c2ccccc2n1	EC50	'>'	25000	nM	CHEMBL614818	HEK293	CHEMBL1687688
CHEMBL1687997	Cc1cc(NC(=O)Nc2cc(F)cc(F)c2)c2ccccc2n1	EC50	'>'	25000	nM	CHEMBL614818	HEK293	CHEMBL1687688
CHEMBL1687998	COc1ccc(NC(=O)Nc2cc(C)nc3ccccc23)cc1F	EC50	'>'	25000	nM	CHEMBL614818	HEK293	CHEMBL1687688
CHEMBL1687999	Cc1cccc(NC(=O)Nc2cc(C)nc3ccccc23)c1	EC50	'>'	25000	nM	CHEMBL614818	HEK293	CHEMBL1687688
CHEMBL1688000	Cc1cc(NC(=O)Nc2ccccc2C(C)(C)C)c2ccccc2n1	EC50	'>'	25000	nM	CHEMBL614818	HEK293	CHEMBL1687688
CHEMBL1688001	Cc1cc(NC(=O)Nc2ccccc2C(F)(F)F)c2ccccc2n1	EC50	'>'	25000	nM	CHEMBL614818	HEK293	CHEMBL1687688
CHEMBL1688002	Cc1cc(NC(=O)Nc2cccc(C(F)(F)F)c2)c2ccccc2n1	EC50	'='	16000	nM	CHEMBL614818	HEK293	CHEMBL1687688
CHEMBL1688003	Cc1cc(NC(=O)Nc2ccc(C(F)(F)F)cc2)c2ccccc2n1	EC50	'='	25000	nM	CHEMBL614818	HEK293	CHEMBL1687688
CHEMBL1688004	Cc1cc(NC(=O)Nc2ccc([N+](=O)[O-])c(C(F)(F)F)c2)c2ccccc2n1	EC50	'>'	25000	nM	CHEMBL614818	HEK293	CHEMBL1687688
CHEMBL1688005	COc1ccccc1NC(=O)Nc1cc(C)nc2ccccc12	EC50	'>'	25000	nM	CHEMBL614818	HEK293	CHEMBL1687688
CHEMBL1688006	COc1ccc(NC(=O)Nc2cc(C)nc3ccccc23)cc1OC	EC50	'>'	25000	nM	CHEMBL614818	HEK293	CHEMBL1687688
CHEMBL1688007	Cc1cc(NC(=O)Nc2ccccc2OC(F)(F)F)c2ccccc2n1	EC50	'>'	25000	nM	CHEMBL614818	HEK293	CHEMBL1687688
CHEMBL1688008	Cc1cc(NC(=O)Nc2cccc(OC(F)(F)F)c2)c2ccccc2n1	EC50	'='	22000	nM	CHEMBL614818	HEK293	CHEMBL1687688
CHEMBL1688009	CSc1ccccc1NC(=O)Nc1cc(C)nc2ccccc12	EC50	'>'	25000	nM	CHEMBL614818	HEK293	CHEMBL1687688
CHEMBL1688010	Cc1cc(NC(=O)Nc2ccc(SC(F)(F)F)cc2)c2ccccc2n1	EC50	'='	13000	nM	CHEMBL614818	HEK293	CHEMBL1687688
CHEMBL1688011	Cc1cc(NC(=O)Nc2ccc(N(C)C)cc2)c2ccccc2n1	EC50	'>'	25000	nM	CHEMBL614818	HEK293	CHEMBL1687688
CHEMBL1688012	Cc1cc(NC(=O)Nc2ccccc2[N+](=O)[O-])c2ccccc2n1	EC50	'>'	25000	nM	CHEMBL614818	HEK293	CHEMBL1687688
CHEMBL1688013	Cc1cc(NC(=O)Nc2cccc([N+](=O)[O-])c2)c2ccccc2n1	EC50	'>'	25000	nM	CHEMBL614818	HEK293	CHEMBL1687688
CHEMBL1688014	Cc1cc(NC(=O)Nc2ccc(O)cc2)c2ccccc2n1	EC50	'>'	25000	nM	CHEMBL614818	HEK293	CHEMBL1687688
CHEMBL1688015	Cc1cc(NC(=O)Nc2ccccc2N)c2ccccc2n1	EC50	'>'	25000	nM	CHEMBL614818	HEK293	CHEMBL1687688
CHEMBL1688016	Cc1cc(NC(=O)Nc2ccc(N)cc2)c2ccccc2n1	EC50	'>'	25000	nM	CHEMBL614818	HEK293	CHEMBL1687688
CHEMBL1688017	CC(=O)c1ccc(NC(=O)Nc2cc(C)nc3ccccc23)cc1	EC50	'>'	25000	nM	CHEMBL614818	HEK293	CHEMBL1687688
CHEMBL1688018	COC(=O)c1cccc(NC(=O)Nc2cc(C)nc3ccccc23)c1	EC50	'='	26000	nM	CHEMBL614818	HEK293	CHEMBL1687688
CHEMBL1688019	COC(=O)c1ccc(NC(=O)Nc2cc(C)nc3ccccc23)cc1	EC50	'='	15000	nM	CHEMBL614818	HEK293	CHEMBL1687688
CHEMBL1688020	Cc1cc(NC(=O)Nc2ccccc2C(N)=O)c2ccccc2n1	EC50	'>'	25000	nM	CHEMBL614818	HEK293	CHEMBL1687688
CHEMBL1688021	Cc1cc(NC(=O)Nc2cccc(C(N)=O)c2)c2ccccc2n1	EC50	'>'	25000	nM	CHEMBL614818	HEK293	CHEMBL1687688
CHEMBL1688022	Cc1cc(NC(=O)Nc2ccc(C(N)=O)cc2)c2ccccc2n1	EC50	'>'	25000	nM	CHEMBL614818	HEK293	CHEMBL1687688
CHEMBL1688023	Cc1cc(NC(=O)Nc2ccc(C(=O)O)cc2)c2ccccc2n1	EC50	'>'	25000	nM	CHEMBL614818	HEK293	CHEMBL1687688
CHEMBL1688024	Cc1cc(NC(=O)Nc2ccc(F)cc2C(=O)O)c2ccccc2n1	EC50	'>'	25000	nM	CHEMBL614818	HEK293	CHEMBL1687688
CHEMBL1688025	Cc1cc(NC(=O)Nc2ccc(C(=O)O)c(O)c2)c2ccccc2n1	EC50	'>'	25000	nM	CHEMBL614818	HEK293	CHEMBL1687688
CHEMBL1688026	Cc1cc(NC(=O)Nc2cccnc2)c2ccccc2n1	EC50	'>'	25000	nM	CHEMBL614818	HEK293	CHEMBL1687688
CHEMBL1688027	Cc1cc(NC(=O)Nc2ncccc2C)c2ccccc2n1	EC50	'>'	25000	nM	CHEMBL614818	HEK293	CHEMBL1687688
CHEMBL1688028	Cc1cc(NC(=O)Nc2cnc3ccccc3c2)c2ccccc2n1	EC50	'>'	25000	nM	CHEMBL614818	HEK293	CHEMBL1687688
CHEMBL1688029	Cc1cc(NC(=O)Nc2cccc3nsnc23)c2ccccc2n1	EC50	'>'	25000	nM	CHEMBL614818	HEK293	CHEMBL1687688
CHEMBL1688030	Cc1cc(NC(=O)Nc2ccc3c(c2)OCO3)c2ccccc2n1	EC50	'>'	25000	nM	CHEMBL614818	HEK293	CHEMBL1687688
CHEMBL1688031	Cc1cc(NC(=O)Nc2ccc3[nH]cnc3c2)c2ccccc2n1	EC50	'>'	25000	nM	CHEMBL614818	HEK293	CHEMBL1687688
CHEMBL1688535	COc1ccc2cc3c(N)n[nH]c3nc2c1	IC50	'='	45800	nM	CHEMBL614818	HEK293	CHEMBL4118229
CHEMBL16901	C=CCc1ccc(O)c(-c2ccc(O)c(CC=C)c2)c1	IC50	'='	40000	nM	CHEMBL614818	HEK293	CHEMBL4368926
CHEMBL170	C=C[C@H]1CN2CC[C@H]1C[C@H]2[C@H](O)c1ccnc2ccc(OC)cc12	IC50	'='	275600	nM	CHEMBL614818	HEK293	CHEMBL4000213
CHEMBL1713063	CNC(=O)Nc1ccc2nc(-c3ccco3)c(-c3ccco3)nc2c1	EC50	'>'	100000	nM	CHEMBL614818	HEK293	CHEMBL3808280
CHEMBL175596	c1ccc(Nc2n[nH]c3c2Cc2ccccc2-3)cc1	IC50	'>'	100	nM	CHEMBL614818	HEK293	CHEMBL3576861
CHEMBL1762007	CC1(C)C[C@@H](O)[C@]2(C)CC[C@]3(C)C(=CC[C@@H]4[C@@]5(C)CC[C@H](O)[C@](C)(CO)[C@@H]5CC[C@]43C)[C@@H]2C1	IC50	'='	123700	nM	CHEMBL614818	HEK293	CHEMBL4138079
CHEMBL1762621	COC(=O)[C@]12CCC(C)(C)C[C@H]1[C@H]1C(=O)C=C3[C@@]4(C)C=C(C#N)C(=O)C(C)(C)[C@@H]4CC[C@@]3(C)[C@]1(C)CC2	IC50	'='	2200	nM	CHEMBL614818	HEK293	CHEMBL4017544
CHEMBL176931	C[C@H](NC(=O)/C=C/c1ccccc1F)c1ccc2c(c1)N(CC1CC1)CCO2	EC50	'='	60	nM	CHEMBL614818	HEK293	CHEMBL1137190
CHEMBL1774404	CC(=O)O[C@@H]1C[C@H]2C(C)(C)C(=O)C=C[C@]2(C)[C@H]2CC[C@]3(C)C(=CC[C@H]3[C@H]3COC(=O)C3)[C@@]21C	IC50	'='	31200	nM	CHEMBL614818	HEK293	CHEMBL3580635
CHEMBL1775033	C=C(C)C(O)CCC(=C)[C@@H]1CCC(C)=C[C@H]1c1c(O)cc(C)cc1O	IC50	'>'	20000	nM	CHEMBL614818	HEK293	CHEMBL1772939
CHEMBL1778189	O=C1C=CC(O)(c2cc(=O)cco2)C=C1	IC50	'='	29960	nM	CHEMBL614818	HEK293	CHEMBL1777774
CHEMBL1779811	C/C=C/C[C@H](C)[C@@H](OC)[C@@H](C)[C@H](O)C[C@H]1OC(=O)C=C[C@H]1CC	IC50	'='	17	nM	CHEMBL614818	HEK293	CHEMBL3351735
CHEMBL178	COc1cccc2c1C(=O)c1c(O)c3c(c(O)c1C2=O)C[C@@](O)(C(C)=O)C[C@@H]3O[C@H]1C[C@H](N)[C@H](O)[C@H](C)O1	IC50	'='	1200	nM	CHEMBL614818	HEK293	CHEMBL5150060
CHEMBL1782155	CCCNCC(O)COc1cc(O)c2c(=O)c3ccccc3oc2c1	IC50	'='	4280	nM	CHEMBL614818	HEK293	CHEMBL2434853
CHEMBL179512	COc1cc(/C=C/C(O)=C/C(=O)/C=C/c2ccc(O)cc2)ccc1O	EC50	'='	40000	nM	CHEMBL614818	HEK293	CHEMBL1154833
CHEMBL1797705	N[C@H]1C[C@@H]1c1cccc(OCC[C@H](NC(=O)c2ccccc2)C(=O)NCc2ccccc2)c1	GI50	'='	17000	nM	CHEMBL614818	HEK293	CHEMBL1795331
CHEMBL1797706	N[C@@H]1C[C@H]1c1cccc(OCC[C@H](NC(=O)c2ccccc2)C(=O)NCc2ccccc2)c1	GI50	'='	25000	nM	CHEMBL614818	HEK293	CHEMBL1795331
CHEMBL1801204	COc1ccc(-c2ccc3c(N4CCOC[C@@H]4C)nc(N4CCOC[C@@H]4C)nc3n2)cc1CO	IC50	'='	1400	nM	CHEMBL614818	HEK293	CHEMBL4007445
CHEMBL1806513	COc1ccc(C(=O)c2coc3c(Br)c(Br)c(O)cc23)cc1	IC50	'='	100000	nM	CHEMBL614818	HEK293	CHEMBL1806384
CHEMBL1807943	O=C1C=Cc2occ(C(=O)c3ccccc3)c2C1=O	IC50	'='	23000	nM	CHEMBL614818	HEK293	CHEMBL1806384
CHEMBL1807944	COc1ccc(C(=O)c2coc3c2C(=O)C(=O)C=C3)cc1	IC50	'='	21000	nM	CHEMBL614818	HEK293	CHEMBL1806384
CHEMBL1807945	COc1ccc(C(=O)c2coc3c2C(=O)C(=O)C(Cl)=C3)cc1	IC50	'='	100000	nM	CHEMBL614818	HEK293	CHEMBL1806384
CHEMBL1807946	COc1ccc(C(=O)c2coc3c2C(=O)C(=O)C(Br)=C3)cc1	IC50	'='	54000	nM	CHEMBL614818	HEK293	CHEMBL1806384
CHEMBL1807947	COc1ccc(C(=O)c2coc3c2C(=O)C(=O)C=C3Cl)cc1	IC50	'='	40000	nM	CHEMBL614818	HEK293	CHEMBL1806384
CHEMBL1807948	COc1ccc(C(=O)c2coc3c2C(=O)C(=O)C=C3Br)cc1	IC50	'='	36000	nM	CHEMBL614818	HEK293	CHEMBL1806384
CHEMBL1807949	O=C1C(=O)c2c(C(=O)c3ccccc3)coc2C(Cl)=C1Cl	IC50	'='	100000	nM	CHEMBL614818	HEK293	CHEMBL1806384
CHEMBL1807950	COc1ccc(C(=O)c2coc3c2C(=O)C(=O)C(Cl)=C3Cl)cc1	IC50	'='	30000	nM	CHEMBL614818	HEK293	CHEMBL1806384
CHEMBL1807951	COc1ccc(C(=O)c2coc3c2C(=O)C(=O)C(Br)=C3Br)cc1	IC50	'='	100000	nM	CHEMBL614818	HEK293	CHEMBL1806384
CHEMBL1807952	COc1ccc(C(=O)c2coc3c2C(=O)C(=O)C(Cl)=C3Cl)cc1OC	IC50	'='	100000	nM	CHEMBL614818	HEK293	CHEMBL1806384
CHEMBL1807999	COc1ccc(C(=O)c2coc3c2C(=O)C(=O)C(Br)=C3Br)cc1OC	IC50	'='	100000	nM	CHEMBL614818	HEK293	CHEMBL1806384
CHEMBL1808000	COc1cc(C(=O)c2coc3c2C(=O)C(=O)C(Cl)=C3Cl)cc(OC)c1OC	IC50	'='	67000	nM	CHEMBL614818	HEK293	CHEMBL1806384
CHEMBL1808001	COc1cc(C(=O)c2coc3c2C(=O)C(=O)C(Br)=C3Br)cc(OC)c1OC	IC50	'='	16000	nM	CHEMBL614818	HEK293	CHEMBL1806384
CHEMBL1808002	O=C(c1ccccc1)c1coc2ccc(O)cc12	IC50	'='	100000	nM	CHEMBL614818	HEK293	CHEMBL1806384
CHEMBL1808003	O=C(c1ccccc1)c1coc2c(Cl)c(Cl)c(O)cc12	IC50	'='	100000	nM	CHEMBL614818	HEK293	CHEMBL1806384
CHEMBL1808004	COc1ccc(C(=O)c2coc3c(Cl)cc(O)c(Cl)c23)cc1	IC50	'='	100000	nM	CHEMBL614818	HEK293	CHEMBL1806384
CHEMBL1808005	COc1ccc(C(=O)c2coc3cc(Cl)c(O)c(Cl)c23)cc1	IC50	'='	32000	nM	CHEMBL614818	HEK293	CHEMBL1806384
CHEMBL1808006	COc1ccc(C(=O)c2coc3c(Br)cc(O)c(Br)c23)cc1	IC50	'='	10000	nM	CHEMBL614818	HEK293	CHEMBL1806384
CHEMBL1808007	COc1ccc(C(=O)c2coc3c(Cl)c(Cl)c(O)cc23)cc1	IC50	'='	100000	nM	CHEMBL614818	HEK293	CHEMBL1806384
CHEMBL1808008	COc1ccc(C(=O)c2coc3c(Cl)c(Cl)c(O)cc23)cc1OC	IC50	'='	100000	nM	CHEMBL614818	HEK293	CHEMBL1806384
CHEMBL1808009	COc1cc(C(=O)c2coc3c(Cl)c(Cl)c(O)cc23)cc(OC)c1OC	IC50	'='	100000	nM	CHEMBL614818	HEK293	CHEMBL1806384
CHEMBL1808010	COc1ccc(C(=O)c2coc3c(Br)c(Br)c(O)cc23)cc1OC	IC50	'='	52000	nM	CHEMBL614818	HEK293	CHEMBL1806384
CHEMBL1808011	COc1cc(C(=O)c2coc3c(Br)c(Br)c(O)cc23)cc(OC)c1OC	IC50	'='	100000	nM	CHEMBL614818	HEK293	CHEMBL1806384
CHEMBL1808012	COc1ccc(C(=O)c2coc3cc(Br)c(O)cc23)cc1	IC50	'='	72000	nM	CHEMBL614818	HEK293	CHEMBL1806384
CHEMBL1808013	COc1ccc(C(=O)c2coc3ccc(O)c(Br)c23)cc1	IC50	'='	100000	nM	CHEMBL614818	HEK293	CHEMBL1806384
CHEMBL1808014	COc1ccc(C(=O)c2coc3c(Br)cc(O)cc23)cc1	IC50	'='	100000	nM	CHEMBL614818	HEK293	CHEMBL1806384
CHEMBL180886	C[C@H](NC(=O)/C=C/c1ccccc1Cl)c1ccc2c(c1)OCO2	EC50	'='	20	nM	CHEMBL614818	HEK293	CHEMBL1137190
CHEMBL180920	C=CCc1ccc(O)c(-c2cc(CC=C)ccc2O)c1	IC50	'>'	80000	nM	CHEMBL614818	HEK293	CHEMBL4765422
CHEMBL1812995	OC[C@H]1O[C@@H](Oc2cc(/C=C/c3ccc(O)cc3)cc(O[C@@H]3O[C@H](CO)[C@@H](O)[C@H](O)[C@H]3O)c2)[C@H](O)[C@@H](O)[C@@H]1O	IC50	'>'	100000	nM	CHEMBL614818	HEK293	CHEMBL5233248
CHEMBL1812998	CCCCCCCC(=O)OC[C@H]1O[C@@H](Oc2cc(O)cc(/C=C/c3ccc(O)cc3)c2)[C@H](O)[C@@H](O)[C@@H]1O	IC50	'>'	100000	nM	CHEMBL614818	HEK293	CHEMBL5233248
CHEMBL1818980	CC(=O)O[C@H]1[C@@H](n2nnc3ccccc32)C[C@H]2[C@@H]3CC[C@H]4C[C@@H](N(C)c5ccccc5)CC[C@]4(C)[C@H]3CC[C@@]21C	IC50	'>'	80000	nM	CHEMBL614818	HEK293	CHEMBL1817616
CHEMBL1818981	CC(=O)O[C@H]1[C@@H](n2nnc3ccccc32)C[C@H]2[C@@H]3CC[C@H]4C[C@@H](N(C)Cc5ccccc5)CC[C@]4(C)[C@H]3CC[C@@]21C	IC50	'='	48700	nM	CHEMBL614818	HEK293	CHEMBL1817616
CHEMBL1818987	CC(=O)O[C@H]1[C@@H](n2cnc3ccccc32)C[C@H]2[C@@H]3CC[C@H]4C[C@@H](N(C)c5ccccc5)CC[C@]4(C)[C@H]3CC[C@@]21C	IC50	'>'	80000	nM	CHEMBL614818	HEK293	CHEMBL1817616
CHEMBL1818988	CC(=O)O[C@H]1[C@@H](n2cnc3ccccc32)C[C@H]2[C@@H]3CC[C@H]4C[C@@H](N(C)Cc5ccccc5)CC[C@]4(C)[C@H]3CC[C@@]21C	IC50	'>'	80000	nM	CHEMBL614818	HEK293	CHEMBL1817616
CHEMBL1819207	COc1ccc(C(=O)CC(Sc2ccccc2)c2ccc(OC)cc2)cc1	IC50	'='	38200	nM	CHEMBL614818	HEK293	CHEMBL1817588
CHEMBL1819213	O=C(CC(Sc1ccccc1)c1ccc(O)cc1)c1ccccc1	IC50	'='	31400	nM	CHEMBL614818	HEK293	CHEMBL1817588
CHEMBL1819236	O=C(CC(Sc1ccc(O)cc1)c1cccc(O)c1)c1ccc(OCCN2CCCCC2)cc1	IC50	'='	65800	nM	CHEMBL614818	HEK293	CHEMBL1817588
CHEMBL1819237	O=C(CC(Sc1ccc(O)cc1)c1ccccc1)c1ccc(OCCN2CCCCC2)cc1	IC50	'='	75200	nM	CHEMBL614818	HEK293	CHEMBL1817588
CHEMBL1819238	O=C(CC(Sc1ccc(O)cc1)c1ccc(O)cc1)c1ccc(OCCN2CCCC2)cc1	IC50	'='	28700	nM	CHEMBL614818	HEK293	CHEMBL1817588
CHEMBL1819239	O=C(CC(Sc1ccc(O)cc1)c1ccccc1)c1ccc(OCCN2CCCC2)cc1	IC50	'='	27500	nM	CHEMBL614818	HEK293	CHEMBL1817588
CHEMBL1819240	CCSC(CC(=O)c1ccc(OCCN(C)C)cc1)c1ccccc1	IC50	'='	32800	nM	CHEMBL614818	HEK293	CHEMBL1817588
CHEMBL1819242	CCSC(CC(=O)c1ccc(OCCN2CCCC2)cc1)c1ccccc1	IC50	'='	29200	nM	CHEMBL614818	HEK293	CHEMBL1817588
CHEMBL182120	CC[C@H]1C[C@@H]2CN3CCc4c([nH]c5ccc(OC)cc45)[C@](C(=O)OC)(C2)[C@H]13	IC50	'>'	40000	nM	CHEMBL614818	HEK293	CHEMBL3608238
CHEMBL183979	C[C@H](NC(=O)/C=C/c1c(F)cccc1F)c1ccc2c(c1)CCO2	EC50	'='	330	nM	CHEMBL614818	HEK293	CHEMBL1137190
CHEMBL184480	CC[C@H]1C[C@@H]2CN3CC[C@]4(O)C(=Nc5ccccc54)[C@](C(=O)OC)(C2)[C@H]13	IC50	'>'	40000	nM	CHEMBL614818	HEK293	CHEMBL3608238
CHEMBL185	O=c1[nH]cc(F)c(=O)[nH]1	IC50	'='	19600	nM	CHEMBL614818	HEK293	CHEMBL4118210
CHEMBL186210	COc1ccc(C[C@@H]2[C@H](OC(=O)NCc3ccccc3F)[C@@H](O)CN2C(=O)c2cc(C(F)(F)F)cc(C(F)(F)F)c2)cc1	IC50	'='	10000	nM	CHEMBL614818	HEK293	CHEMBL1140359
CHEMBL1868007	Cc1ccc(S(=O)(=O)Nc2cc(SCC(=O)O)c(O)c3ccccc23)cc1	IC50	'='	8900	nM	CHEMBL614818	HEK293	CHEMBL4364288
CHEMBL1872118	S=C(NCc1ccncc1)Nc1ccccc1	IC50	'='	47200	nM	CHEMBL614818	HEK293	CHEMBL4145457
CHEMBL1873475	C=CC(=O)N1CCC[C@@H](n2nc(-c3ccc(Oc4ccccc4)cc3)c3c(N)ncnc32)C1	IC50	'='	19300	nM	CHEMBL614818	HEK293	CHEMBL4715815
CHEMBL188110	CCCOC(=O)N1C[C@H](O)[C@@H](OC(=O)NCc2ccccc2-c2ccccc2)[C@H]1Cc1ccc(OC)cc1	IC50	'='	9000	nM	CHEMBL614818	HEK293	CHEMBL1140359
CHEMBL189180	COc1ccc(C[C@@H]2[C@H](OC(=O)NC3CCN(Cc4ccccc4)CC3)[C@@H](O)CN2C(=O)c2cc(-c3ccc(Cl)cc3)oc2C(F)(F)F)cc1	IC50	'='	8000	nM	CHEMBL614818	HEK293	CHEMBL1140359
CHEMBL1892078	COc1ccc(/C=C/c2ccccn2)cc1	IC50	'='	199000	nM	CHEMBL614818	HEK293	CHEMBL3751712
CHEMBL189963	CC(=O)c1c(C)c2cnc(Nc3ccc(N4CCNCC4)cn3)nc2n(C2CCCC2)c1=O	GI50	'='	9608	nM	CHEMBL614818	HEK293	CHEMBL5046235
CHEMBL190814	COc1cc(/C=C/C(=O)c2c(O)cc(C)oc2=O)ccc1O	IC50	'>'	100000	nM	CHEMBL614818	HEK293	CHEMBL4261563
CHEMBL191334	COc1ccc(C2=N[C@@H](c3ccc(Cl)cc3)[C@@H](c3ccc(Cl)cc3)N2C(=O)N2CCNC(=O)C2)c(OC(C)C)c1	IC50	'>'	50000	nM	CHEMBL614818	HEK293	CHEMBL3399923
CHEMBL1915492	COc1c(Br)cc(Br)c(CCNCCCN(C)C)c1Br	IC50	'='	22000	nM	CHEMBL614818	HEK293	CHEMBL1914350
CHEMBL1916399	N#Cc1cc(OC(F)(F)F)cc(-c2nc(-c3ccc4c(c3)CCN4C(=O)CCC(=O)O)no2)c1	IC50	'>'	100	nM	CHEMBL614818	HEK293	CHEMBL1914334
CHEMBL1916559	O=C(O)CCC(=O)N1CCc2cc(-c3noc(-c4cc(C(F)(F)F)cc(C(F)(F)F)c4)n3)ccc21	IC50	'>'	100	nM	CHEMBL614818	HEK293	CHEMBL1914334
CHEMBL192287	COc1ccc2c(c1OCc1ccccc1)C(=O)OC2[C@H]1c2c(cc3c(c2OC)OCO3)CCN1C	EC50	'='	15000	nM	CHEMBL614818	HEK293	CHEMBL1143587
CHEMBL1927327	COc1cc(OC)c2c(c1)C(=O)c1cc(C)c(Cn3cc(F)c(=O)[nH]c3=O)c(OC)c1C2=O	IC50	'>'	100000	nM	CHEMBL614818	HEK293	CHEMBL1926553
CHEMBL1927333	COc1cc(OC)c2c(c1)C(=O)c1cc(C)c(Cn3cc(F)c(=O)n(Cc4ccccc4)c3=O)c(OC)c1C2=O	IC50	'>'	100000	nM	CHEMBL614818	HEK293	CHEMBL1926553
CHEMBL1927334	COc1cc(OC)c2c(c1)C(=O)c1cc(C)c(Cn3cc(F)c(=O)n(CCc4ccccc4)c3=O)c(OC)c1C2=O	IC50	'='	4600	nM	CHEMBL614818	HEK293	CHEMBL1926553
CHEMBL1927335	COc1cc(OC)c2c(c1)C(=O)c1cc(C)c(Cn3cc(F)c(=O)n(Cc4ccc5c(c4)OCO5)c3=O)c(OC)c1C2=O	IC50	'='	30000	nM	CHEMBL614818	HEK293	CHEMBL1926553
CHEMBL1927336	COc1cc(OC)c2c(c1)C(=O)c1cc(C)c(Cn3cc(F)c(=O)n(Cc4ccccc4F)c3=O)c(OC)c1C2=O	IC50	'='	66600	nM	CHEMBL614818	HEK293	CHEMBL1926553
CHEMBL1927337	COc1cc(OC)c2c(c1)C(=O)c1cc(C)c(Cn3cc(F)c(=O)n(Cc4cccc(F)c4)c3=O)c(OC)c1C2=O	IC50	'>'	100000	nM	CHEMBL614818	HEK293	CHEMBL1926553
CHEMBL1927338	COc1cc(OC)c2c(c1)C(=O)c1cc(C)c(Cn3cc(F)c(=O)n(Cc4ccccc4C#N)c3=O)c(OC)c1C2=O	IC50	'='	29600	nM	CHEMBL614818	HEK293	CHEMBL1926553
CHEMBL193309	CCSc1ccc(CC(C)N)cc1	EC50	'='	15135.6	nM	CHEMBL614818	HEK293	CHEMBL1154253
CHEMBL1945324	O=[N+]([O-])c1ccc(S(=O)(=O)NCc2ccccc2)c([N+](=O)[O-])c1	IC50	'='	7000	nM	CHEMBL614818	HEK293	CHEMBL1944585
CHEMBL1946124	O=C1c2ccc(F)cc2CC1CCN1CCCN(c2ccc(Cl)cc2)CC1	IC50	'='	41300	nM	CHEMBL614818	HEK293	CHEMBL4390693
CHEMBL1946826	CN(C)c1ccc(/C=C2\Oc3ccccc3C2=O)cc1	EC50	'>'	100000	nM	CHEMBL614818	HEK293	CHEMBL3751722
CHEMBL1946828	CN(C)c1ccc(/C=C2\Oc3cc(O)ccc3C2=O)cc1	EC50	'>'	100000	nM	CHEMBL614818	HEK293	CHEMBL3751722
CHEMBL1950201	Cc1noc2c1N=C(c1ccccc1)CC(c1cc(Cc3ccc(O)c(C4CC(c5ccccc5)=Nc5c(C)noc5C4)c3)ccc1O)C2	IC50	'='	85430	nM	CHEMBL614818	HEK293	CHEMBL1949646
CHEMBL1950202	Cc1noc2c1N=C(c1ccc(Br)cc1)CC(c1cc(Cc3ccc(O)c(C4CC(c5ccc(Br)cc5)=Nc5c(C)noc5C4)c3)ccc1O)C2	IC50	'='	54500	nM	CHEMBL614818	HEK293	CHEMBL1949646
CHEMBL1950203	Cc1noc2c1N=C(c1ccc([N+](=O)[O-])cc1)CC(c1cc(Cc3ccc(O)c(C4CC(c5ccc([N+](=O)[O-])cc5)=Nc5c(C)noc5C4)c3)ccc1O)C2	IC50	'='	55610	nM	CHEMBL614818	HEK293	CHEMBL1949646
CHEMBL1950204	Cc1noc2c1N=C(c1ccc(Cl)cc1)CC(c1cc(Cc3ccc(O)c(C4CC(c5ccc(Cl)cc5)=Nc5c(C)noc5C4)c3)ccc1O)C2	IC50	'='	53300	nM	CHEMBL614818	HEK293	CHEMBL1949646
CHEMBL1950205	COc1ccc(C2=Nc3c(C)noc3CC(c3cc(Cc4ccc(O)c(C5CC(c6ccc(OC)cc6)=Nc6c(C)noc6C5)c4)ccc3O)C2)cc1	IC50	'='	57400	nM	CHEMBL614818	HEK293	CHEMBL1949646
CHEMBL1950206	Cc1ccc(C2=Nc3c(C)noc3CC(c3cc(Cc4ccc(O)c(C5CC(c6ccc(C)cc6)=Nc6c(C)noc6C5)c4)ccc3O)C2)cc1	IC50	'='	63380	nM	CHEMBL614818	HEK293	CHEMBL1949646
CHEMBL1950207	Cc1noc2c1N=C(c1ccccc1O)CC(c1cc(Cc3ccc(O)c(C4CC(c5ccccc5O)=Nc5c(C)noc5C4)c3)ccc1O)C2	IC50	'='	65520	nM	CHEMBL614818	HEK293	CHEMBL1949646
CHEMBL1950208	Cc1noc2c1N=C(c1ccco1)CC(c1cc(Cc3ccc(O)c(C4CC(c5ccco5)=Nc5c(C)noc5C4)c3)ccc1O)C2	IC50	'='	30230	nM	CHEMBL614818	HEK293	CHEMBL1949646
CHEMBL1950209	Cc1noc2c1N=C(c1cccs1)CC(c1cc(Cc3ccc(O)c(C4CC(c5cccs5)=Nc5c(C)noc5C4)c3)ccc1O)C2	IC50	'='	10260	nM	CHEMBL614818	HEK293	CHEMBL1949646
CHEMBL1958293	CCOC(=O)c1cn(Cc2cn(-c3ccc(F)cc3)nn2)c2cc(Cl)c(F)cc2c1=O	IC50	'='	63790	nM	CHEMBL614818	HEK293	CHEMBL1955758
CHEMBL1958294	CCOC(=O)c1cn(Cc2cn(-c3ccc(F)c(Cl)c3)nn2)c2cc(Cl)c(F)cc2c1=O	IC50	'='	41870	nM	CHEMBL614818	HEK293	CHEMBL1955758
CHEMBL197308	CC(C)c1cc2c(cc1O)[C@@]1(C)CCCC(C)(C)[C@@H]1CC2	EC50	'>'	25000	nM	CHEMBL614818	HEK293	CHEMBL3352270
CHEMBL197819	COc1ccc(/C(=C\c2ccc(OC)c(OC)c2)CN2CCCC[C@@H]2C)cc1	IC50	'>'	20000	nM	CHEMBL614818	HEK293	CHEMBL1148553
CHEMBL197867	COc1ccc2c(CN3CCCC[C@@H]3C)cc3cc(OC)c(OC)cc3c2c1	IC50	'='	15500	nM	CHEMBL614818	HEK293	CHEMBL1148553
CHEMBL197918	COc1ccc(/C=C(/CN2CCCC[C@@H]2C)c2ccc(O)cc2)cc1OC	IC50	'>'	20000	nM	CHEMBL614818	HEK293	CHEMBL1148553
CHEMBL199292	COc1ccc(/C(=C\c2ccc(OC)c(OC)c2)CN2CCCC[C@H]2C)cc1	IC50	'>'	20000	nM	CHEMBL614818	HEK293	CHEMBL1148553
CHEMBL1994462	COc1ccc(N2CCOCC2)cc1	IC50	'>'	400000	nM	CHEMBL614818	HEK293	CHEMBL4368926
CHEMBL199594	COc1ccc(/C=C(/CN2CCCC[C@H]2C)c2ccc(O)cc2)cc1OC	IC50	'>'	20000	nM	CHEMBL614818	HEK293	CHEMBL1148553
CHEMBL199706	COc1ccc2c(CN3CCCC[C@H]3C)cc3cc(OC)c(OC)cc3c2c1	IC50	'='	17080	nM	CHEMBL614818	HEK293	CHEMBL1148553
CHEMBL200016	COc1cc2cc(CN3CCCC[C@@H]3C)c3ccc(O)cc3c2cc1OC	IC50	'='	14830	nM	CHEMBL614818	HEK293	CHEMBL1148553
CHEMBL200726	COc1ccc2c(c1)Cc1c-2n[nH]c1Nc1ccccc1	IC50	'='	53.6	nM	CHEMBL614818	HEK293	CHEMBL3576861
CHEMBL2011675	CC(/C=C/C(=O)O)=C\[C@@H](C)C(=O)c1ccc(N(C)C)cc1	IC50	'='	86570	nM	CHEMBL614818	HEK293	CHEMBL3351706
CHEMBL2030670	O=C(/C=C/c1cccc(OCc2ccccc2)c1)c1ccccc1	IC50	'='	14100	nM	CHEMBL614818	HEK293	CHEMBL4265873
CHEMBL2032352	O=C(/C=C/c1c[nH]c2ccccc12)c1ccncc1	IC50	'>'	150000	nM	CHEMBL614818	HEK293	CHEMBL4152281
CHEMBL2035835	COc1ccc2[nH]c3c4c(c(C=O)cc3c2c1)OC(C)(C)C=C4	IC50	'='	2500	nM	CHEMBL614818	HEK293	CHEMBL4665628
CHEMBL2041739	COc1cc(-c2nnc(SCC(=O)c3ccc(C)cc3)n2N2C(=O)c3ccccc3C2=O)cc(OC)c1OC	IC50	'>'	100000	nM	CHEMBL614818	HEK293	CHEMBL5143659
CHEMBL2041933	NC(=O)Nc1cc(-c2cccc(F)c2)sc1C(=O)N[C@H]1CCCNC1	GI50	'='	236	nM	CHEMBL614818	HEK293	CHEMBL4152229
CHEMBL2046470	CC(C)N(Cc1cccc(OCCCCCC(=O)O)c1)C(=O)c1ccc(-c2cccc(Br)c2)cc1	EC50	'>'	26041.7	nM	CHEMBL614818	HEK293	CHEMBL2046380
CHEMBL2048874	CC(C)N(Cc1ccc(OCCCCCC(=O)O)cc1)C(=O)c1ccc(-c2ccc3c(c2)OCO3)cc1	EC50	'>'	26041.7	nM	CHEMBL614818	HEK293	CHEMBL2046380
CHEMBL2048875	CC(C)N(Cc1ccccc1OCCCCCC(=O)O)C(=O)c1ccc(-c2ccc3c(c2)OCO3)cc1	EC50	'>'	26041.7	nM	CHEMBL614818	HEK293	CHEMBL2046380
CHEMBL2048876	CCCN(Cc1cccc(OCCCCCC(=O)O)c1)C(=O)c1ccc(-c2ccc3c(c2)OCO3)cc1	EC50	'>'	26041.7	nM	CHEMBL614818	HEK293	CHEMBL2046380
CHEMBL2048877	CCCN(Cc1ccc(OCCCCCC(=O)O)cc1)C(=O)c1ccc(-c2ccc3c(c2)OCO3)cc1	EC50	'>'	26041.7	nM	CHEMBL614818	HEK293	CHEMBL2046380
CHEMBL2048878	CCCN(Cc1ccccc1OCCCCCC(=O)O)C(=O)c1ccc(-c2ccc3c(c2)OCO3)cc1	EC50	'>'	26041.7	nM	CHEMBL614818	HEK293	CHEMBL2046380
CHEMBL2048879	CCOC(=O)CCCCCOc1cccc(CN(C(=O)c2ccc(-c3ccc4c(c3)OCO4)cc2)C(C)C)c1	EC50	'>'	22554.3	nM	CHEMBL614818	HEK293	CHEMBL2046380
CHEMBL2048880	CCOC(=O)CCCCCOc1ccc(CN(C(=O)c2ccc(-c3ccc4c(c3)OCO4)cc2)C(C)C)cc1	EC50	'>'	26041.7	nM	CHEMBL614818	HEK293	CHEMBL2046380
CHEMBL2048881	CCOC(=O)CCCCCOc1ccccc1CN(C(=O)c1ccc(-c2ccc3c(c2)OCO3)cc1)C(C)C	EC50	'>'	26041.7	nM	CHEMBL614818	HEK293	CHEMBL2046380
CHEMBL2048882	CCCN(Cc1cccc(OCCCCCC(=O)OCC)c1)C(=O)c1ccc(-c2ccc3c(c2)OCO3)cc1	EC50	'>'	26041.7	nM	CHEMBL614818	HEK293	CHEMBL2046380
CHEMBL2048883	CCCN(Cc1ccc(OCCCCCC(=O)OCC)cc1)C(=O)c1ccc(-c2ccc3c(c2)OCO3)cc1	EC50	'>'	26041.7	nM	CHEMBL614818	HEK293	CHEMBL2046380
CHEMBL2048884	CCCN(Cc1ccccc1OCCCCCC(=O)OCC)C(=O)c1ccc(-c2ccc3c(c2)OCO3)cc1	EC50	'>'	26041.7	nM	CHEMBL614818	HEK293	CHEMBL2046380
CHEMBL2048885	CCOC(=O)CCCCCOc1cccc(CN(C(=O)c2ccc(Br)cc2)C(C)C)c1	EC50	'>'	26041.7	nM	CHEMBL614818	HEK293	CHEMBL2046380
CHEMBL2048886	CCCN(Cc1ccc(OCCCCCC(=O)OCC)cc1)C(=O)c1ccc(Br)cc1	EC50	'>'	26041.7	nM	CHEMBL614818	HEK293	CHEMBL2046380
CHEMBL2048887	CCOC(=O)CCCCCOc1ccccc1CNC(C)C	EC50	'>'	26041.7	nM	CHEMBL614818	HEK293	CHEMBL2046380
CHEMBL2048888	CC(C)N(Cc1cccc(OCCCCCC(=O)O)c1)C(=O)c1ccc(-c2ccc3c(c2)OCO3)cc1	EC50	'>'	26041.7	nM	CHEMBL614818	HEK293	CHEMBL2046380
CHEMBL2048889	CCOC(=O)CCCCCOc1cccc(CNC(C)C)c1	EC50	'>'	26041.7	nM	CHEMBL614818	HEK293	CHEMBL2046380
CHEMBL2048890	CCOC(=O)CCCCCOc1ccc(CNC(C)C)cc1	EC50	'>'	26041.7	nM	CHEMBL614818	HEK293	CHEMBL2046380
CHEMBL2048891	CCCNCc1ccccc1OCCCCCC(=O)OCC	EC50	'>'	26041.7	nM	CHEMBL614818	HEK293	CHEMBL2046380
CHEMBL2048892	CCCNCc1cccc(OCCCCCC(=O)OCC)c1	EC50	'>'	26041.7	nM	CHEMBL614818	HEK293	CHEMBL2046380
CHEMBL2048893	CCCNCc1ccc(OCCCCCC(=O)OCC)cc1	EC50	'>'	26041.7	nM	CHEMBL614818	HEK293	CHEMBL2046380
CHEMBL2048894	CCOC(=O)CCCCCOc1ccccc1C=O	EC50	'>'	26041.7	nM	CHEMBL614818	HEK293	CHEMBL2046380
CHEMBL2048895	CCOC(=O)CCCCCOc1cccc(C=O)c1	EC50	'>'	26041.7	nM	CHEMBL614818	HEK293	CHEMBL2046380
CHEMBL2048896	CCOC(=O)CCCCCOc1ccc(C=O)cc1	EC50	'>'	26041.7	nM	CHEMBL614818	HEK293	CHEMBL2046380
CHEMBL2048897	CCOC(=O)CCCCCOc1ccc(C(O)O)cc1	EC50	'>'	27173.9	nM	CHEMBL614818	HEK293	CHEMBL2046380
CHEMBL2048898	CCOC(=O)CCCCCOc1ccc(CO)cc1	EC50	'>'	27173.9	nM	CHEMBL614818	HEK293	CHEMBL2046380
CHEMBL2048899	[N-]=[N+]=NC[C@H](O)c1ccc2c(c1)OCO2	EC50	'>'	13020.8	nM	CHEMBL614818	HEK293	CHEMBL2046380
CHEMBL2048900	C[C@@H](NC(=O)c1ccc(-c2ccc3c(c2)OCO3)cc1)c1ccccc1	EC50	'>'	26041.7	nM	CHEMBL614818	HEK293	CHEMBL2046380
CHEMBL2048901	CC(C)N(C(=O)c1ccc(-c2ccc3c(c2)OCO3)cc1)[C@H](C)c1ccccc1	EC50	'>'	26041.7	nM	CHEMBL614818	HEK293	CHEMBL2046380
CHEMBL2048902	COc1ccc(C(=O)C(Br)N=[N+]=[N-])cc1OC	EC50	'>'	13020.8	nM	CHEMBL614818	HEK293	CHEMBL2046380
CHEMBL2049021	COc1cc(C)ccc1OCCOc1ccccc1F	EC50	'>'	26041.7	nM	CHEMBL614818	HEK293	CHEMBL2046380
CHEMBL2049022	O=C(Nc1ccc2c(c1)OCO2)c1cc(-c2cccs2)nc2ccccc12	EC50	'>'	26041.7	nM	CHEMBL614818	HEK293	CHEMBL2046380
CHEMBL2049023	O=C(O)c1cc(-c2cccs2)nc2ccccc12	EC50	'>'	26041.7	nM	CHEMBL614818	HEK293	CHEMBL2046380
CHEMBL2049024	COc1ccc(-c2cc(C(=O)O)c3ccccc3n2)cc1OC	EC50	'>'	26041.7	nM	CHEMBL614818	HEK293	CHEMBL2046380
CHEMBL2049025	C=CCCN(CCc1ccc(OC)c(OC)c1)C(=O)CC(C)=O	EC50	'>'	13020.8	nM	CHEMBL614818	HEK293	CHEMBL2046380
CHEMBL2049026	CCOC(=O)CC(=O)NCCc1ccc(OC)c(OC)c1	EC50	'>'	13020.8	nM	CHEMBL614818	HEK293	CHEMBL2046380
CHEMBL2049027	C=CCCC(=O)NCC1(c2ccc3c(c2)OCO3)OCCO1	EC50	'>'	13020.8	nM	CHEMBL614818	HEK293	CHEMBL2046380
CHEMBL2049028	CCOC(OCC)C(=O)NCCc1ccc(OC)c(OC)c1	EC50	'>'	13020.8	nM	CHEMBL614818	HEK293	CHEMBL2046380
CHEMBL2049029	COc1ccc(CCNC(=O)CCO[Si](C)(C)C(C)(C)C)cc1OC	EC50	'>'	13020.8	nM	CHEMBL614818	HEK293	CHEMBL2046380
CHEMBL2049030	CCOC(=O)CC(=O)NCC(OCC)(OCC)c1ccc2c(c1)OCO2	EC50	'>'	13020.8	nM	CHEMBL614818	HEK293	CHEMBL2046380
CHEMBL2049031	C=CCCC(=O)NC[C@H](O)c1ccc2c(c1)OCO2	EC50	'>'	13020.8	nM	CHEMBL614818	HEK293	CHEMBL2046380
CHEMBL2049032	CC(C)(C)OC(=O)NCC(OC(=O)C(O)CO)c1ccc2c(c1)OCO2	EC50	'>'	13020.8	nM	CHEMBL614818	HEK293	CHEMBL2046380
CHEMBL2049033	C#CCCC(=O)NCCc1ccc(OC)c(OC)c1	EC50	'>'	13020.8	nM	CHEMBL614818	HEK293	CHEMBL2046380
CHEMBL2049034	C=CCCC1=NCC(O[Si](C)(C)C(C)(C)C)c2cc(OC)c(OC)cc21	EC50	'>'	13020.8	nM	CHEMBL614818	HEK293	CHEMBL2046380
CHEMBL2049035	COC(=O)CCCC1=NCCc2cc(OC)c(OC)cc21	EC50	'>'	13020.8	nM	CHEMBL614818	HEK293	CHEMBL2046380
CHEMBL2049036	COc1ccc(CCNC(=O)CCCCC(C)=O)cc1OC	EC50	'>'	13020.8	nM	CHEMBL614818	HEK293	CHEMBL2046380
CHEMBL2049037	C=CCCC1=NCCc2cc(OC)c(OC)cc21	EC50	'>'	13020.8	nM	CHEMBL614818	HEK293	CHEMBL2046380
CHEMBL2049038	COc1cc2c(cc1OC)C(CC1(C)OCCO1)=NCC2	EC50	'>'	13020.8	nM	CHEMBL614818	HEK293	CHEMBL2046380
CHEMBL2049039	CCOC(=O)/C=C1\NCCc2cc3c(cc21)OCO3	EC50	'>'	13020.8	nM	CHEMBL614818	HEK293	CHEMBL2046380
CHEMBL2049040	C=CCCC1=NCC(OC(C)=O)c2cc(OC)c(OC)cc21	EC50	'>'	13020.8	nM	CHEMBL614818	HEK293	CHEMBL2046380
CHEMBL2049041	COc1cc2c(cc1OC)C1(CC=CCC1)N(C(C)=O)CC2	EC50	'>'	13020.8	nM	CHEMBL614818	HEK293	CHEMBL2046380
CHEMBL2049042	CCOC(OCC)C1=NCCc2cc(OC)c(OC)cc21	EC50	'>'	13020.8	nM	CHEMBL614818	HEK293	CHEMBL2046380
CHEMBL2049043	CC(C)N(Cc1cccc(OCCCCCC(=O)O)c1)C(=O)c1ccccc1	EC50	'>'	26041.7	nM	CHEMBL614818	HEK293	CHEMBL2046380
CHEMBL2049044	CC(C)N(Cc1cccc(OCCCCCC(=O)O)c1)C(=O)c1ccc(-c2cccc3ccccc23)cc1	EC50	'>'	26041.7	nM	CHEMBL614818	HEK293	CHEMBL2046380
CHEMBL2049045	CC(C)N(Cc1cccc(OCCCCCC(=O)O)c1)C(=O)c1ccc(-c2ccc3ccccc3c2)cc1	EC50	'>'	26041.7	nM	CHEMBL614818	HEK293	CHEMBL2046380
CHEMBL2049046	CC(C)N(Cc1cccc(OCCCCCC(=O)O)c1)C(=O)c1ccc(-c2cccc(-c3ccccc3)c2)cc1	EC50	'>'	26041.7	nM	CHEMBL614818	HEK293	CHEMBL2046380
CHEMBL2049047	CC(=O)c1cccc(-c2ccc(C(=O)N(Cc3cccc(OCCCCCC(=O)O)c3)C(C)C)cc2)c1	EC50	'>'	26041.7	nM	CHEMBL614818	HEK293	CHEMBL2046380
CHEMBL2049048	CC(C)COc1cccc(-c2ccc(C(=O)N(Cc3cccc(OCCCCCC(=O)O)c3)C(C)C)cc2)c1	EC50	'>'	26041.7	nM	CHEMBL614818	HEK293	CHEMBL2046380
CHEMBL2049049	CC(C)Oc1cccc(-c2ccc(C(=O)N(Cc3cccc(OCCCCCC(=O)O)c3)C(C)C)cc2)c1	EC50	'>'	26041.7	nM	CHEMBL614818	HEK293	CHEMBL2046380
CHEMBL2049050	CC(C)N(Cc1cccc(OCCCCCC(=O)O)c1)C(=O)c1ccc(-c2cccc(Oc3ccccc3)c2)cc1	EC50	'>'	18750	nM	CHEMBL614818	HEK293	CHEMBL2046380
CHEMBL2049051	CC(C)N(Cc1cccc(OCCCCCC(=O)O)c1)C(=O)c1ccc(-c2cccc(OCc3ccccc3)c2)cc1	EC50	'>'	26041.7	nM	CHEMBL614818	HEK293	CHEMBL2046380
CHEMBL2049052	COc1cccc(-c2ccc(C(=O)N(Cc3cccc(OCCCCCC(=O)O)c3)C(C)C)cc2)c1	EC50	'>'	20978.3	nM	CHEMBL614818	HEK293	CHEMBL2046380
CHEMBL2049053	CCOc1cccc(-c2ccc(C(=O)N(Cc3cccc(OCCCCCC(=O)O)c3)C(C)C)cc2)c1	EC50	'>'	20869.6	nM	CHEMBL614818	HEK293	CHEMBL2046380
CHEMBL2049054	CC(C)N(Cc1cccc(OCCCCCC(=O)O)c1)C(=O)c1ccc(-c2ccc3c(c2)OCCO3)cc1	EC50	'>'	21902.2	nM	CHEMBL614818	HEK293	CHEMBL2046380
CHEMBL2049055	COc1cc(OC)cc(-c2ccc(C(=O)N(Cc3cccc(OCCCCCC(=O)O)c3)C(C)C)cc2)c1	EC50	'>'	26041.7	nM	CHEMBL614818	HEK293	CHEMBL2046380
CHEMBL2049056	CC(C)N(Cc1cccc(OCCCCCC(=O)O)c1)C(=O)c1ccc(-c2cccc(O)c2)cc1	EC50	'>'	26041.7	nM	CHEMBL614818	HEK293	CHEMBL2046380
CHEMBL2049057	CC(C)N(Cc1cccc(OCCCCCC(=O)O)c1)C(=O)c1ccc(-c2cccc(OC(F)(F)F)c2)cc1	EC50	'>'	26041.7	nM	CHEMBL614818	HEK293	CHEMBL2046380
CHEMBL2049058	COc1cc(F)cc(-c2ccc(C(=O)N(Cc3cccc(OCCCCCC(=O)O)c3)C(C)C)cc2)c1	EC50	'>'	26041.7	nM	CHEMBL614818	HEK293	CHEMBL2046380
CHEMBL2049059	COc1ccc(F)c(-c2ccc(C(=O)N(Cc3cccc(OCCCCCC(=O)O)c3)C(C)C)cc2)c1	EC50	'>'	26041.7	nM	CHEMBL614818	HEK293	CHEMBL2046380
CHEMBL2049060	CC(C)N(Cc1cccc(OCCCCCC(=O)O)c1)C(=O)c1ccc(-c2cccc(F)c2)cc1	EC50	'>'	26041.7	nM	CHEMBL614818	HEK293	CHEMBL2046380
CHEMBL2049061	CC(C)N(Cc1cccc(OCCCCCC(=O)O)c1)C(=O)c1ccc(-c2cccc(C(F)(F)F)c2)cc1	EC50	'>'	26041.7	nM	CHEMBL614818	HEK293	CHEMBL2046380
CHEMBL2049062	CC(C)N(Cc1cccc(OCCCCCC(=O)O)c1)C(=O)c1ccc(-c2ccc(Cl)c(Cl)c2)cc1	EC50	'>'	26041.7	nM	CHEMBL614818	HEK293	CHEMBL2046380
CHEMBL2049063	CC(C)N(Cc1cccc(OCCCCCC(=O)O)c1)C(=O)c1ccc(-c2cccc(Cl)c2)cc1	EC50	'>'	21902.2	nM	CHEMBL614818	HEK293	CHEMBL2046380
CHEMBL2049064	CC(C)N(Cc1cccc(OCCCCCC(=O)O)c1)C(=O)c1ccc(-c2cccc(S(C)(=O)=O)c2)cc1	EC50	'>'	26041.7	nM	CHEMBL614818	HEK293	CHEMBL2046380
CHEMBL2049065	CC(C)N(Cc1cccc(OCCCCCC(=O)O)c1)C(=O)c1ccc(-c2cccc([N+](=O)[O-])c2)cc1	EC50	'>'	26041.7	nM	CHEMBL614818	HEK293	CHEMBL2046380
CHEMBL2049066	CC(C)N(Cc1cccc(OCCCCCC(=O)O)c1)C(=O)c1ccc(-c2cccc(N(C)C)c2)cc1	EC50	'>'	26041.7	nM	CHEMBL614818	HEK293	CHEMBL2046380
CHEMBL2049067	CC(=O)Nc1cccc(-c2ccc(C(=O)N(Cc3cccc(OCCCCCC(=O)O)c3)C(C)C)cc2)c1	EC50	'>'	26041.7	nM	CHEMBL614818	HEK293	CHEMBL2046380
CHEMBL2049068	CC(C)N(Cc1cccc(OCCCCCC(=O)O)c1)C(=O)c1ccc(-c2ccncc2)cc1	EC50	'>'	26041.7	nM	CHEMBL614818	HEK293	CHEMBL2046380
CHEMBL2049069	CC(C)N(Cc1cccc(OCCCCCC(=O)O)c1)C(=O)c1ccc(-c2ccoc2)cc1	EC50	'>'	26041.7	nM	CHEMBL614818	HEK293	CHEMBL2046380
CHEMBL2049070	CC(C)N(Cc1cccc(OCCCCCC(=O)O)c1)C(=O)c1ccc(-c2ccco2)cc1	EC50	'>'	26041.7	nM	CHEMBL614818	HEK293	CHEMBL2046380
CHEMBL2049071	CC(C)N(Cc1cccc(OCCCCCC(=O)O)c1)C(=O)c1ccc(-c2ccsc2)cc1	EC50	'>'	26041.7	nM	CHEMBL614818	HEK293	CHEMBL2046380
CHEMBL2049072	Cc1nnc(-c2cccc(-c3ccc(C(=O)N(Cc4cccc(OCCCCCC(=O)O)c4)C(C)C)cc3)c2)o1	EC50	'>'	26041.7	nM	CHEMBL614818	HEK293	CHEMBL2046380
CHEMBL2049073	CC(C)N(Cc1cccc(OCCCCCC(=O)O)c1)C(=O)c1ccc(-c2ccc3[nH]ccc3c2)cc1	EC50	'>'	26041.7	nM	CHEMBL614818	HEK293	CHEMBL2046380
CHEMBL2049074	CC(C)N(Cc1cccc(OCCCCCC(=O)O)c1)C(=O)c1ccc(-c2ccc3cc[nH]c3c2)cc1	EC50	'>'	26041.7	nM	CHEMBL614818	HEK293	CHEMBL2046380
CHEMBL2049075	CC(C)N(Cc1cccc(OCCCCCC(=O)O)c1)C(=O)c1ccc(-c2cc3ccccc3n2S(=O)(=O)c2ccccc2)cc1	EC50	'>'	26041.7	nM	CHEMBL614818	HEK293	CHEMBL2046380
CHEMBL2049076	CC(C)N(Cc1cccc(OCCCCCC(=O)O)c1)C(=O)c1ccc(-c2c[nH]c3ccccc23)cc1	EC50	'>'	26041.7	nM	CHEMBL614818	HEK293	CHEMBL2046380
CHEMBL2049077	CC(C)N(Cc1cccc(OCCCCCC(=O)O)c1)C(=O)c1ccc(-c2cccc(CC#N)c2)cc1	EC50	'>'	26041.7	nM	CHEMBL614818	HEK293	CHEMBL2046380
CHEMBL2049078	CCOC(=O)CCCCCOc1cccc(CN(C(=O)c2ccccc2)C(C)C)c1	EC50	'>'	26041.7	nM	CHEMBL614818	HEK293	CHEMBL2046380
CHEMBL2049079	CCOC(=O)CCCCCOc1cccc(CN(C(=O)c2ccc(-c3cccc4ccccc34)cc2)C(C)C)c1	EC50	'>'	26041.7	nM	CHEMBL614818	HEK293	CHEMBL2046380
CHEMBL2049080	CCOC(=O)CCCCCOc1cccc(CN(C(=O)c2ccc(-c3ccc4ccccc4c3)cc2)C(C)C)c1	EC50	'>'	26041.7	nM	CHEMBL614818	HEK293	CHEMBL2046380
CHEMBL2049081	CCOC(=O)CCCCCOc1cccc(CN(C(=O)c2ccc(-c3cccc(-c4ccccc4)c3)cc2)C(C)C)c1	EC50	'>'	26041.7	nM	CHEMBL614818	HEK293	CHEMBL2046380
CHEMBL2049082	CCOC(=O)CCCCCOc1cccc(CN(C(=O)c2ccc(-c3cccc(C(C)=O)c3)cc2)C(C)C)c1	EC50	'>'	26041.7	nM	CHEMBL614818	HEK293	CHEMBL2046380
CHEMBL2049083	CCOC(=O)CCCCCOc1cccc(CN(C(=O)c2ccc(-c3cccc(OCC(C)C)c3)cc2)C(C)C)c1	EC50	'>'	26041.7	nM	CHEMBL614818	HEK293	CHEMBL2046380
CHEMBL2049084	CCOC(=O)CCCCCOc1cccc(CN(C(=O)c2ccc(-c3cccc(OC(C)C)c3)cc2)C(C)C)c1	EC50	'>'	26041.7	nM	CHEMBL614818	HEK293	CHEMBL2046380
CHEMBL2049085	CCOC(=O)CCCCCOc1cccc(CN(C(=O)c2ccc(-c3cccc(Oc4ccccc4)c3)cc2)C(C)C)c1	EC50	'>'	19673.9	nM	CHEMBL614818	HEK293	CHEMBL2046380
CHEMBL2049086	CCOC(=O)CCCCCOc1cccc(CN(C(=O)c2ccc(-c3cccc(OCc4ccccc4)c3)cc2)C(C)C)c1	EC50	'>'	26041.7	nM	CHEMBL614818	HEK293	CHEMBL2046380
CHEMBL2049087	CCOC(=O)CCCCCOc1cccc(CN(C(=O)c2ccc(-c3cccc(OC)c3)cc2)C(C)C)c1	EC50	'>'	21087	nM	CHEMBL614818	HEK293	CHEMBL2046380
CHEMBL2049088	CCOC(=O)CCCCCOc1cccc(CN(C(=O)c2ccc(-c3cccc(OCC)c3)cc2)C(C)C)c1	EC50	'>'	22391.3	nM	CHEMBL614818	HEK293	CHEMBL2046380
CHEMBL2049089	CCOC(=O)CCCCCOc1cccc(CN(C(=O)c2ccc(-c3ccc4c(c3)OCCO4)cc2)C(C)C)c1	EC50	'>'	24456.5	nM	CHEMBL614818	HEK293	CHEMBL2046380
CHEMBL2049090	CCOC(=O)CCCCCOc1cccc(CN(C(=O)c2ccc(-c3cc(OC)cc(OC)c3)cc2)C(C)C)c1	EC50	'>'	26041.7	nM	CHEMBL614818	HEK293	CHEMBL2046380
CHEMBL2049091	CCOC(=O)CCCCCOc1cccc(CN(C(=O)c2ccc(-c3cccc(O)c3)cc2)C(C)C)c1	EC50	'>'	26041.7	nM	CHEMBL614818	HEK293	CHEMBL2046380
CHEMBL2049199	CCOC(=O)CCCCCOc1cccc(CN(C(=O)c2ccc(-c3cccc(OC(F)(F)F)c3)cc2)C(C)C)c1	EC50	'>'	26041.7	nM	CHEMBL614818	HEK293	CHEMBL2046380
CHEMBL2049200	CCOC(=O)CCCCCOc1cccc(CN(C(=O)c2ccc(-c3cc(F)cc(OC)c3)cc2)C(C)C)c1	EC50	'>'	26041.7	nM	CHEMBL614818	HEK293	CHEMBL2046380
CHEMBL2049201	CCOC(=O)CCCCCOc1cccc(CN(C(=O)c2ccc(-c3cc(OC)ccc3F)cc2)C(C)C)c1	EC50	'>'	26041.7	nM	CHEMBL614818	HEK293	CHEMBL2046380
CHEMBL2049202	CCOC(=O)CCCCCOc1cccc(CN(C(=O)c2ccc(-c3cc(C(F)(F)F)cc(C(F)(F)F)c3)cc2)C(C)C)c1	EC50	'>'	26041.7	nM	CHEMBL614818	HEK293	CHEMBL2046380
CHEMBL2049203	CCOC(=O)CCCCCOc1cccc(CN(C(=O)c2ccc(-c3cccc(F)c3)cc2)C(C)C)c1	EC50	'>'	26041.7	nM	CHEMBL614818	HEK293	CHEMBL2046380
CHEMBL2049204	CCOC(=O)CCCCCOc1cccc(CN(C(=O)c2ccc(-c3cccc(C(F)(F)F)c3)cc2)C(C)C)c1	EC50	'>'	26041.7	nM	CHEMBL614818	HEK293	CHEMBL2046380
CHEMBL2049205	CCOC(=O)CCCCCOc1cccc(CN(C(=O)c2ccc(-c3cccc(Br)c3)cc2)C(C)C)c1	EC50	'>'	26041.7	nM	CHEMBL614818	HEK293	CHEMBL2046380
CHEMBL2049206	CCOC(=O)CCCCCOc1cccc(CN(C(=O)c2ccc(-c3ccc(Cl)c(Cl)c3)cc2)C(C)C)c1	EC50	'>'	26041.7	nM	CHEMBL614818	HEK293	CHEMBL2046380
CHEMBL2049207	CCOC(=O)CCCCCOc1cccc(CN(C(=O)c2ccc(-c3cccc(Cl)c3)cc2)C(C)C)c1	EC50	'>'	18478.3	nM	CHEMBL614818	HEK293	CHEMBL2046380
CHEMBL2049208	CCOC(=O)CCCCCOc1cccc(CN(C(=O)c2ccc(-c3cccc(S(C)(=O)=O)c3)cc2)C(C)C)c1	EC50	'>'	26041.5	nM	CHEMBL614818	HEK293	CHEMBL2046380
CHEMBL2049209	CCOC(=O)CCCCCOc1cccc(CN(C(=O)c2ccc(-c3cccc(CC(=O)O)c3)cc2)C(C)C)c1	EC50	'>'	26041.7	nM	CHEMBL614818	HEK293	CHEMBL2046380
CHEMBL2049210	CCOC(=O)CCCCCOc1cccc(CN(C(=O)c2ccc(-c3cccc([N+](=O)[O-])c3)cc2)C(C)C)c1	EC50	'>'	26041.7	nM	CHEMBL614818	HEK293	CHEMBL2046380
CHEMBL2049211	CCOC(=O)CCCCCOc1cccc(CN(C(=O)c2ccc(-c3cccc(N(C)C)c3)cc2)C(C)C)c1	EC50	'>'	26041.7	nM	CHEMBL614818	HEK293	CHEMBL2046380
CHEMBL2049212	CCOC(=O)CCCCCOc1cccc(CN(C(=O)c2ccc(-c3cccc(NC(C)=O)c3)cc2)C(C)C)c1	EC50	'>'	26041.7	nM	CHEMBL614818	HEK293	CHEMBL2046380
CHEMBL2049213	CCOC(=O)CCCCCOc1cccc(CN(C(=O)c2ccc(-c3ccncc3)cc2)C(C)C)c1	EC50	'>'	26041.7	nM	CHEMBL614818	HEK293	CHEMBL2046380
CHEMBL2049214	CCOC(=O)CCCCCOc1cccc(CN(C(=O)c2ccc(-c3cccnc3)cc2)C(C)C)c1	EC50	'>'	26041.7	nM	CHEMBL614818	HEK293	CHEMBL2046380
CHEMBL2049215	CCOC(=O)CCCCCOc1cccc(CN(C(=O)c2ccc(-c3cnc(OC)nc3OC)cc2)C(C)C)c1	EC50	'>'	26041.7	nM	CHEMBL614818	HEK293	CHEMBL2046380
CHEMBL2049216	CCOC(=O)CCCCCOc1cccc(CN(C(=O)c2ccc(-c3ccoc3)cc2)C(C)C)c1	EC50	'>'	26041.7	nM	CHEMBL614818	HEK293	CHEMBL2046380
CHEMBL2049217	CCOC(=O)CCCCCOc1cccc(CN(C(=O)c2ccc(-c3ccco3)cc2)C(C)C)c1	EC50	'>'	26041.7	nM	CHEMBL614818	HEK293	CHEMBL2046380
CHEMBL2049218	CCOC(=O)CCCCCOc1cccc(CN(C(=O)c2ccc(-c3ccsc3)cc2)C(C)C)c1	EC50	'>'	26041.7	nM	CHEMBL614818	HEK293	CHEMBL2046380
CHEMBL2049219	CCOC(=O)CCCCCOc1cccc(CN(C(=O)c2ccc(-c3ccc(C(C)=O)s3)cc2)C(C)C)c1	EC50	'>'	26041.7	nM	CHEMBL614818	HEK293	CHEMBL2046380
CHEMBL2049220	CCOC(=O)CCCCCOc1cccc(CN(C(=O)c2ccc(-c3cccc(-c4nnc(C)o4)c3)cc2)C(C)C)c1	EC50	'>'	26041.7	nM	CHEMBL614818	HEK293	CHEMBL2046380
CHEMBL2049221	CCOC(=O)CCCCCOc1cccc(CN(C(=O)c2ccc(-c3ccc4[nH]ccc4c3)cc2)C(C)C)c1	EC50	'>'	26041.7	nM	CHEMBL614818	HEK293	CHEMBL2046380
CHEMBL2049222	CCOC(=O)CCCCCOc1cccc(CN(C(=O)c2ccc(-c3ccc4cc[nH]c4c3)cc2)C(C)C)c1	EC50	'>'	26041.7	nM	CHEMBL614818	HEK293	CHEMBL2046380
CHEMBL2049223	CCOC(=O)CCCCCOc1cccc(CN(C(=O)c2ccc(-c3cn(S(=O)(=O)c4ccccc4)c4ccccc34)cc2)C(C)C)c1	EC50	'>'	26041.7	nM	CHEMBL614818	HEK293	CHEMBL2046380
CHEMBL2049224	CCOC(=O)CCCCCOc1cccc(CN(C(=O)c2ccc(-c3cc4ccccc4n3S(=O)(=O)c3ccccc3)cc2)C(C)C)c1	EC50	'>'	26041.7	nM	CHEMBL614818	HEK293	CHEMBL2046380
CHEMBL2049225	CCOC(=O)CCCCCOc1cccc(CN(C(=O)c2ccc(-c3cccc(CC#N)c3)cc2)C(C)C)c1	EC50	'>'	26041.7	nM	CHEMBL614818	HEK293	CHEMBL2046380
CHEMBL205526	CC(C)Cn1c(=O)n(C)c(=O)c2c(SCCCO)c(Cc3cccc4ccccc34)sc21	IC50	'>'	1000	nM	CHEMBL614818	HEK293	CHEMBL1221163
CHEMBL205596	C[C@H](CCC(=O)O)[C@H]1CC[C@H]2[C@@H]3[C@H](O)C[C@@H]4C[C@H](O)CC[C@]4(C)[C@H]3C[C@H](O)[C@]12C	IC50	'>'	1000000	nM	CHEMBL614818	HEK293	CHEMBL1142442
CHEMBL2063395	CCC[C@@H]1NC(=O)[C@H](C)NC(=O)C[C@H](CC(C)C)NC(=O)[C@H](Cc2c[nH]c3ccccc23)NC1=O	GI50	'>'	100000	nM	CHEMBL614818	HEK293	CHEMBL2062402
CHEMBL2063396	CCC[C@@H]1NC(=O)[C@H](C)NC(=O)C[C@H](CC(C)C)NC(=O)[C@H](Cc2cn(CN(C)C)c3ccccc23)NC1=O	GI50	'='	100000	nM	CHEMBL614818	HEK293	CHEMBL2062402
CHEMBL2064573	O=C1c2ccccc2-n2c1nc1cc3ccccc3cc1c2=O	IC50	'='	31520	nM	CHEMBL614818	HEK293	CHEMBL2062509
CHEMBL2064574	O=C1c2c(ccc3ccccc23)-n2c1nc1ccccc1c2=O	IC50	'='	25730	nM	CHEMBL614818	HEK293	CHEMBL2062509
CHEMBL2064575	O=C1c2c(ccc3ccccc23)-n2c1nc1cc3ccccc3cc1c2=O	IC50	'='	24220	nM	CHEMBL614818	HEK293	CHEMBL2062509
CHEMBL2064576	O=C1c2cc3ccccc3cc2-n2c1nc1ccccc1c2=O	IC50	'='	10690	nM	CHEMBL614818	HEK293	CHEMBL2062509
CHEMBL2064577	O=C1c2cc3ccccc3cc2-n2c1nc1cc3ccccc3cc1c2=O	IC50	'='	2310	nM	CHEMBL614818	HEK293	CHEMBL2062509
CHEMBL2064578	O=C1c2ccc3ccccc3c2-n2c1nc1ccccc1c2=O	IC50	'='	22140	nM	CHEMBL614818	HEK293	CHEMBL2062509
CHEMBL2064579	O=C1c2ccc3ccccc3c2-n2c1nc1cc3ccccc3cc1c2=O	IC50	'='	20320	nM	CHEMBL614818	HEK293	CHEMBL2062509
CHEMBL20684	COc1ccc(S(=O)(=O)Nc2cccnc2Nc2ccc(O)cc2)cc1	IC50	'='	1310	nM	CHEMBL614818	HEK293	CHEMBL4342418
CHEMBL207990	CC[C@H](C)[C@H](NC(=O)[C@H]([C@@H](C)CC)N(C)C(C)=O)C(=O)N[C@H](C(=O)N[C@@H](CC(C)C)C(=O)[C@@]1(C)CO1)[C@@H](C)O	IC50	'='	33.6	nM	CHEMBL614818	HEK293	CHEMBL2113921
CHEMBL208071	C[C@]1(CO)[C@H]2CC[C@@]3(CO3)[C@@H](/C=C/C3=CCOC3=O)[C@]2(C)CC[C@H]1O	ED50	'>'	50000	nM	CHEMBL614818	HEK293	CHEMBL4177652
CHEMBL2095053	CC1(C)CC(=O)c2sc(NC(=O)c3sc4ccccc4c3Cl)nc2C1	IC50	'='	10400	nM	CHEMBL614818	HEK293	CHEMBL4673193
CHEMBL2097911	O=C(Nc1cccc2cccnc12)c1cnccn1	IC50	'='	200	nM	CHEMBL614818	HEK293	CHEMBL5316327
CHEMBL210104	Cn1c(O)c(C2=Nc3ccccc3/C2=N\OCCN2CCCC2)c2cccc(Br)c21	IC50	'='	21400	nM	CHEMBL614818	HEK293	CHEMBL1137414
CHEMBL2105717	COc1cc2nccc(Oc3ccc(NC(=O)C4(C(=O)Nc5ccc(F)cc5)CC4)cc3)c2cc1OC	IC50	'='	25800	nM	CHEMBL614818	HEK293	CHEMBL4725464
CHEMBL211430	Cl.Oc1[nH]c2c(Br)cccc2c1C1=Nc2ccccc2/C1=N\OCCN1CCCC1	IC50	'>'	30000	nM	CHEMBL614818	HEK293	CHEMBL1137414
CHEMBL212581	CN(C)CCO/N=C1/C(c2c(O)[nH]c3c(Br)cccc23)=Nc2ccccc21	IC50	'='	14400	nM	CHEMBL614818	HEK293	CHEMBL1137414
CHEMBL213077	CN(C)CCO/N=C1/C(c2c(O)n(C)c3c(Br)cccc23)=Nc2ccccc21.Cl	IC50	'='	18800	nM	CHEMBL614818	HEK293	CHEMBL1137414
CHEMBL2137046	CCC(=C(c1ccc(O)cc1)c1ccc(OCCN(C)C)cc1)c1ccccc1	IC50	'>'	50000	nM	CHEMBL614818	HEK293	CHEMBL3399923
CHEMBL2153158	Cn1cc2c3c1C(=O)c1[nH]cc(-c4ccc(O)cc4)c1C3=[N+](C)CC2.O=C([O-])C(F)(F)F	IC50	'='	3600	nM	CHEMBL614818	HEK293	CHEMBL2150944
CHEMBL2153159	CN1CCc2cn(C)c3c2C1=CC(=O)C3=O.O=C(O)C(F)(F)F	IC50	'>'	120000	nM	CHEMBL614818	HEK293	CHEMBL2150944
CHEMBL2153160	CN1CCc2c[nH]c3c2C1=CC(=O)C3=O.O=C(O)C(F)(F)F	IC50	'>'	120000	nM	CHEMBL614818	HEK293	CHEMBL2150944
CHEMBL2169899	Oc1cccc(-c2cc(-c3ccncc3)nc(-c3ccc(Cl)cc3)c2)c1	IC50	'='	2890	nM	CHEMBL614818	HEK293	CHEMBL2169746
CHEMBL2170858	CCOC(=O)c1c(-c2cccc(-c3nc(C)c(C)s3)c2)[nH]c2cc(OC)c(F)cc2c1=O	EC50	'>'	22000	nM	CHEMBL614818	HEK293	CHEMBL2169740
CHEMBL2170859	CCOC(=O)c1c(-c2cccc(Cc3nc(C)c(C)s3)c2)[nH]c2cc(OC)c(F)cc2c1=O	EC50	'>'	22000	nM	CHEMBL614818	HEK293	CHEMBL2169740
CHEMBL2170860	COc1ccc2c(=O)c(C(=O)OCCN3CCOCC3)c(-c3cccc(Oc4ccccc4)c3)[nH]c2c1	EC50	'>'	22000	nM	CHEMBL614818	HEK293	CHEMBL2169740
CHEMBL2170861	COc1ccc2c(=O)c(C(=O)OCCCN3CCOCC3)c(-c3cccc(Oc4ccccc4)c3)[nH]c2c1	EC50	'>'	22000	nM	CHEMBL614818	HEK293	CHEMBL2169740
CHEMBL2170862	COc1ccc2c(=O)c(C(=O)OCCN(C)C)c(-c3cccc(Oc4ccccc4)c3)[nH]c2c1	EC50	'>'	22000	nM	CHEMBL614818	HEK293	CHEMBL2169740
CHEMBL2170863	COc1ccc2c(=O)c(C(=O)OCCCN(C)C)c(-c3cccc(Oc4ccccc4)c3)[nH]c2c1	EC50	'>'	22000	nM	CHEMBL614818	HEK293	CHEMBL2169740
CHEMBL2170864	COc1ccc2c(=O)c(C(=O)OCCCCCCN(C)C)c(-c3cccc(Oc4ccccc4)c3)[nH]c2c1	EC50	'>'	22000	nM	CHEMBL614818	HEK293	CHEMBL2169740
CHEMBL2170865	COc1cc2[nH]c(-c3cccc(Oc4ccccc4)c3)c(C(=O)OCCN3CCOCC3)c(=O)c2cc1F	EC50	'>'	22000	nM	CHEMBL614818	HEK293	CHEMBL2169740
CHEMBL2170866	COc1cc2[nH]c(-c3cccc(Oc4ccccc4)c3)c(C(=O)OCCCN3CCOCC3)c(=O)c2cc1F	EC50	'>'	22000	nM	CHEMBL614818	HEK293	CHEMBL2169740
CHEMBL2170867	COc1cc2[nH]c(-c3cccc(Oc4ccccc4)c3)c(C(=O)OCCN3CCCC3)c(=O)c2cc1F	EC50	'>'	22000	nM	CHEMBL614818	HEK293	CHEMBL2169740
CHEMBL2170868	COc1cc2[nH]c(-c3cccc(Oc4ccccc4)c3)c(C(=O)NCCCN3CCOCC3)c(=O)c2cc1F	EC50	'>'	22000	nM	CHEMBL614818	HEK293	CHEMBL2169740
CHEMBL2170869	COc1cc2[nH]c(-c3cccc(Oc4ccccc4)c3)c(C(=O)NCCN3CCCC3)c(=O)c2cc1F	EC50	'>'	22000	nM	CHEMBL614818	HEK293	CHEMBL2169740
CHEMBL2170870	COc1cc2[nH]c(-c3cccc(Oc4ccccc4)c3)c(C(=O)NCCCN3CCCC3)c(=O)c2cc1F	EC50	'>'	22000	nM	CHEMBL614818	HEK293	CHEMBL2169740
CHEMBL2170871	COCCOC(=O)c1c(-c2cccc(Oc3ccccc3)c2)[nH]c2cc(OC)c(F)cc2c1=O	EC50	'>'	22000	nM	CHEMBL614818	HEK293	CHEMBL2169740
CHEMBL2170872	COc1cc2[nH]c(-c3cccc(Oc4ccccc4)c3)c(C(=O)OCCO)c(=O)c2cc1F	EC50	'>'	22000	nM	CHEMBL614818	HEK293	CHEMBL2169740
CHEMBL2170873	CCOC(=O)c1c(-c2cccc(Oc3ccccc3)c2)[nH]c2cc(Cl)c(Cl)cc2c1=O	EC50	'>'	22000	nM	CHEMBL614818	HEK293	CHEMBL2169740
CHEMBL2170874	CCOC(=O)c1c(-c2ccc3c(c2)OCO3)[nH]c2cc(OC)c(Cl)cc2c1=O	EC50	'>'	22000	nM	CHEMBL614818	HEK293	CHEMBL2169740
CHEMBL2170875	CCOC(=O)c1c(-c2cccc(-c3ccccc3)c2)[nH]c2cc(OC)c(Cl)cc2c1=O	EC50	'>'	22000	nM	CHEMBL614818	HEK293	CHEMBL2169740
CHEMBL2170876	CCOC(=O)c1c(-c2cccc(OC)c2)[nH]c2cc(OC)c(Cl)cc2c1=O	EC50	'>'	22000	nM	CHEMBL614818	HEK293	CHEMBL2169740
CHEMBL2170877	CCOC(=O)c1c(-c2cccc(Oc3ccccc3)c2)[nH]c2cc(OC)c(Cl)cc2c1=O	EC50	'>'	22000	nM	CHEMBL614818	HEK293	CHEMBL2169740
CHEMBL2170878	CCOC(=O)c1c(-c2cccc(Cl)c2)[nH]c2cc(OC)c(Cl)cc2c1=O	EC50	'>'	22000	nM	CHEMBL614818	HEK293	CHEMBL2169740
CHEMBL2170879	CCOC(=O)c1c(-c2cccc(Br)c2)[nH]c2cc(OC)c(Cl)cc2c1=O	EC50	'>'	22000	nM	CHEMBL614818	HEK293	CHEMBL2169740
CHEMBL2170880	CCOC(=O)c1c(-c2cc(F)cc(OC)c2)[nH]c2cc(OC)c(Cl)cc2c1=O	EC50	'>'	22000	nM	CHEMBL614818	HEK293	CHEMBL2169740
CHEMBL2170881	CCOC(=O)c1c(-c2ccc3c(c2)OCO3)[nH]c2cc(OC)c(F)cc2c1=O	EC50	'>'	22000	nM	CHEMBL614818	HEK293	CHEMBL2169740
CHEMBL2170882	CCOC(=O)c1c(-c2cccc(-c3ccccc3)c2)[nH]c2cc(OC)c(F)cc2c1=O	EC50	'>'	22000	nM	CHEMBL614818	HEK293	CHEMBL2169740
CHEMBL2170883	CCOC(=O)c1c(-c2cccc(OC)c2)[nH]c2cc(OC)c(F)cc2c1=O	EC50	'>'	22000	nM	CHEMBL614818	HEK293	CHEMBL2169740
CHEMBL2170884	CCOC(=O)c1c(-c2cccc(Oc3ccccc3)c2)[nH]c2cc(OC)c(F)cc2c1=O	EC50	'>'	22000	nM	CHEMBL614818	HEK293	CHEMBL2169740
CHEMBL2170885	CCOC(=O)c1c(-c2cccc(OC(F)(F)F)c2)[nH]c2cc(OC)c(F)cc2c1=O	EC50	'>'	22000	nM	CHEMBL614818	HEK293	CHEMBL2169740
CHEMBL2170886	CCOC(=O)c1c(-c2cccc(F)c2)[nH]c2cc(OC)c(F)cc2c1=O	EC50	'>'	22000	nM	CHEMBL614818	HEK293	CHEMBL2169740
CHEMBL2170887	CCOC(=O)c1c(-c2cccc(Cl)c2)[nH]c2cc(OC)c(F)cc2c1=O	EC50	'>'	22000	nM	CHEMBL614818	HEK293	CHEMBL2169740
CHEMBL2170888	CCOC(=O)c1c(-c2cccc(Br)c2)[nH]c2cc(OC)c(F)cc2c1=O	EC50	'>'	22000	nM	CHEMBL614818	HEK293	CHEMBL2169740
CHEMBL2170889	CCOC(=O)c1c(-c2cc(F)cc(OC)c2)[nH]c2cc(OC)c(F)cc2c1=O	EC50	'>'	22000	nM	CHEMBL614818	HEK293	CHEMBL2169740
CHEMBL2170890	CCOC(=O)c1c(-c2cccc(-c3c(C)cccc3C)c2)[nH]c2cc(OC)c(F)cc2c1=O	EC50	'>'	22000	nM	CHEMBL614818	HEK293	CHEMBL2169740
CHEMBL2170891	CCOC(=O)c1c(-c2cccc(-c3ccccc3Cl)c2)[nH]c2cc(OC)c(F)cc2c1=O	EC50	'>'	22000	nM	CHEMBL614818	HEK293	CHEMBL2169740
CHEMBL2170892	CCOC(=O)c1c(-c2cccc(Oc3c(C)cccc3C)c2)[nH]c2cc(OC)c(F)cc2c1=O	EC50	'>'	22000	nM	CHEMBL614818	HEK293	CHEMBL2169740
CHEMBL2170893	CCOC(=O)c1c(-c2cccc(OC(F)(F)F)c2)[nH]c2cc(C(F)(F)F)ccc2c1=O	EC50	'>'	22000	nM	CHEMBL614818	HEK293	CHEMBL2169740
CHEMBL2170894	CCOC(=O)c1c(-c2cccc(Cl)c2)[nH]c2cc(C(F)(F)F)ccc2c1=O	EC50	'>'	22000	nM	CHEMBL614818	HEK293	CHEMBL2169740
CHEMBL2170895	CCOC(=O)c1c(-c2cccc(-c3ccccc3)c2)[nH]c2cc(O)ccc2c1=O	EC50	'>'	22000	nM	CHEMBL614818	HEK293	CHEMBL2169740
CHEMBL2170896	CCOC(=O)c1c(-c2cccc(Oc3ccccc3)c2)[nH]c2cc(O)ccc2c1=O	EC50	'>'	22000	nM	CHEMBL614818	HEK293	CHEMBL2169740
CHEMBL2170897	CCOC(=O)c1c(-c2cccc(-c3ccccc3)c2)[nH]c2cc(Cl)ccc2c1=O	EC50	'>'	22000	nM	CHEMBL614818	HEK293	CHEMBL2169740
CHEMBL2170898	CCOC(=O)c1c(-c2cccc(OC)c2)[nH]c2cc(SC)ccc2c1=O	EC50	'>'	22000	nM	CHEMBL614818	HEK293	CHEMBL2169740
CHEMBL2170899	CCOC(=O)c1c(-c2ccc3c(c2)OCO3)[nH]c2cc(F)cc(F)c2c1=O	EC50	'>'	22000	nM	CHEMBL614818	HEK293	CHEMBL2169740
CHEMBL2170900	CCOC(=O)c1c(-c2cccc(OC)c2)[nH]c2cc(F)cc(F)c2c1=O	EC50	'>'	22000	nM	CHEMBL614818	HEK293	CHEMBL2169740
CHEMBL2170901	CCOC(=O)c1c(-c2cccc(Oc3ccccc3)c2)[nH]c2cc(F)cc(F)c2c1=O	EC50	'>'	22000	nM	CHEMBL614818	HEK293	CHEMBL2169740
CHEMBL2170902	CCOC(=O)c1c(-c2cccc(OC(F)(F)F)c2)[nH]c2cc(F)cc(F)c2c1=O	EC50	'>'	22000	nM	CHEMBL614818	HEK293	CHEMBL2169740
CHEMBL2170903	CCOC(=O)c1c(-c2ccc3c(c2)OCO3)[nH]c2cc(OC)c(OC)cc2c1=O	EC50	'>'	22000	nM	CHEMBL614818	HEK293	CHEMBL2169740
CHEMBL2170904	CCOC(=O)c1c(-c2cccc(-c3ccccc3)c2)[nH]c2cc(OC)c(OC)cc2c1=O	EC50	'>'	22000	nM	CHEMBL614818	HEK293	CHEMBL2169740
CHEMBL2170905	CCOC(=O)c1c(-c2cccc(OC)c2)[nH]c2cc(OC)c(OC)cc2c1=O	EC50	'>'	22000	nM	CHEMBL614818	HEK293	CHEMBL2169740
CHEMBL2171051	CCOC(=O)c1c(-c2cccc(Oc3ccccc3)c2)[nH]c2cc(OC)c(OC)cc2c1=O	EC50	'>'	22000	nM	CHEMBL614818	HEK293	CHEMBL2169740
CHEMBL2171052	CCOC(=O)c1c(-c2ccc3c(c2)OCO3)[nH]c2cc(Cl)c(OC)cc2c1=O	EC50	'>'	22000	nM	CHEMBL614818	HEK293	CHEMBL2169740
CHEMBL2171053	CCOC(=O)c1c(-c2cccc(-c3ccccc3)c2)[nH]c2cc(Cl)c(OC)cc2c1=O	EC50	'>'	22000	nM	CHEMBL614818	HEK293	CHEMBL2169740
CHEMBL2171054	CCOC(=O)c1c(-c2cccc(OC)c2)[nH]c2cc(Cl)c(OC)cc2c1=O	EC50	'>'	22000	nM	CHEMBL614818	HEK293	CHEMBL2169740
CHEMBL2171055	CCOC(=O)c1c(-c2cccc(Oc3ccccc3)c2)[nH]c2cc(Cl)c(OC)cc2c1=O	EC50	'>'	22000	nM	CHEMBL614818	HEK293	CHEMBL2169740
CHEMBL2171056	CCOC(=O)c1c(-c2ccc3c(c2)OCO3)[nH]c2cc(Cl)c(Cl)cc2c1=O	EC50	'>'	22000	nM	CHEMBL614818	HEK293	CHEMBL2169740
CHEMBL2171057	CCOC(=O)c1c(-c2cccc(-c3ccccc3)c2)[nH]c2cc(Cl)c(Cl)cc2c1=O	EC50	'>'	22000	nM	CHEMBL614818	HEK293	CHEMBL2169740
CHEMBL2171058	CCOC(=O)c1c(-c2cccc(OC)c2)[nH]c2cc(Cl)c(Cl)cc2c1=O	EC50	'>'	22000	nM	CHEMBL614818	HEK293	CHEMBL2169740
CHEMBL2171059	CCOC(=O)c1c(-c2cccc(OC(F)(F)F)c2)[nH]c2cc(OC)ccc2c1=O	EC50	'>'	22000	nM	CHEMBL614818	HEK293	CHEMBL2169740
CHEMBL2171060	CCOC(=O)c1c(-c2cccc(Br)c2)[nH]c2cc(OC)ccc2c1=O	EC50	'>'	22000	nM	CHEMBL614818	HEK293	CHEMBL2169740
CHEMBL2171061	CCOC(=O)c1c(-c2cccc(C(C)=O)c2)[nH]c2cc(OC)ccc2c1=O	EC50	'>'	22000	nM	CHEMBL614818	HEK293	CHEMBL2169740
CHEMBL2171062	CCOC(=O)c1c(-c2cccc(S(C)(=O)=O)c2)[nH]c2cc(OC)ccc2c1=O	EC50	'>'	22000	nM	CHEMBL614818	HEK293	CHEMBL2169740
CHEMBL2171063	CCOC(=O)c1c(-c2cccc(N(C)C)c2)[nH]c2cc(OC)ccc2c1=O	EC50	'>'	22000	nM	CHEMBL614818	HEK293	CHEMBL2169740
CHEMBL2171064	CCOC(=O)c1c(-c2cccc(NC(C)=O)c2)[nH]c2cc(OC)ccc2c1=O	EC50	'>'	22000	nM	CHEMBL614818	HEK293	CHEMBL2169740
CHEMBL2171065	CCOC(=O)c1c(-c2cccc(O)c2)[nH]c2cc(OC)ccc2c1=O	EC50	'>'	22000	nM	CHEMBL614818	HEK293	CHEMBL2169740
CHEMBL2171066	CCOC(=O)c1c(-c2cccc(CO)c2)[nH]c2cc(OC)ccc2c1=O	EC50	'>'	22000	nM	CHEMBL614818	HEK293	CHEMBL2169740
CHEMBL2171067	CCOC(=O)c1c(-c2cc(OC)cc(OC)c2)[nH]c2cc(OC)ccc2c1=O	EC50	'>'	22000	nM	CHEMBL614818	HEK293	CHEMBL2169740
CHEMBL2171068	CCOC(=O)c1c(-c2cc(F)cc(OC)c2)[nH]c2cc(OC)ccc2c1=O	EC50	'>'	22000	nM	CHEMBL614818	HEK293	CHEMBL2169740
CHEMBL2171069	CCOC(=O)c1c(-c2ccc3c(c2)OCO3)[nH]c2cc(OC(C)C)ccc2c1=O	EC50	'>'	22000	nM	CHEMBL614818	HEK293	CHEMBL2169740
CHEMBL2171070	CCOC(=O)c1c(-c2cccc(-c3ccccc3)c2)[nH]c2cc(OC(C)C)ccc2c1=O	EC50	'>'	22000	nM	CHEMBL614818	HEK293	CHEMBL2169740
CHEMBL2171071	CCOC(=O)c1c(-c2cccc(OC)c2)[nH]c2cc(OC(C)C)ccc2c1=O	EC50	'>'	22000	nM	CHEMBL614818	HEK293	CHEMBL2169740
CHEMBL2171072	CCOC(=O)c1c(-c2ccc3c(c2)OCO3)[nH]c2cc(OC(F)(F)F)ccc2c1=O	EC50	'>'	22000	nM	CHEMBL614818	HEK293	CHEMBL2169740
CHEMBL2171073	CCOC(=O)c1c(-c2cccc(OC)c2)[nH]c2cc(OC(F)(F)F)ccc2c1=O	EC50	'>'	22000	nM	CHEMBL614818	HEK293	CHEMBL2169740
CHEMBL2171074	CCOC(=O)c1c(-c2cccc(OC(F)(F)F)c2)[nH]c2cc(OC(F)(F)F)ccc2c1=O	EC50	'>'	22000	nM	CHEMBL614818	HEK293	CHEMBL2169740
CHEMBL2171075	CCOC(=O)c1c(-c2ccc3c(c2)OCO3)[nH]c2cc(C(F)(F)F)ccc2c1=O	EC50	'>'	22000	nM	CHEMBL614818	HEK293	CHEMBL2169740
CHEMBL2171076	CCOC(=O)c1c(-c2cccc(OC)c2)[nH]c2cc(C(F)(F)F)ccc2c1=O	EC50	'>'	22000	nM	CHEMBL614818	HEK293	CHEMBL2169740
CHEMBL2171077	C=Cc1cccc(-c2[nH]c3cc(OC)ccc3c(=O)c2C(=O)OCC)c1	EC50	'>'	22000	nM	CHEMBL614818	HEK293	CHEMBL2169740
CHEMBL2171078	CCOC(=O)c1c(-c2cccc(-c3ccccc3)c2)[nH]c2cc(OC)ccc2c1=O	EC50	'>'	22000	nM	CHEMBL614818	HEK293	CHEMBL2169740
CHEMBL2171079	CCOC(=O)c1c(-c2cccc(OCC)c2)[nH]c2cc(OC)ccc2c1=O	EC50	'>'	22000	nM	CHEMBL614818	HEK293	CHEMBL2169740
CHEMBL2171080	CCCOc1cccc(-c2[nH]c3cc(OC)ccc3c(=O)c2C(=O)OCC)c1	EC50	'>'	22000	nM	CHEMBL614818	HEK293	CHEMBL2169740
CHEMBL2171081	CCOC(=O)c1c(-c2cccc(OC(C)C)c2)[nH]c2cc(OC)ccc2c1=O	EC50	'>'	22000	nM	CHEMBL614818	HEK293	CHEMBL2169740
CHEMBL2171082	CCCCOc1cccc(-c2[nH]c3cc(OC)ccc3c(=O)c2C(=O)OCC)c1	EC50	'>'	22000	nM	CHEMBL614818	HEK293	CHEMBL2169740
CHEMBL2171083	CCOC(=O)c1c(-c2cccc(OCC(C)C)c2)[nH]c2cc(OC)ccc2c1=O	EC50	'>'	22000	nM	CHEMBL614818	HEK293	CHEMBL2169740
CHEMBL2171084	CCOC(=O)c1c(-c2cccc(OCc3ccccc3)c2)[nH]c2cc(OC)ccc2c1=O	EC50	'>'	22000	nM	CHEMBL614818	HEK293	CHEMBL2169740
CHEMBL2171085	CCOC(=O)c1c(-c2cccc(Oc3ccccc3)c2)[nH]c2cc(OC)ccc2c1=O	EC50	'>'	22000	nM	CHEMBL614818	HEK293	CHEMBL2169740
CHEMBL2171090	Oc1cccc(-c2cc(-c3ccccc3)nc(-c3ccccc3Cl)c2)c1	IC50	'='	1760	nM	CHEMBL614818	HEK293	CHEMBL2169746
CHEMBL2171091	Oc1cccc(-c2cc(-c3cccs3)nc(-c3ccccc3Cl)c2)c1	IC50	'='	2600	nM	CHEMBL614818	HEK293	CHEMBL2169746
CHEMBL2171092	Oc1cccc(-c2cc(-c3ccsc3)nc(-c3ccccc3Cl)c2)c1	IC50	'='	2720	nM	CHEMBL614818	HEK293	CHEMBL2169746
CHEMBL2171093	Oc1cccc(-c2cc(-c3ccco3)nc(-c3ccccc3Cl)c2)c1	IC50	'='	1860	nM	CHEMBL614818	HEK293	CHEMBL2169746
CHEMBL2171097	Oc1cccc(-c2cc(-c3ccccc3)nc(-c3cccc(Cl)c3)c2)c1	IC50	'='	3120	nM	CHEMBL614818	HEK293	CHEMBL2169746
CHEMBL2171098	Oc1cccc(-c2cc(-c3cccc(Cl)c3)nc(-c3cccs3)c2)c1	IC50	'='	3150	nM	CHEMBL614818	HEK293	CHEMBL2169746
CHEMBL2171099	Oc1cccc(-c2cc(-c3ccsc3)nc(-c3cccc(Cl)c3)c2)c1	IC50	'='	3180	nM	CHEMBL614818	HEK293	CHEMBL2169746
CHEMBL2171100	Oc1cccc(-c2cc(-c3cccc(Cl)c3)nc(-c3ccco3)c2)c1	IC50	'='	2530	nM	CHEMBL614818	HEK293	CHEMBL2169746
CHEMBL2171104	Oc1cccc(-c2cc(-c3ccccc3)nc(-c3ccc(Cl)cc3)c2)c1	IC50	'='	11620	nM	CHEMBL614818	HEK293	CHEMBL2169746
CHEMBL2171105	Oc1cccc(-c2cc(-c3ccc(Cl)cc3)nc(-c3cccs3)c2)c1	IC50	'='	11830	nM	CHEMBL614818	HEK293	CHEMBL2169746
CHEMBL2171106	Oc1cccc(-c2cc(-c3ccc(Cl)cc3)nc(-c3ccsc3)c2)c1	IC50	'='	11210	nM	CHEMBL614818	HEK293	CHEMBL2169746
CHEMBL2171107	Oc1cccc(-c2cc(-c3ccc(Cl)cc3)nc(-c3ccco3)c2)c1	IC50	'='	8190	nM	CHEMBL614818	HEK293	CHEMBL2169746
CHEMBL2171108	Oc1cccc(-c2cc(-c3ccc(Cl)cc3)nc(-c3ccccn3)c2)c1	IC50	'='	14020	nM	CHEMBL614818	HEK293	CHEMBL2169746
CHEMBL2171109	Oc1cccc(-c2cc(-c3ccc(Cl)cc3)nc(-c3cccnc3)c2)c1	IC50	'='	39450	nM	CHEMBL614818	HEK293	CHEMBL2169746
CHEMBL2171282	Oc1ccc(-c2cc(-c3ccccc3)nc(-c3ccccc3Cl)c2)cc1	IC50	'='	3930	nM	CHEMBL614818	HEK293	CHEMBL2169746
CHEMBL2171283	Oc1ccc(-c2cc(-c3cccs3)nc(-c3ccccc3Cl)c2)cc1	IC50	'='	5220	nM	CHEMBL614818	HEK293	CHEMBL2169746
CHEMBL2171284	Oc1ccc(-c2cc(-c3ccsc3)nc(-c3ccccc3Cl)c2)cc1	IC50	'='	5930	nM	CHEMBL614818	HEK293	CHEMBL2169746
CHEMBL2171285	Oc1ccc(-c2cc(-c3ccco3)nc(-c3ccccc3Cl)c2)cc1	IC50	'='	4310	nM	CHEMBL614818	HEK293	CHEMBL2169746
CHEMBL2171289	Oc1ccc(-c2cc(-c3ccccc3)nc(-c3cccc(Cl)c3)c2)cc1	IC50	'='	2820	nM	CHEMBL614818	HEK293	CHEMBL2169746
CHEMBL2171290	Oc1ccc(-c2cc(-c3cccc(Cl)c3)nc(-c3cccs3)c2)cc1	IC50	'='	2720	nM	CHEMBL614818	HEK293	CHEMBL2169746
CHEMBL2171291	Oc1ccc(-c2cc(-c3ccsc3)nc(-c3cccc(Cl)c3)c2)cc1	IC50	'='	2670	nM	CHEMBL614818	HEK293	CHEMBL2169746
CHEMBL2171292	Oc1ccc(-c2cc(-c3cccc(Cl)c3)nc(-c3ccco3)c2)cc1	IC50	'='	2880	nM	CHEMBL614818	HEK293	CHEMBL2169746
CHEMBL2171293	Oc1ccc(-c2cc(-c3cccc(Cl)c3)nc(-c3ccccn3)c2)cc1	IC50	'='	25410	nM	CHEMBL614818	HEK293	CHEMBL2169746
CHEMBL2171294	Oc1ccc(-c2cc(-c3cccnc3)nc(-c3cccc(Cl)c3)c2)cc1	IC50	'='	25660	nM	CHEMBL614818	HEK293	CHEMBL2169746
CHEMBL2171296	Oc1ccc(-c2cc(-c3ccccc3)nc(-c3ccc(Cl)cc3)c2)cc1	IC50	'='	4810	nM	CHEMBL614818	HEK293	CHEMBL2169746
CHEMBL2171297	Oc1ccc(-c2cc(-c3ccc(Cl)cc3)nc(-c3cccs3)c2)cc1	IC50	'='	4520	nM	CHEMBL614818	HEK293	CHEMBL2169746
CHEMBL2171298	Oc1ccc(-c2cc(-c3ccc(Cl)cc3)nc(-c3ccsc3)c2)cc1	IC50	'='	4860	nM	CHEMBL614818	HEK293	CHEMBL2169746
CHEMBL2171299	Oc1ccc(-c2cc(-c3ccc(Cl)cc3)nc(-c3ccco3)c2)cc1	IC50	'='	5720	nM	CHEMBL614818	HEK293	CHEMBL2169746
CHEMBL2171300	Oc1ccc(-c2cc(-c3ccc(Cl)cc3)nc(-c3ccccn3)c2)cc1	IC50	'='	27150	nM	CHEMBL614818	HEK293	CHEMBL2169746
CHEMBL2171301	Oc1ccc(-c2cc(-c3ccc(Cl)cc3)nc(-c3cccnc3)c2)cc1	IC50	'='	27450	nM	CHEMBL614818	HEK293	CHEMBL2169746
CHEMBL2177353	O=C1/C(=C/c2ccc(Br)cc2)Oc2ccccc21	EC50	'>'	100000	nM	CHEMBL614818	HEK293	CHEMBL3751722
CHEMBL2180320	CC(C)c1ccc(Sc2ccc3c(c2)C(=O)c2cc(O)c(O)cc2C3=O)cc1	IC50	'='	50330	nM	CHEMBL614818	HEK293	CHEMBL2176946
CHEMBL2207304	COc1cc2cc(-c3cccc(-c4ccccc4)c3)nc(N=C(N)N)c2cc1OC	IC50	'='	2200	nM	CHEMBL614818	HEK293	CHEMBL2203109
CHEMBL2207306	COc1cc2cc(-c3cccc(-c4ccccc4)c3)nc(CN)c2cc1OC	IC50	'='	3000	nM	CHEMBL614818	HEK293	CHEMBL2203109
CHEMBL2207311	COc1cc2cc(-c3cccc(C(C)(C)C)c3)nc(CCN)c2cc1OC	IC50	'='	2200	nM	CHEMBL614818	HEK293	CHEMBL2203109
CHEMBL221190	COc1cc2c(O)c3c(c(-c4ccc5c(c4)OCO5)c2cc1OC)C(=O)OC3	IC50	'='	774400	nM	CHEMBL614818	HEK293	CHEMBL3044864
CHEMBL2216870	CC[C@H](Nc1ncnc2[nH]cnc12)c1nc2cccc(F)c2c(=O)n1-c1ccccc1	IC50	'>'	20000	nM	CHEMBL614818	HEK293	CHEMBL4725342
CHEMBL222192	O=C1CNC(=O)[C@]2(CSC3=C2C(=O)c2ccccc2C3=O)N1	IC50	'='	398	nM	CHEMBL614818	HEK293	CHEMBL1150288
CHEMBL223228	O=C1Nc2ccc(Cl)cc2[C@@](C#CC2CC2)(C(F)(F)F)O1	IC50	'='	40600	nM	CHEMBL614818	HEK293	CHEMBL5230120
CHEMBL2235100	Cc1ccc(-c2c3c(c(O)c4cc5c(cc24)OCO5)COC3=O)cc1	IC50	'='	301100	nM	CHEMBL614818	HEK293	CHEMBL3044864
CHEMBL2235101	O=C1OCc2c1c(-c1ccccc1)c1cc3c(cc1c2O)OCO3	IC50	'='	199500	nM	CHEMBL614818	HEK293	CHEMBL3044864
CHEMBL2235102	COc1cc(OC)cc(-c2c3c(c(O)c4cc5c(cc24)OCO5)COC3=O)c1	IC50	'='	347700	nM	CHEMBL614818	HEK293	CHEMBL3044864
CHEMBL2235103	COc1ccc(OC)c(-c2c3c(c(O)c4cc5c(cc24)OCO5)COC3=O)c1	IC50	'='	272900	nM	CHEMBL614818	HEK293	CHEMBL3044864
CHEMBL2235104	COc1ccccc1-c1c2c(c(O)c3cc4c(cc13)OCO4)COC2=O	IC50	'='	262100	nM	CHEMBL614818	HEK293	CHEMBL3044864
CHEMBL2235105	COc1cccc(-c2c3c(c(O)c4cc5c(cc24)OCO5)COC3=O)c1	IC50	'='	130100	nM	CHEMBL614818	HEK293	CHEMBL3044864
CHEMBL2235106	COc1ccc(-c2c3c(c(O)c4cc5c(cc24)OCO5)COC3=O)cc1	IC50	'='	72800	nM	CHEMBL614818	HEK293	CHEMBL3044864
CHEMBL2235287	O=C(/C=C/c1ccccc1F)c1c(O)cc(O)cc1O	IC50	'='	365	nM	CHEMBL614818	HEK293	CHEMBL3808303
CHEMBL2253272	O=C1/C(=C/c2cccc(Br)c2)Oc2ccccc21	EC50	'>'	100000	nM	CHEMBL614818	HEK293	CHEMBL3751722
CHEMBL2263549	COc1ccc(/C=C2\SC(=O)N(CC(=O)O)C2=O)cc1	EC50	'>'	500000	nM	CHEMBL614818	HEK293	CHEMBL4840371
CHEMBL2281624	COc1cc2c(O)c3c(c(-c4cc(OC)c(OC)c(OC)c4)c2cc1OC)C(=O)OC3	IC50	'>'	100000	nM	CHEMBL614818	HEK293	CHEMBL3046877
CHEMBL2281625	COc1ccc(-c2c3c(c(O)c4cc(OC)c(OC)cc24)COC3=O)cc1OC	IC50	'>'	100000	nM	CHEMBL614818	HEK293	CHEMBL3046877
CHEMBL2281626	COc1cc(OC)cc(-c2c3c(c(O)c4cc(OC)c(OC)cc24)COC3=O)c1	IC50	'>'	100000	nM	CHEMBL614818	HEK293	CHEMBL3046877
CHEMBL2281627	COc1ccc(OC)c(-c2c3c(c(O)c4cc(OC)c(OC)cc24)COC3=O)c1	IC50	'>'	100000	nM	CHEMBL614818	HEK293	CHEMBL3046877
CHEMBL2281628	COc1cc2c(O)c3c(c(-c4ccccc4OC)c2cc1OC)C(=O)OC3	IC50	'>'	100000	nM	CHEMBL614818	HEK293	CHEMBL3046877
CHEMBL2281629	COc1cccc(-c2c3c(c(O)c4cc(OC)c(OC)cc24)COC3=O)c1	IC50	'>'	100000	nM	CHEMBL614818	HEK293	CHEMBL3046877
CHEMBL2281630	COc1ccc(-c2c3c(c(O)c4cc(OC)c(OC)cc24)COC3=O)cc1	IC50	'>'	100000	nM	CHEMBL614818	HEK293	CHEMBL3046877
CHEMBL2281631	COc1cc2c(O)c3c(c(-c4ccc(C)cc4)c2cc1OC)C(=O)OC3	IC50	'>'	100000	nM	CHEMBL614818	HEK293	CHEMBL3046877
CHEMBL2281632	COc1cc2c(O)c3c(c(-c4ccccc4)c2cc1OC)C(=O)OC3	IC50	'>'	100000	nM	CHEMBL614818	HEK293	CHEMBL3046877
CHEMBL22969	CC[C@]1(O)C[C@H]2CN(CCc3c([nH]c4ccccc34)[C@@](C(=O)OC)(c3cc4c(cc3OC)N(C)[C@H]3[C@@](O)(C(=O)OC)[C@H](OC(C)=O)[C@]5(CC)C=CCN6CC[C@]43[C@@H]65)C2)C1	IC50	'='	27	nM	CHEMBL614818	HEK293	CHEMBL4196138
CHEMBL2297267	CCCNc1cc(-c2ccccc2)nc2cc(OC)cc(OC)c12	IC50	'='	2000	nM	CHEMBL614818	HEK293	CHEMBL3046194
CHEMBL2297268	CCCCNc1cc(-c2ccccc2)nc2cc(OC)cc(OC)c12	IC50	'='	3230	nM	CHEMBL614818	HEK293	CHEMBL3046194
CHEMBL2297270	COc1cc(OC)c2c(N3CCCCC3)cc(-c3ccccc3)nc2c1	IC50	'='	68160	nM	CHEMBL614818	HEK293	CHEMBL3046194
CHEMBL2297271	COc1cc(OC)c2c(N3CCOCC3)cc(-c3ccccc3)nc2c1	IC50	'>'	100000	nM	CHEMBL614818	HEK293	CHEMBL3046194
CHEMBL2297272	COc1cc(OC)c2c(N3CCN(C)CC3)cc(-c3ccccc3)nc2c1	IC50	'='	3660	nM	CHEMBL614818	HEK293	CHEMBL3046194
CHEMBL2297274	COc1cc(OC)c2c(Nc3ccccc3)cc(-c3ccccc3)nc2c1	IC50	'='	13160	nM	CHEMBL614818	HEK293	CHEMBL3046194
CHEMBL2299296	CN1CCN(c2nc(-c3ccccc3)c(-c3nc4ccccc4c(=O)n3-c3ccccc3)s2)CC1	IC50	'='	860	nM	CHEMBL614818	HEK293	CHEMBL3045216
CHEMBL2299297	O=C(c1ccccc1)N1CCN(c2nc(-c3ccccc3)c(-c3nc4ccccc4c(=O)n3-c3ccccc3)s2)CC1	IC50	'='	420	nM	CHEMBL614818	HEK293	CHEMBL3045216
CHEMBL2299298	O=c1c2ccccc2nc(-c2sc(N3CCNCC3)nc2-c2ccccc2)n1-c1ccccc1	IC50	'='	740	nM	CHEMBL614818	HEK293	CHEMBL3045216
CHEMBL2299299	CN1CCN(c2nc(-c3ccccc3)c(-c3nc4ccccc4c(=O)n3Nc3ccccc3)s2)CC1	IC50	'='	3030	nM	CHEMBL614818	HEK293	CHEMBL3045216
CHEMBL2299300	O=C(c1ccccc1)N1CCN(c2nc(-c3ccccc3)c(-c3nc4ccccc4c(=O)n3Nc3ccccc3)s2)CC1	IC50	'='	800	nM	CHEMBL614818	HEK293	CHEMBL3045216
CHEMBL2299301	COc1ccc(Nn2c(-c3sc(N4CCNCC4)nc3-c3ccccc3)nc3ccccc3c2=O)cc1	IC50	'='	1110	nM	CHEMBL614818	HEK293	CHEMBL3045216
CHEMBL2299302	O=C(c1ccccc1)N1CCN(c2nc(-c3ccccc3)c(-c3nc4ccccc4c(=O)n3-c3ccc(Cl)cc3)s2)CC1	IC50	'='	690	nM	CHEMBL614818	HEK293	CHEMBL3045216
CHEMBL2299303	CN1CCN(c2nc(-c3ccccc3)c(-c3nc4ccccc4c(=O)n3-c3ccc(Cl)cc3)s2)CC1	IC50	'='	940	nM	CHEMBL614818	HEK293	CHEMBL3045216
CHEMBL2299304	O=c1c2ccccc2nc(-c2sc(N3CCNCC3)nc2-c2ccccc2)n1-c1ccc(Cl)cc1	IC50	'='	14360	nM	CHEMBL614818	HEK293	CHEMBL3045216
CHEMBL2299305	COc1ccccc1-n1c(-c2sc(N3CCN(C)CC3)nc2-c2ccccc2)nc2ccccc2c1=O	IC50	'='	670	nM	CHEMBL614818	HEK293	CHEMBL3045216
CHEMBL2299306	COc1ccccc1-n1c(-c2sc(N3CCNCC3)nc2-c2ccccc2)nc2ccccc2c1=O	IC50	'='	550	nM	CHEMBL614818	HEK293	CHEMBL3045216
CHEMBL2299307	COc1ccccc1-n1c(-c2sc(N3CCN(C(=O)c4ccccc4)CC3)nc2-c2ccccc2)nc2ccccc2c1=O	IC50	'='	2290	nM	CHEMBL614818	HEK293	CHEMBL3045216
CHEMBL2299308	CN1CCN(c2nc(-c3ccccc3)c(-c3nc4ccccc4c(=O)n3-c3ccccc3[N+](=O)[O-])s2)CC1	IC50	'='	810	nM	CHEMBL614818	HEK293	CHEMBL3045216
CHEMBL2299309	O=c1c2ccccc2nc(-c2sc(N3CCNCC3)nc2-c2ccccc2)n1-c1ccccc1[N+](=O)[O-]	IC50	'='	1070	nM	CHEMBL614818	HEK293	CHEMBL3045216
CHEMBL2299310	O=C(c1ccccc1)N1CCN(c2nc(-c3ccccc3)c(-c3nc4ccccc4c(=O)n3-c3ccccc3[N+](=O)[O-])s2)CC1	IC50	'='	730	nM	CHEMBL614818	HEK293	CHEMBL3045216
CHEMBL2312139	O=C1[C@H](Cc2ccc(O)cc2)N2C(=O)CCN(C(=O)NCc3ccccc3)[C@H]2CN1Cc1cccc2ccccc12	IC50	'='	75390	nM	CHEMBL614818	HEK293	CHEMBL5316313
CHEMBL2312148	COc1ccc(C#N)cc1-c1ccnc(Nc2ccc(N3CCOCC3)c(OC)c2)c1	IC50	'='	105	nM	CHEMBL614818	HEK293	CHEMBL2311352
CHEMBL2312154	COc1ccc(C#N)cc1-c1ccnc(Nc2ccc(N3CCC(N(C)C)CC3)c(F)c2)c1	IC50	'='	43	nM	CHEMBL614818	HEK293	CHEMBL2311352
CHEMBL2312155	COc1ccc(Cl)cc1-c1ccnc(Nc2ccc(CCN3CCOCC3)cc2)c1	IC50	'='	59	nM	CHEMBL614818	HEK293	CHEMBL2311352
CHEMBL2313594	C/C=C(/C)C(=O)O[C@H]1c2cc(OC)c(OC)c(OC)c2-c2c(cc3c(c2OC)OCO3)C[C@H](C)[C@@]1(C)O	IC50	'='	52000	nM	CHEMBL614818	HEK293	CHEMBL4190326
CHEMBL2313960	CCn1c(-c2cccc(Cl)c2)nn(CN2CCN(c3cc4c(cc3F)c(=O)c(C(=O)O)cn4C3CC3)CC2)c1=S	EC50	'='	39660	nM	CHEMBL614818	HEK293	CHEMBL2311311
CHEMBL2313966	O=C(O)c1cn(C2CC2)c2cc(N3CCN(Cn4nc(-c5cccc(O)c5)n(-c5cc(Cl)cc(Cl)c5)c4=S)CC3)c(F)cc2c1=O	EC50	'='	52950	nM	CHEMBL614818	HEK293	CHEMBL2311311
CHEMBL2322201	CCOC(=O)c1ccc(N2NC(=O)/C(=C/c3ccc([N+](=O)[O-])o3)C2=O)cc1	IC50	'='	22000	nM	CHEMBL614818	HEK293	CHEMBL5230148
CHEMBL2322968	O=C(Nc1ccc(F)c(-c2nc3ccccc3o2)c1)c1cc([N+](=O)[O-])ccc1Cl	EC50	'>'	25000	nM	CHEMBL614818	HEK293	CHEMBL2321751
CHEMBL2322969	Cc1ccc(-c2nc3ccccc3s2)cc1NC(=O)c1cc([N+](=O)[O-])ccc1Cl	EC50	'>'	14000	nM	CHEMBL614818	HEK293	CHEMBL2321751
CHEMBL2322970	Cc1c(NC(=O)c2cc([N+](=O)[O-])ccc2Cl)cccc1-c1nc2ccccc2s1	EC50	'>'	25000	nM	CHEMBL614818	HEK293	CHEMBL2321751
CHEMBL2322971	COc1ccc(-c2nc3ccccc3s2)cc1NC(=O)c1cc([N+](=O)[O-])ccc1Cl	EC50	'>'	25000	nM	CHEMBL614818	HEK293	CHEMBL2321751
CHEMBL2322972	COc1ccc(NC(=O)c2cc([N+](=O)[O-])ccc2Cl)cc1-c1nc2ccccc2s1	EC50	'>'	25000	nM	CHEMBL614818	HEK293	CHEMBL2321751
CHEMBL2322973	Cc1cc(NC(=O)c2cc([N+](=O)[O-])ccc2Cl)cc(-c2nc3ccccc3s2)c1O	EC50	'>'	25000	nM	CHEMBL614818	HEK293	CHEMBL2321751
CHEMBL2322974	O=C(Nc1ccc(O)c(-c2nc3ccccc3s2)c1)c1cc([N+](=O)[O-])ccc1Cl	EC50	'>'	25000	nM	CHEMBL614818	HEK293	CHEMBL2321751
CHEMBL2322975	O=C(Nc1cc(-c2nc3ccccc3s2)ccc1F)c1cc([N+](=O)[O-])ccc1Cl	EC50	'>'	25000	nM	CHEMBL614818	HEK293	CHEMBL2321751
CHEMBL2322976	O=C(Nc1ccc(F)c(-c2nc3ccccc3s2)c1)c1cc([N+](=O)[O-])ccc1Cl	EC50	'>'	25000	nM	CHEMBL614818	HEK293	CHEMBL2321751
CHEMBL2322977	O=C(Nc1cc(-c2nc3ccccc3s2)ccc1Cl)c1cc([N+](=O)[O-])ccc1Cl	EC50	'>'	25000	nM	CHEMBL614818	HEK293	CHEMBL2321751
CHEMBL2322978	O=C(Nc1ccc(Cl)c(-c2nc3ccccc3s2)c1)c1cc([N+](=O)[O-])ccc1Cl	EC50	'>'	25000	nM	CHEMBL614818	HEK293	CHEMBL2321751
CHEMBL2322979	Cc1ccc(-c2nc3ccccc3s2)cc1NC(=O)c1cc([N+](=O)[O-])c(N2CCNCC2)cc1Cl	EC50	'>'	25000	nM	CHEMBL614818	HEK293	CHEMBL2321751
CHEMBL23236	C=C(C)[C@@H]1CC[C@]2(CO)CC[C@]3(C)[C@H](CC[C@@H]4[C@@]5(C)CC[C@H](O)C(C)(C)[C@@H]5CC[C@]43C)[C@@H]12	IC50	'>'	500000	nM	CHEMBL614818	HEK293	CHEMBL4130545
CHEMBL232393	COC(=O)CNC(=O)O[C@H]1C(=O)[C@@]2(C)[C@H]([C@H](OC(=O)c3ccccc3)[C@]3(O)C[C@H](OC(=O)[C@H](O)[C@@H](NC(=O)c4ccccc4)c4ccccc4)C(C)=C1C3(C)C)[C@]1(OC(C)=O)CO[C@@H]1C[C@@H]2O	IC50	'='	60	nM	CHEMBL614818	HEK293	CHEMBL1148876
CHEMBL2323953	COc1cccc(Nc2n[nH]c3c2Cc2ccccc2-3)c1	IC50	'>'	100	nM	CHEMBL614818	HEK293	CHEMBL3576861
CHEMBL2324280	O=C(Nc1ccc(F)c(-c2nc3ccccc3s2)c1)c1cc([N+](=O)[O-])c(N2CCNCC2)cc1Cl	EC50	'>'	25000	nM	CHEMBL614818	HEK293	CHEMBL2321751
CHEMBL2324281	CN1CCN(c2cc(Cl)c(C(=O)Nc3cccc(-c4nc5ccccc5s4)c3)cc2[N+](=O)[O-])CC1	EC50	'='	14200	nM	CHEMBL614818	HEK293	CHEMBL2321751
CHEMBL2324282	COc1ccc(-c2nc3ccccc3s2)cc1NC(=O)c1cc([N+](=O)[O-])c(N2CCN(C)CC2)cc1Cl	EC50	'>'	25000	nM	CHEMBL614818	HEK293	CHEMBL2321751
CHEMBL2324283	O=C(Nc1cccc(-c2nc3ccccc3s2)c1)c1cc([N+](=O)[O-])c(N2CCNCC2)cc1Cl	EC50	'='	12700	nM	CHEMBL614818	HEK293	CHEMBL2321751
CHEMBL2324284	O=C(Nc1cccc(-c2nc3ccccc3s2)c1)c1cc([N+](=O)[O-])c(N2CCOCC2)cc1Cl	EC50	'>'	25000	nM	CHEMBL614818	HEK293	CHEMBL2321751
CHEMBL2324285	COC(=O)C1CCN(c2cc(Cl)c(C(=O)Nc3cc(-c4nc5ccccc5s4)ccc3C)cc2[N+](=O)[O-])CC1	EC50	'>'	25000	nM	CHEMBL614818	HEK293	CHEMBL2321751
CHEMBL2324286	COc1cc(Cl)c(C(=O)Nc2cccc(-c3nc4ccccc4s3)c2)cc1[N+](=O)[O-]	EC50	'>'	25000	nM	CHEMBL614818	HEK293	CHEMBL2321751
CHEMBL2324287	Cc1ccc(-c2nc3ccccc3s2)cc1NC(=O)c1cc([N+](=O)[O-])c(N(C)C)cc1Cl	EC50	'>'	25000	nM	CHEMBL614818	HEK293	CHEMBL2321751
CHEMBL2324288	Cc1ccc(-c2nc3ccccc3s2)cc1NC(=O)c1cc([N+](=O)[O-])c(N2CCC(C(=O)O)CC2)cc1Cl	EC50	'>'	25000	nM	CHEMBL614818	HEK293	CHEMBL2321751
CHEMBL2324289	CCOC(=O)Cc1cc(Cl)c(C(=O)Nc2cc(-c3nc4ccccc4s3)ccc2C)cc1[N+](=O)[O-]	EC50	'>'	25000	nM	CHEMBL614818	HEK293	CHEMBL2321751
CHEMBL2324290	COc1ccc(-c2nc3ccccc3s2)cc1NC(=O)c1cc([N+](=O)[O-])c(N2CCC(C(=O)O)CC2)cc1Cl	EC50	'>'	25000	nM	CHEMBL614818	HEK293	CHEMBL2321751
CHEMBL2324291	COC(=O)C1CCN(c2cc(Cl)c(C(=O)Nc3cc(-c4nc5ccccc5s4)ccc3OC)cc2[N+](=O)[O-])CC1	EC50	'>'	25000	nM	CHEMBL614818	HEK293	CHEMBL2321751
CHEMBL2324292	Cc1ccc(-c2nc3ccccc3s2)cc1NC(=O)c1cc([N+](=O)[O-])c(N2CCCCC2)cc1Cl	EC50	'>'	25000	nM	CHEMBL614818	HEK293	CHEMBL2321751
CHEMBL2324293	O=C(O)COc1cc(Cl)c(C(=O)Nc2cccc(-c3nc4ccccc4s3)c2)cc1[N+](=O)[O-]	EC50	'>'	25000	nM	CHEMBL614818	HEK293	CHEMBL2321751
CHEMBL2324294	O=C(Nc1cccc(-c2nc3ccccc3s2)c1)c1cc([N+](=O)[O-])c(O)cc1Cl	EC50	'>'	25000	nM	CHEMBL614818	HEK293	CHEMBL2321751
CHEMBL2325221	Cc1ccc(-c2nc3ccccc3s2)cc1NC(=O)c1cc([N+](=O)[O-])c(N2CCN(C)CC2)cc1Cl	EC50	'>'	25000	nM	CHEMBL614818	HEK293	CHEMBL2321751
CHEMBL2325781	O=C(Nc1cccc(-c2nc3ccccc3o2)c1)c1cc([N+](=O)[O-])ccc1Cl	EC50	'>'	25000	nM	CHEMBL614818	HEK293	CHEMBL2321751
CHEMBL2325786	O=C(Nc1ccc(Cl)c(C(F)(F)F)c1)c1cc([N+](=O)[O-])ccc1Cl	EC50	'>'	27000	nM	CHEMBL614818	HEK293	CHEMBL2321751
CHEMBL2325787	O=C(Nc1cc(C(F)(F)F)cc(C(F)(F)F)c1)c1cc([N+](=O)[O-])ccc1Cl	EC50	'='	14000	nM	CHEMBL614818	HEK293	CHEMBL2321751
CHEMBL2325788	O=C(Nc1nc(-c2cccc(F)c2)cs1)c1cc([N+](=O)[O-])ccc1Cl	EC50	'='	8700	nM	CHEMBL614818	HEK293	CHEMBL2321751
CHEMBL2325789	O=C(Nc1nc(-c2ccc(F)c(F)c2)cs1)c1cc([N+](=O)[O-])ccc1Cl	EC50	'='	8300	nM	CHEMBL614818	HEK293	CHEMBL2321751
CHEMBL2325790	O=C(Nc1nc(-c2ccc(Cl)cc2)cs1)c1cc([N+](=O)[O-])ccc1Cl	EC50	'='	15000	nM	CHEMBL614818	HEK293	CHEMBL2321751
CHEMBL2325791	O=C(Nc1nc2ccc(F)cc2s1)c1cc([N+](=O)[O-])ccc1Cl	EC50	'>'	27000	nM	CHEMBL614818	HEK293	CHEMBL2321751
CHEMBL2325792	O=C(Nc1nc2ccc(Cl)cc2s1)c1cc([N+](=O)[O-])ccc1Cl	EC50	'>'	27000	nM	CHEMBL614818	HEK293	CHEMBL2321751
CHEMBL2325793	O=C(Nc1nc2c(Cl)cccc2s1)c1cc([N+](=O)[O-])ccc1Cl	EC50	'>'	27000	nM	CHEMBL614818	HEK293	CHEMBL2321751
CHEMBL2325794	O=C(Nc1ccc(-c2nc3ccccc3s2)cc1)c1cc([N+](=O)[O-])ccc1Cl	EC50	'>'	27000	nM	CHEMBL614818	HEK293	CHEMBL2321751
CHEMBL2325795	O=C(Nc1cccc(-c2nc3ccccc3s2)c1)c1cc([N+](=O)[O-])ccc1Cl	EC50	'>'	27000	nM	CHEMBL614818	HEK293	CHEMBL2321751
CHEMBL2325796	O=C(Nc1ccccc1-c1nc2ccccc2s1)c1cc([N+](=O)[O-])ccc1Cl	EC50	'>'	27000	nM	CHEMBL614818	HEK293	CHEMBL2321751
CHEMBL2325797	O=C(CNc1ccc(-c2nc3ccccc3s2)cc1)c1cc([N+](=O)[O-])ccc1Cl	EC50	'>'	27000	nM	CHEMBL614818	HEK293	CHEMBL2321751
CHEMBL2325798	O=C(Nc1cccc(-c2nc3ccccc3[nH]2)c1)c1cc([N+](=O)[O-])ccc1Cl	EC50	'>'	27000	nM	CHEMBL614818	HEK293	CHEMBL2321751
CHEMBL2325799	O=C(Nc1ccc(-c2ccccc2)cc1)c1cc([N+](=O)[O-])ccc1Cl	EC50	'>'	27000	nM	CHEMBL614818	HEK293	CHEMBL2321751
CHEMBL2325800	O=C(Nc1cccc(-c2ccccc2)c1)c1cc([N+](=O)[O-])ccc1Cl	EC50	'='	22000	nM	CHEMBL614818	HEK293	CHEMBL2321751
CHEMBL2325801	Cc1ccc(-c2nc3ccccc3o2)cc1NC(=O)c1cc([N+](=O)[O-])ccc1Cl	EC50	'>'	14000	nM	CHEMBL614818	HEK293	CHEMBL2321751
CHEMBL2325802	COc1ccc(-c2nc3ccccc3o2)cc1NC(=O)c1cc([N+](=O)[O-])ccc1Cl	EC50	'>'	25000	nM	CHEMBL614818	HEK293	CHEMBL2321751
CHEMBL2325803	Cc1cc(NC(=O)c2cc([N+](=O)[O-])ccc2Cl)cc(-c2nc3ccccc3o2)c1O	EC50	'>'	25000	nM	CHEMBL614818	HEK293	CHEMBL2321751
CHEMBL2325804	O=C(Nc1cc(-c2nc3ccccc3o2)ccc1F)c1cc([N+](=O)[O-])ccc1Cl	EC50	'>'	25000	nM	CHEMBL614818	HEK293	CHEMBL2321751
CHEMBL232772	CC(=O)O[C@@]12CO[C@@H]1C[C@H](O)[C@@]1(C)C(=O)[C@H](OC(=O)NCC(=O)N(C)C)C3=C(C)[C@@H](OC(=O)[C@H](O)[C@@H](NC(=O)c4ccccc4)c4ccccc4)C[C@@](O)([C@@H](OC(=O)c4ccccc4)[C@H]21)C3(C)C	IC50	'='	1000	nM	CHEMBL614818	HEK293	CHEMBL1148876
CHEMBL2332125	CC(C)CC(=O)C[C@@H](C)[C@H]1CC[C@@]2(C)[C@@H]3CC[C@H]4[C@](C)(C(=O)O)[C@@H](O)C[C@H](O)[C@@]45C[C@@]35CC[C@]12C	ED50	'>'	10000	nM	CHEMBL614818	HEK293	CHEMBL2331280
CHEMBL2332126	CC(C)CC(=O)C[C@@H](C)[C@H]1CC[C@@]2(C)[C@@H]3CC[C@H]4[C@](C)(C(=O)O)[C@@H](O)CC[C@@]45C[C@@]35CC[C@]12C	ED50	'>'	10000	nM	CHEMBL614818	HEK293	CHEMBL2331280
CHEMBL2332127	C=C1C(=O)O[C@@H]2C[C@@H]3[C@]4(CC[C@]5(C)[C@@H]([C@H](C)CC(=O)C=C(C)C)CC[C@@]35C)C[C@]4(CCC(=O)O)[C@H]12	ED50	'='	5200	nM	CHEMBL614818	HEK293	CHEMBL2331280
CHEMBL2332128	C=C1C(=O)O[C@@H]2C[C@@H]3[C@]4(CC[C@]5(C)[C@@H]([C@H](C)CC(=O)CC(C)(C)O)CC[C@@]35C)C[C@]4(CCC(=O)OC)[C@H]12	ED50	'='	4100	nM	CHEMBL614818	HEK293	CHEMBL2331280
CHEMBL2332129	C=C(C(=O)O)[C@@H]1CC[C@@H]2[C@]3(CC[C@]4(C)[C@@H]([C@H](C)CC(=O)C=C(C)C)CC[C@@]24C)C[C@]13CCC(=O)OC	ED50	'>'	10000	nM	CHEMBL614818	HEK293	CHEMBL2331280
CHEMBL2332130	C=C1COC(=O)CC[C@]23C[C@]24CC[C@]2(C)[C@@H]([C@H](C)CC(=O)C=C(C)C)CC[C@@]2(C)[C@@H]4CC[C@@H]13	ED50	'>'	10000	nM	CHEMBL614818	HEK293	CHEMBL2331280
CHEMBL2332131	C=C(CO)[C@@H]1CC[C@@H]2[C@H](CC[C@]3(C)[C@@H]([C@H](C)CC(=O)C=C(C)C)CC[C@@]23C)C[C@]12CCC(=O)O2	ED50	'>'	10000	nM	CHEMBL614818	HEK293	CHEMBL2331280
CHEMBL2332132	C=C1C(=O)O[C@@H]2C[C@@H]3[C@]4(CC[C@]5(C)[C@@H]([C@H](C)CC(=O)C=C(C)C)CC[C@@]35C)C[C@]4(CCC(=O)OC)[C@H]12	ED50	'='	3200	nM	CHEMBL614818	HEK293	CHEMBL2331280
CHEMBL2332133	C=C(C(=O)O)[C@@H]1CC[C@@H]2[C@]3(CC[C@]4(C)[C@@H]([C@H](C)CC(=O)C=C(C)C)CC[C@@]24C)C[C@]13CCC(=O)O	ED50	'>'	10000	nM	CHEMBL614818	HEK293	CHEMBL2331280
CHEMBL2334460	C#CCNC1=CC(=O)c2ccccc2C1=O	IC50	'='	77570	nM	CHEMBL614818	HEK293	CHEMBL3784996
CHEMBL2338661	O=Cc1cc(O)c2c(c1)C(=O)c1cccc(O)c1C2=O	IC50	'='	4490	nM	CHEMBL614818	HEK293	CHEMBL4732018
CHEMBL237235	CC(C)CCc1sc(NC(=O)c2cc(NC(=O)c3ccc(/C=C/c4cnc5ccccc5c4)cc3)cn2C)nc1C(=O)NCCCN(C)C	IC50	'='	7.65	nM	CHEMBL614818	HEK293	CHEMBL3813603
CHEMBL238121	CC(=O)O[C@@]12CO[C@@H]1C[C@H](O)[C@@]1(C)C(=O)[C@H](OC(=O)CCC(=O)O)C3=C(C)[C@@H](OC(=O)[C@H](O)[C@@H](NC(=O)c4ccccc4)c4ccccc4)C[C@@](O)([C@@H](OC(=O)c4ccccc4)[C@H]21)C3(C)C	IC50	'='	4700	nM	CHEMBL614818	HEK293	CHEMBL1148876
CHEMBL2386733	O=c1[nH]c2cccc(Br)c2cc1O	IC50	'>'	10000	nM	CHEMBL614818	HEK293	CHEMBL2385059
CHEMBL2386734	O=c1[nH]c2ccc(Br)cc2cc1O	IC50	'>'	10000	nM	CHEMBL614818	HEK293	CHEMBL2385059
CHEMBL2386735	O=c1[nH]c2cc(Br)ccc2cc1O	IC50	'>'	10000	nM	CHEMBL614818	HEK293	CHEMBL2385059
CHEMBL2386736	O=c1[nH]c2c(Br)cccc2cc1O	IC50	'>'	10000	nM	CHEMBL614818	HEK293	CHEMBL2385059
CHEMBL2401745	C/C1=C/C2=C[C@H](C)C[C@@]23O[C@]2(CC(C)(C)[C@@H](OC(C)C)[C@@H]2C1=O)[C@@H](C)C3=O	EC50	'='	26041.7	nM	CHEMBL614818	HEK293	CHEMBL2401682
CHEMBL2401889	Cc1ccc(-c2nc3ccccc3s2)cc1NC(=O)c1cnccc1Cl	EC50	'>'	25000	nM	CHEMBL614818	HEK293	CHEMBL2401723
CHEMBL2401890	COc1ccc(-c2nc3ccccc3s2)cc1NC(=O)c1cnccc1Cl	EC50	'>'	25000	nM	CHEMBL614818	HEK293	CHEMBL2401723
CHEMBL2401891	O=C(Nc1cc(-c2nc3ccccc3s2)ccc1F)c1cnccc1Cl	EC50	'>'	25000	nM	CHEMBL614818	HEK293	CHEMBL2401723
CHEMBL2401892	O=C(Nc1ccc(F)c(-c2nc3ccccc3s2)c1)c1cnccc1Cl	EC50	'>'	25000	nM	CHEMBL614818	HEK293	CHEMBL2401723
CHEMBL2401893	Cc1ccc(-c2nc3ccccc3o2)cc1NC(=O)c1cnccc1Cl	EC50	'>'	25000	nM	CHEMBL614818	HEK293	CHEMBL2401723
CHEMBL2401894	COc1ccc(-c2nc3ccccc3o2)cc1NC(=O)c1cnccc1Cl	EC50	'>'	25000	nM	CHEMBL614818	HEK293	CHEMBL2401723
CHEMBL2401895	O=C(Nc1cc(-c2nc3ccccc3o2)ccc1F)c1cnccc1Cl	EC50	'>'	25000	nM	CHEMBL614818	HEK293	CHEMBL2401723
CHEMBL2401896	O=C(Nc1ccc(F)c(-c2nc3ccccc3o2)c1)c1cnccc1Cl	EC50	'>'	25000	nM	CHEMBL614818	HEK293	CHEMBL2401723
CHEMBL2401897	C=CC(=O)Nc1cccc(-c2nc3ccccc3s2)c1	EC50	'>'	25000	nM	CHEMBL614818	HEK293	CHEMBL2401723
CHEMBL2401898	C/C=C/C(=O)Nc1cccc(-c2nc3ccccc3s2)c1	EC50	'>'	25000	nM	CHEMBL614818	HEK293	CHEMBL2401723
CHEMBL2401899	C=C(C)C(=O)Nc1cccc(-c2nc3ccccc3s2)c1	EC50	'>'	25000	nM	CHEMBL614818	HEK293	CHEMBL2401723
CHEMBL2401900	O=C(O)/C=C/C(=O)Nc1cccc(-c2nc3ccccc3s2)c1	EC50	'>'	25000	nM	CHEMBL614818	HEK293	CHEMBL2401723
CHEMBL2401901	CN(C)CCC(=O)Nc1cccc(-c2nc3ccccc3s2)c1	EC50	'>'	25000	nM	CHEMBL614818	HEK293	CHEMBL2401723
CHEMBL2401902	O=C(CCl)Nc1cccc(-c2nc3ccccc3s2)c1	EC50	'='	10000	nM	CHEMBL614818	HEK293	CHEMBL2401723
CHEMBL2401903	CC(Cl)C(=O)Nc1cccc(-c2nc3ccccc3s2)c1	EC50	'>'	25000	nM	CHEMBL614818	HEK293	CHEMBL2401723
CHEMBL2401904	CC(C)(CCl)C(=O)Nc1cccc(-c2nc3ccccc3s2)c1	EC50	'>'	25000	nM	CHEMBL614818	HEK293	CHEMBL2401723
CHEMBL2401905	O=C(Nc1cccc(-c2nc3ccccc3s2)c1)c1cnccc1Cl	EC50	'>'	25000	nM	CHEMBL614818	HEK293	CHEMBL2401723
CHEMBL2401906	O=C(Nc1cccc(-c2nc3ccccc3s2)c1)c1cccnc1Cl	EC50	'>'	25000	nM	CHEMBL614818	HEK293	CHEMBL2401723
CHEMBL2401907	O=C(Nc1cccc(-c2nc3ccccc3s2)c1)c1ccc(Cl)nc1Cl	EC50	'>'	25000	nM	CHEMBL614818	HEK293	CHEMBL2401723
CHEMBL2401908	O=C(Nc1cccc(-c2nc3ccccc3s2)c1)c1ccnc(Cl)c1	EC50	'>'	25000	nM	CHEMBL614818	HEK293	CHEMBL2401723
CHEMBL2401909	O=C(Nc1cccc(-c2nc3ccccc3s2)c1)c1ccncc1Cl	EC50	'>'	25000	nM	CHEMBL614818	HEK293	CHEMBL2401723
CHEMBL2401910	O=C(Nc1cccc(-c2nc3ccccc3s2)c1)c1cc([N+](=O)[O-])cnc1Cl	EC50	'>'	25000	nM	CHEMBL614818	HEK293	CHEMBL2401723
CHEMBL2401911	O=C(Nc1cccc(-c2nc3ccccc3s2)c1)c1cnc(Cl)s1	EC50	'>'	25000	nM	CHEMBL614818	HEK293	CHEMBL2401723
CHEMBL2402275	C=C1CC[C@H]2[C@@H](c3c(C)c(OC(C)=O)c4c(c31)C(=O)C(C)C4)C2(C)C	EC50	'='	26041.7	nM	CHEMBL614818	HEK293	CHEMBL2401682
CHEMBL2402276	CC1=C2CC(C)(C)/C=C/C(=O)/C(C)=C\C3=C[C@H](C)C[C@]3(O2)C1=O	EC50	'='	6091.3	nM	CHEMBL614818	HEK293	CHEMBL2401682
CHEMBL2402277	C[C@@H]1CC[C@H]2CC3=C(C(=O)O)CC[C@@]31C2(C)C	EC50	'='	26041.7	nM	CHEMBL614818	HEK293	CHEMBL2401682
CHEMBL2402278	COC(=O)C1=C2C[C@@H]3CC[C@@H](C)[C@]2(CC1)C3(C)C	EC50	'='	26041.7	nM	CHEMBL614818	HEK293	CHEMBL2401682
CHEMBL2402279	C[C@@H]1CC[C@H]2CC3=C(C=O)CC[C@@]31C2(C)C	EC50	'='	26041.7	nM	CHEMBL614818	HEK293	CHEMBL2401682
CHEMBL2402280	C[C@@H]1CC[C@H]2CC3=C(CO)CC[C@@]31C2(C)C	EC50	'='	26041.7	nM	CHEMBL614818	HEK293	CHEMBL2401682
CHEMBL2402281	C[C@@H]1CC[C@H]2CC3C(=O)CC[C@@]31C2(C)C	EC50	'='	26041.7	nM	CHEMBL614818	HEK293	CHEMBL2401682
CHEMBL2402282	CCOC(=O)CNC(=O)[C@H](CS[C@H]1[C@@H]2C(=O)/C(C)=C\C3=C[C@H](C)C[C@@]34O[C@]2(CC1(C)C)[C@@H](C)C4=O)NC(=O)CC[C@H](N)C(=O)O	EC50	'='	26041.7	nM	CHEMBL614818	HEK293	CHEMBL2401682
CHEMBL2402283	C[C@@H]1C[C@@]23O[C@@]45CC(C)(C)[C@@H](Sc6ccccc6)[C@@H]4C(=O)C(C)(C=C2[C@H]1Sc1ccccc1)[C@]3(O)[C@@H]5C	EC50	'='	26041.7	nM	CHEMBL614818	HEK293	CHEMBL2401682
CHEMBL2402284	CC1=C2CC(C)(C)CCC(=O)C(C)CC3C[C@H](C)C[C@]3(O2)C1=O	EC50	'='	26041.7	nM	CHEMBL614818	HEK293	CHEMBL2401682
CHEMBL2402285	CC1=C2CC(C)(C)CCC(=O)C(C)CC3=C[C@H](C)C[C@]3(O2)C1=O	EC50	'='	26041.7	nM	CHEMBL614818	HEK293	CHEMBL2401682
CHEMBL2402286	C/C1=C/[C@]23O[C@H]2[C@H](C)C=C3C(=O)[C@@](C)(O)C(=O)CC(C)(C)/C=C/C1=O	EC50	'='	26041.7	nM	CHEMBL614818	HEK293	CHEMBL2401682
CHEMBL2402287	C=C1/C=C/C(C)(C)CC2=C(C)C(=O)[C@]3(C[C@@H](C)C=C3/C=C\1C)O2	EC50	'='	26041.7	nM	CHEMBL614818	HEK293	CHEMBL2401682
CHEMBL2402288	CC1=C2CC(C)(C)/C=C/C/C(C)=C\C3=C[C@H](C)C[C@]3(O2)C1=O	EC50	'='	26041.7	nM	CHEMBL614818	HEK293	CHEMBL2401682
CHEMBL2402289	C/C1=C/C2=C[C@H](C)C[C@@]23O[C@]2(CC(C)(C)C[C@@H]2[C@@]1(O)C(F)(F)F)[C@@H](C)C3=O	EC50	'='	26041.7	nM	CHEMBL614818	HEK293	CHEMBL2401682
CHEMBL2402290	CC1=C2CC(C)(C)/C=C/C(=O)/C(C)=C\C3=C[C@H](C)C[C@]3(O2)[C@@]1(O)C(F)(F)F	EC50	'='	26041.7	nM	CHEMBL614818	HEK293	CHEMBL2401682
CHEMBL2402291	CC1=C2CC(C)(C)/C=C/C(=O)/C(C)=C\C3=C[C@H](C)C[C@]3(O2)[C@]1(C)O	EC50	'='	26041.7	nM	CHEMBL614818	HEK293	CHEMBL2401682
CHEMBL2402292	CC1=C2CC(C)(C)[C@@H](C)CC(=O)/C(C)=C\C3=C[C@H](C)C[C@]3(O2)C1=O	EC50	'='	26041.7	nM	CHEMBL614818	HEK293	CHEMBL2401682
CHEMBL2402293	CC1=C2CC(C)(C)/C=C/C(=O)/C(C)=C\C3=C[C@H](C)C[C@]3(O2)[C@@]1(O)C#N	EC50	'='	26041.7	nM	CHEMBL614818	HEK293	CHEMBL2401682
CHEMBL2402294	C/C1=C/C2=C[C@H](C)C[C@@]23O[C@]2(CC(C)(C)C[C@@H]2[C@@]1(O)C#N)[C@@H](C)C3=O	EC50	'='	8664.5	nM	CHEMBL614818	HEK293	CHEMBL2401682
CHEMBL2402295	CC1=C2CC(C)(C)[C@@H]3C=C(OC3)/C(C)=C\C3=C[C@H](C)C[C@]3(O2)C1=O	EC50	'='	26041.7	nM	CHEMBL614818	HEK293	CHEMBL2401682
CHEMBL2402296	CC1=C2CC(C)(C)/C=C/[C@H](O)/C(C)=C\C3=C[C@H](C)C[C@]3(O2)C1=O	EC50	'='	26041.7	nM	CHEMBL614818	HEK293	CHEMBL2401682
CHEMBL2402297	CC(=O)O[C@H]1/C=C/C(C)(C)CC2=C(C)C(=O)[C@]3(C[C@@H](C)C=C3/C=C\1C)O2	EC50	'='	26041.7	nM	CHEMBL614818	HEK293	CHEMBL2401682
CHEMBL2402298	CC1=C2CC(C)(C)/C=C/[C@@H](O)/C(C)=C\C3=C[C@H](C)C[C@]3(O2)C1=O	EC50	'='	26041.7	nM	CHEMBL614818	HEK293	CHEMBL2401682
CHEMBL2402299	CC(=O)O[C@@H]1/C=C/C(C)(C)CC2=C(C)C(=O)[C@]3(C[C@@H](C)C=C3/C=C\1C)O2	EC50	'='	26041.7	nM	CHEMBL614818	HEK293	CHEMBL2401682
CHEMBL2402300	CC(=O)O[C@H]1/C=C/C(C)(C)CC2=C(C)[C@@H](OC(C)=O)[C@]3(C[C@@H](C)C=C3/C=C\1C)O2	EC50	'='	26041.7	nM	CHEMBL614818	HEK293	CHEMBL2401682
CHEMBL2402301	CC1=C2CC(C)(C)/C=C/[C@H](OC(=S)n3ccnc3)/C(C)=C\C3=C[C@H](C)C[C@]3(O2)C1=O	EC50	'='	26041.7	nM	CHEMBL614818	HEK293	CHEMBL2401682
CHEMBL2402302	CC1=C2CC(C)(C)/C=C/[C@H](OC(=S)Sc3ccccc3)/C(C)=C\C3=C[C@H](C)C[C@]3(O2)C1=O	EC50	'='	26041.7	nM	CHEMBL614818	HEK293	CHEMBL2401682
CHEMBL2402303	C/C1=C/C2=C[C@H](C)C[C@@]23O[C@]2(CC(C)(C)C[C@@H]2[C@@H]1OC(=S)Sc1ccccc1)[C@@H](C)C3=O	EC50	'='	17804.6	nM	CHEMBL614818	HEK293	CHEMBL2401682
CHEMBL2402304	C/C1=C/C2=C[C@H](C)C[C@@]23O[C@]2(CC(C)(C)[C@@H](Br)[C@@H]2C1=O)[C@](C)(Br)C3=O	EC50	'='	26041.7	nM	CHEMBL614818	HEK293	CHEMBL2401682
CHEMBL2402305	C/C1=C/C2=C[C@H](C)CC2(Br)C(=O)[C@@]2(C)O[C@@H]([C@@H](Br)C1=O)C(C)(C)CC2=O	EC50	'='	26041.7	nM	CHEMBL614818	HEK293	CHEMBL2401682
CHEMBL2402306	COc1ccc(/C2=C\C(=O)/C(C)=C\C3=C[C@H](C)C[C@@]34OC(=C(C)C4=O)CC2(C)C)cc1	EC50	'='	26041.7	nM	CHEMBL614818	HEK293	CHEMBL2401682
CHEMBL2402307	CC1=C2CC(C)(C)/C(c3ccccc3)=C/C(=O)/C(C)=C\C3=C[C@H](C)C[C@]3(O2)C1=O	EC50	'='	26041.7	nM	CHEMBL614818	HEK293	CHEMBL2401682
CHEMBL2402308	CC1=C2CC(C)(C)/C(c3ccc(C(F)(F)F)cc3)=C/C(=O)/C(C)=C\C3=C[C@H](C)C[C@]3(O2)C1=O	EC50	'='	26041.7	nM	CHEMBL614818	HEK293	CHEMBL2401682
CHEMBL2402309	C/C1=C/C2=C[C@H](C)C[C@@]23O[C@]2(CC(C)(C)[C@@H](O)[C@@H]2C1=O)[C@@H](C)C3=O	EC50	'='	26041.7	nM	CHEMBL614818	HEK293	CHEMBL2401682
CHEMBL2402310	CO[C@H]1[C@@H]2C(=O)/C(C)=C\C3=C[C@H](C)C[C@@]34O[C@]2(CC1(C)C)[C@@H](C)C4=O	EC50	'='	26041.7	nM	CHEMBL614818	HEK293	CHEMBL2401682
CHEMBL2402311	C/C1=C/C2=C[C@H](C)C[C@@]23O[C@]2(CC(C)(C)C4CC1(ON4)O2)C(C)C3=O	EC50	'='	26041.7	nM	CHEMBL614818	HEK293	CHEMBL2401682
CHEMBL2402312	C/C1=C/C2=C[C@H](C)C[C@@]23O[C@]2(CC(C)(C)[C@@H](Nc4ccccc4)[C@@H]2C1=O)[C@@H](C)C3=O	EC50	'='	26041.7	nM	CHEMBL614818	HEK293	CHEMBL2401682
CHEMBL2402813	CCCCC/C(C)=N/Nc1nc(-c2ccc(OC)cc2)cs1	IC50	'>'	250000	nM	CHEMBL614818	HEK293	CHEMBL4152194
CHEMBL2403158	CCCCN(C(=O)Nc1cc(-c2ccc(Cl)c(Cl)c2)sc1C(=O)O)c1ccccc1	IC50	'='	52500	nM	CHEMBL614818	HEK293	CHEMBL5131565
CHEMBL24057	N=C(N)c1ccc(-c2ccc(-c3ccc(C(=N)N)cc3)o2)cc1	IC50	'='	178040	nM	CHEMBL614818	HEK293	CHEMBL3992514
CHEMBL2407530	COc1ccc(/C=C/C(=O)c2c(O)cc(C)oc2=O)cc1	IC50	'='	100000	nM	CHEMBL614818	HEK293	CHEMBL4261563
CHEMBL2407531	COc1cc(/C=C/C(=O)c2c(O)cc(C)oc2=O)cc(OC)c1OC	IC50	'='	100000	nM	CHEMBL614818	HEK293	CHEMBL4261563
CHEMBL2407537	Cc1cc(O)c(C(=O)/C=C/c2ccccc2Cl)c(=O)o1	IC50	'>'	100000	nM	CHEMBL614818	HEK293	CHEMBL4261563
CHEMBL2408947	CC(C)(O)[C@@H]1CC[C@]2(C)[C@H](CC[C@@]3(C)[C@H]2CC[C@H]2Cc4c([nH]c5ccccc45)[C@@]23C)O1	IC50	'='	43000	nM	CHEMBL614818	HEK293	CHEMBL4392865
CHEMBL2409411	COc1ccc2[nH]c(C(=O)N3CC(CCl)c4c3cc(O)c3[nH]ccc43)cc2c1	IC50	'='	453000	nM	CHEMBL614818	HEK293	CHEMBL2406908
CHEMBL2409412	COc1ccc2[nH]c(C(=O)N3CC(CCl)c4c3ccc3ccccc43)cc2c1	IC50	'>'	50000	nM	CHEMBL614818	HEK293	CHEMBL2406908
CHEMBL2409413	COc1ccc2[nH]c(C(=O)N3CC(CCl)c4c3cc(O)c3ccccc43)cc2c1	IC50	'='	137000	nM	CHEMBL614818	HEK293	CHEMBL2406908
CHEMBL2409414	COc1ccc2[nH]c(C(=O)N3CC(CCl)c4c3ccc3[nH]ccc43)cc2c1	IC50	'='	8800	nM	CHEMBL614818	HEK293	CHEMBL2406908
CHEMBL2409415	COc1cc2cc(C(=O)N3CC(CCl)c4c3ccc3[nH]ccc43)[nH]c2cc1OC	IC50	'='	7700	nM	CHEMBL614818	HEK293	CHEMBL2406908
CHEMBL2409416	COc1cc2cc(C(=O)N3CC(CCl)c4c3ccc3[nH]ccc43)[nH]c2c(OC)c1OC	IC50	'='	11800	nM	CHEMBL614818	HEK293	CHEMBL2406908
CHEMBL2409417	O=C(c1cc2cc(F)c(F)cc2[nH]1)N1CC(CCl)c2c1ccc1[nH]ccc21	IC50	'='	9500	nM	CHEMBL614818	HEK293	CHEMBL2406908
CHEMBL2409418	O=C(c1cc2cc(F)cc(F)c2[nH]1)N1CC(CCl)c2c1ccc1[nH]ccc21	IC50	'='	10100	nM	CHEMBL614818	HEK293	CHEMBL2406908
CHEMBL2409419	O=C(c1cc2cc(F)ccc2[nH]1)N1CC(CCl)c2c1ccc1[nH]ccc21	IC50	'='	10500	nM	CHEMBL614818	HEK293	CHEMBL2406908
CHEMBL2409420	O=C(c1cc2cc(Cl)ccc2[nH]1)N1CC(CCl)c2c1ccc1[nH]ccc21	IC50	'='	12500	nM	CHEMBL614818	HEK293	CHEMBL2406908
CHEMBL2409421	O=C(c1cc2cc(O)ccc2[nH]1)N1CC(CCl)c2c1ccc1[nH]ccc21	IC50	'='	16600	nM	CHEMBL614818	HEK293	CHEMBL2406908
CHEMBL2409422	CS(=O)(=O)c1cc(F)cc2cc(C(=O)N3CC(CCl)c4c3ccc3[nH]ccc43)[nH]c12	IC50	'='	11500	nM	CHEMBL614818	HEK293	CHEMBL2406908
CHEMBL2413588	O=C1[C@@H]2C[C@@H](O)CN2C(=O)c2ccccc2N1Cc1cc(Br)cs1	IC50	'='	281000	nM	CHEMBL614818	HEK293	CHEMBL2412986
CHEMBL2413596	O=C1[C@@H]2C[C@@H](O)CN2C(=O)c2ccccc2N1Cc1cccc(Br)c1	IC50	'='	398000	nM	CHEMBL614818	HEK293	CHEMBL2412986
CHEMBL2413597	O=C1[C@@H]2C[C@@H](O)CN2C(=O)c2ccccc2N1Cc1ccc(Br)cc1	IC50	'='	496000	nM	CHEMBL614818	HEK293	CHEMBL2412986
CHEMBL2413608	COc1cc(CN2C(=O)[C@@H]3C[C@@H](O)CN3C(=O)c3ccccc32)cc(OC)c1OC	IC50	'='	331000	nM	CHEMBL614818	HEK293	CHEMBL2412986
CHEMBL242237	NC(=O)c1ccccc1Nc1ccnc(Nc2cccc(O)c2)n1	IC50	'>'	30000	nM	CHEMBL614818	HEK293	CHEMBL3745672
CHEMBL242413	NCCCn1c2c(c3ccc([N+](=O)[O-])cc3c1=O)C(=O)c1ccccc1-2	IC50	'='	16900	nM	CHEMBL614818	HEK293	CHEMBL2169830
CHEMBL2430196	Oc1ccc(O)c(-c2cn3ccsc3n2)c1	IC50	'='	46500	nM	CHEMBL614818	HEK293	CHEMBL2429861
CHEMBL2430197	Cc1cn2cc(-c3ccc(O)c(O)c3O)nc2s1	IC50	'='	21200	nM	CHEMBL614818	HEK293	CHEMBL2429861
CHEMBL2430648	Cc1ccc(-n2cc(COc3ccc(-c4nc5c(ccc6ccccc65)o4)cc3)nn2)cc1	IC50	'>'	1000000	nM	CHEMBL614818	HEK293	CHEMBL2429839
CHEMBL2430649	FC(F)(F)c1ccc(-n2cc(COc3ccc(-c4nc5c(ccc6ccccc65)o4)cc3)nn2)cc1	IC50	'>'	1000000	nM	CHEMBL614818	HEK293	CHEMBL2429839
CHEMBL243088	O=C(O)c1ccccc1Nc1ccnc(Nc2cccc(O)c2)n1	IC50	'>'	30000	nM	CHEMBL614818	HEK293	CHEMBL3745672
CHEMBL243148	C=C(C)[C@H](CC=C(C)C)Cc1c(O)cc(O)c2c1O[C@H](c1ccc(O)cc1O)CC2=O	IC50	'='	35130	nM	CHEMBL614818	HEK293	CHEMBL5055643
CHEMBL243298	O=C(O)c1ccccc1Nc1ccnc(Nc2cccc(F)c2)n1	IC50	'>'	30000	nM	CHEMBL614818	HEK293	CHEMBL3745672
CHEMBL2435380	CCCCCCCCCCCCCCCCCC(=O)Oc1cc(C(=O)c2cc(OC)c(OC)c(OC)c2)ccc1OC	IC50	'='	2637	nM	CHEMBL614818	HEK293	CHEMBL2434821
CHEMBL2435381	CCCCCCCC/C=C\CCCCCCCC(=O)Oc1cc(C(=O)c2cc(OC)c(OC)c(OC)c2)ccc1OC	IC50	'='	950	nM	CHEMBL614818	HEK293	CHEMBL2434821
CHEMBL2435382	CCCCC/C=C\C/C=C\CCCCCCCC(=O)Oc1cc(C(=O)c2cc(OC)c(OC)c(OC)c2)ccc1OC	IC50	'='	210	nM	CHEMBL614818	HEK293	CHEMBL2434821
CHEMBL2435383	CCCCCCCCCCCCCCCCCC(=O)Oc1ccc(C(=O)c2cc(OC)c(OC)c(OC)c2)cc1OC	IC50	'='	15605	nM	CHEMBL614818	HEK293	CHEMBL2434821
CHEMBL2435384	CCCCCCCC/C=C\CCCCCCCC(=O)Oc1ccc(C(=O)c2cc(OC)c(OC)c(OC)c2)cc1OC	IC50	'='	2363	nM	CHEMBL614818	HEK293	CHEMBL2434821
CHEMBL2435385	CCCCC/C=C\C/C=C\CCCCCCCC(=O)Oc1ccc(C(=O)c2cc(OC)c(OC)c(OC)c2)cc1OC	IC50	'='	903	nM	CHEMBL614818	HEK293	CHEMBL2434821
CHEMBL2435386	COc1cc(C(=O)c2cc(OC)c(OC)c(OC)c2)ccc1O	IC50	'='	196	nM	CHEMBL614818	HEK293	CHEMBL2434821
CHEMBL2436122	CCCNCC(O)COc1cc(O)c2c(=O)c3cccc(OC)c3oc2c1	IC50	'='	3620	nM	CHEMBL614818	HEK293	CHEMBL2434853
CHEMBL2436123	CCCCNCC(O)COc1cc(O)c2c(=O)c3cccc(OC)c3oc2c1	IC50	'='	1740	nM	CHEMBL614818	HEK293	CHEMBL2434853
CHEMBL2436124	CCCCCNCC(O)COc1cc(O)c2c(=O)c3cccc(OC)c3oc2c1	IC50	'='	7220	nM	CHEMBL614818	HEK293	CHEMBL2434853
CHEMBL2436125	CCCCCCNCC(O)COc1cc(O)c2c(=O)c3cccc(OC)c3oc2c1	IC50	'='	4530	nM	CHEMBL614818	HEK293	CHEMBL2434853
CHEMBL2436126	CCCCNCC(O)COc1cc(O)c2c(=O)c3ccccc3oc2c1	IC50	'='	3440	nM	CHEMBL614818	HEK293	CHEMBL2434853
CHEMBL2436127	CCCCCNCC(O)COc1cc(O)c2c(=O)c3ccccc3oc2c1	IC50	'='	2650	nM	CHEMBL614818	HEK293	CHEMBL2434853
CHEMBL2436128	CCCCCCNCC(O)COc1cc(O)c2c(=O)c3ccccc3oc2c1	IC50	'='	1450	nM	CHEMBL614818	HEK293	CHEMBL2434853
CHEMBL2443223	O=c1[nH]ccc(-c2ccc(F)cc2)c1O	IC50	'>'	100000	nM	CHEMBL614818	HEK293	CHEMBL2439996
CHEMBL2443224	O=c1[nH]cc(-c2ccccc2)cc1O	IC50	'>='	28000	nM	CHEMBL614818	HEK293	CHEMBL2439996
CHEMBL2443225	O=c1[nH]cc(-c2ccc(F)cc2)cc1O	IC50	'>'	100000	nM	CHEMBL614818	HEK293	CHEMBL2439996
CHEMBL2443226	N#Cc1ccc(-c2c[nH]c(=O)c(O)c2)cc1	IC50	'>'	100000	nM	CHEMBL614818	HEK293	CHEMBL2439996
CHEMBL2443227	O=c1[nH]cc(-c2ccc(-c3nnn[nH]3)cc2)cc1O	IC50	'='	80000	nM	CHEMBL614818	HEK293	CHEMBL2439996
CHEMBL2443228	O=c1[nH]c(-c2ccccc2)ccc1O	IC50	'>='	28000	nM	CHEMBL614818	HEK293	CHEMBL2439996
CHEMBL2443229	O=c1[nH]c(-c2ccc(F)cc2)ccc1O	IC50	'>'	100000	nM	CHEMBL614818	HEK293	CHEMBL2439996
CHEMBL2443230	N#Cc1ccc(-c2ccc(O)c(=O)[nH]2)cc1	IC50	'>='	28000	nM	CHEMBL614818	HEK293	CHEMBL2439996
CHEMBL2443231	O=c1[nH]c(-c2ccc(-c3nnn[nH]3)cc2)ccc1O	IC50	'>='	28000	nM	CHEMBL614818	HEK293	CHEMBL2439996
CHEMBL2443232	O=c1[nH]c(-c2ccccc2)c(-c2ccccc2)cc1O	IC50	'>='	28000	nM	CHEMBL614818	HEK293	CHEMBL2439996
CHEMBL2443233	O=c1[nH]c(-c2ccc(F)cc2)c(-c2ccc(F)cc2)cc1O	IC50	'>'	100000	nM	CHEMBL614818	HEK293	CHEMBL2439996
CHEMBL2443234	N#Cc1ccc(-c2cc(O)c(=O)[nH]c2-c2ccc(C#N)cc2)cc1	IC50	'>='	28000	nM	CHEMBL614818	HEK293	CHEMBL2439996
CHEMBL2443235	O=c1[nH]c(-c2ccc(-c3nnn[nH]3)cc2)c(-c2ccc(-c3nnn[nH]3)cc2)cc1O	IC50	'>'	100000	nM	CHEMBL614818	HEK293	CHEMBL2439996
CHEMBL2443236	N#Cc1ccc(-c2[nH]c(=O)c(O)cc2-c2ccc(F)cc2)cc1	IC50	'>='	28000	nM	CHEMBL614818	HEK293	CHEMBL2439996
CHEMBL2443237	O=c1[nH]c(-c2ccc(-c3nnn[nH]3)cc2)c(-c2ccc(F)cc2)cc1O	IC50	'>='	28000	nM	CHEMBL614818	HEK293	CHEMBL2439996
CHEMBL2443238	N#Cc1ccc(-c2cc(O)c(=O)[nH]c2-c2ccc(F)cc2)cc1	IC50	'>='	28000	nM	CHEMBL614818	HEK293	CHEMBL2439996
CHEMBL2443239	O=c1[nH]c(-c2ccc(F)cc2)c(-c2ccc(-c3nnn[nH]3)cc2)cc1O	IC50	'>'	100000	nM	CHEMBL614818	HEK293	CHEMBL2439996
CHEMBL2443240	O=c1[nH]ccc(-c2ccccc2)c1O	IC50	'>'	100000	nM	CHEMBL614818	HEK293	CHEMBL2439996
CHEMBL253688	COc1cc2c(c(OC)c1OC)-c1c(cc(OC)c(OC)c1OC)C[C@](C)(O)[C@@H](C)C2	IC50	'='	81740	nM	CHEMBL614818	HEK293	CHEMBL4196058
CHEMBL254412	N#Cc1nc(NCc2ccc(Cl)c(Cl)c2)c2ncn(CCCO)c2n1	EC50	'='	25000	nM	CHEMBL614818	HEK293	CHEMBL1156161
CHEMBL255863	Cc1cn(-c2cc(NC(=O)c3ccc(C)c(Nc4nccc(-c5cccnc5)n4)c3)cc(C(F)(F)F)c2)cn1	IC50	'='	8300	nM	CHEMBL614818	HEK293	CHEMBL5137090
CHEMBL261295	COc1ccc(/C=C/C(=O)CC(=O)/C=C/c2ccc(OC)c(OC)c2)cc1OC	EC50	'='	200000	nM	CHEMBL614818	HEK293	CHEMBL1154833
CHEMBL261297	COc1cc(/C=C/C(=O)CC(=O)/C=C/c2ccc(OC(C)=O)c(OC)c2)ccc1OC(C)=O	EC50	'='	80000	nM	CHEMBL614818	HEK293	CHEMBL1154833
CHEMBL261315	C=C[C@@](C)(/C=C/c1ccc(O)cc1)CCC(O)C(C)(C)O	EC50	'>'	36630	nM	CHEMBL614818	HEK293	CHEMBL3779792
CHEMBL261400	C=C[C@@](C)(/C=C/c1ccc(O)c(CO)c1)CCC=C(C)C	EC50	'>'	36630	nM	CHEMBL614818	HEK293	CHEMBL3779792
CHEMBL261657	Cc1ccc(/C(=N\NC(N)=S)c2cc(C(F)(F)F)cc(C(F)(F)F)c2)cc1	EC50	'='	25000	nM	CHEMBL614818	HEK293	CHEMBL1156161
CHEMBL262344	C=C[C@@](C)(/C=C/c1ccc(O)cc1)CCC=C(C)C	EC50	'>'	36630	nM	CHEMBL614818	HEK293	CHEMBL3779792
CHEMBL262630	C=C[C@@](C)(/C=C/c1ccc(OC)cc1)CCC=C(C)C	EC50	'>'	36630	nM	CHEMBL614818	HEK293	CHEMBL3779792
CHEMBL267345	C[C@@H]1[C@H](O)[C@@H](C)/C=C/C=C/C=C/C=C/C=C/C=C/C=C/[C@H](O[C@@H]2O[C@H](C)[C@@H](O)[C@H](N)[C@@H]2O)C[C@@H]2O[C@](O)(C[C@@H](O)C[C@@H](O)[C@H](O)CC[C@@H](O)C[C@@H](O)CC(=O)O[C@H]1C)C[C@H](O)[C@H]2C(=O)O	IC50	'='	78620	nM	CHEMBL614818	HEK293	CHEMBL4152194
CHEMBL269277	C=C(C)[C@@H]1CC[C@]2(C(=O)O)CC[C@]3(C)[C@H](CC[C@@H]4[C@@]5(C)CC[C@H](O)C(C)(C)[C@@H]5CC[C@]43C)[C@@H]12	IC50	'='	336200	nM	CHEMBL614818	HEK293	CHEMBL4130545
CHEMBL269297	CC(=O)O[C@@]12CO[C@@H]1C[C@H](O)[C@@]1(C)C(=O)[C@H](OC(=O)NCCC(=O)O)C3=C(C)[C@@H](OC(=O)[C@H](O)[C@@H](NC(=O)c4ccccc4)c4ccccc4)C[C@@](O)([C@@H](OC(=O)c4ccccc4)[C@H]21)C3(C)C	IC50	'='	7400	nM	CHEMBL614818	HEK293	CHEMBL1148876
CHEMBL269671	C[C@@H]1CC[C@H]2[C@@H](C)C(=O)O[C@@H]3O[C@@]4(C)CC[C@@H]1[C@]32OO4	IC50	'='	39030	nM	CHEMBL614818	HEK293	CHEMBL5244230
CHEMBL270346	COc1ccnc2c1c(-c1ccnc(N)n1)cn2C	IC50	'>'	30000	nM	CHEMBL614818	HEK293	CHEMBL1141564
CHEMBL270686	COc1ccnc2[nH]cc(-c3ccnc(N)n3)c12	IC50	'='	240	nM	CHEMBL614818	HEK293	CHEMBL1141564
CHEMBL270687	CCCOc1ccnc2[nH]cc(-c3ccnc(N)n3)c12	IC50	'='	85	nM	CHEMBL614818	HEK293	CHEMBL1141564
CHEMBL270897	Nc1nccc(-c2c[nH]c3nccc(O)c23)n1	IC50	'='	960	nM	CHEMBL614818	HEK293	CHEMBL1141564
CHEMBL270926	COc1ccnc2[nH]cc(-c3ccnc(SC)n3)c12	IC50	'='	66000	nM	CHEMBL614818	HEK293	CHEMBL1141564
CHEMBL271195	Nc1nccc(-c2c[nH]c3nc(Br)ccc23)n1	IC50	'>'	100000	nM	CHEMBL614818	HEK293	CHEMBL1141564
CHEMBL271597	Nc1nccc(-c2c[nH]c3nccc(Cl)c23)n1	IC50	'='	10800	nM	CHEMBL614818	HEK293	CHEMBL1141564
CHEMBL272733	C/C=C(\C)[C@H](O)[C@H](C)/C=C(C)/C=C/C/C(C)=C/Cc1nc(OC)c(OC)c(O)c1C	IC50	'='	228960	nM	CHEMBL614818	HEK293	CHEMBL5346908
CHEMBL272980	Nc1ccccc1NC(=O)c1ccc(CNc2nccc(-c3cccnc3)n2)cc1	IC50	'='	1338	nM	CHEMBL614818	HEK293	CHEMBL5380819
CHEMBL276625	COc1ccc(C(=O)c2cc(OC)c(OC)c(OC)c2)cc1O	IC50	'='	23	nM	CHEMBL614818	HEK293	CHEMBL2434821
CHEMBL278663	COc1ccc(CC(C)N)cc1	EC50	'='	457088	nM	CHEMBL614818	HEK293	CHEMBL1154253
CHEMBL286489	COc1cc2c(c(OC)c1OC)-c1ccc(OC)c(=O)cc1[C@@H](NC(=O)c1ccccc1)CC2	IC50	'='	13	nM	CHEMBL614818	HEK293	CHEMBL4196091
CHEMBL286731	CCCC(=O)N[C@H]1CCc2cc(OC)c(OC)c(OC)c2-c2ccc(OC)c(=O)cc21	IC50	'='	13.5	nM	CHEMBL614818	HEK293	CHEMBL3997771
CHEMBL289277	Cc1cc(O)c2c(c1)C(=O)c1cc(O)cc(O)c1C2=O	IC50	'='	1300	nM	CHEMBL614818	HEK293	CHEMBL1926553
CHEMBL291083	COc1cc2c(cc1OC)C(C)=NCC2	EC50	'>'	13020.8	nM	CHEMBL614818	HEK293	CHEMBL2046380
CHEMBL302324	CC(=O)O[C@@]12CO[C@@H]1C[C@H](O)[C@@]1(C)C(=O)[C@H](O)C3=C(C)[C@@H](OC(=O)[C@H](O)[C@@H](NC(=O)c4ccccc4)c4ccccc4)C[C@@](O)([C@@H](OC(=O)c4ccccc4)[C@H]21)C3(C)C	IC50	'='	76	nM	CHEMBL614818	HEK293	CHEMBL1148876
CHEMBL306946	O=C1c2ccccc2-n2c1nc1ccccc1c2=O	IC50	'='	4110	nM	CHEMBL614818	HEK293	CHEMBL2062509
CHEMBL307261	C[C@H]1[C@@H](O)O[C@@H]2O[C@@]3(C)CC[C@H]4[C@H](C)CC[C@@H]1[C@@]24OO3	IC50	'='	15740	nM	CHEMBL614818	HEK293	CHEMBL5244230
CHEMBL308333	CCCCC[C@H](CC(=O)NO)C(=O)N[C@H](C(=O)N1CCC[C@H]1CO)C(C)C	IC50	'='	15000	nM	CHEMBL614818	HEK293	CHEMBL1806384
CHEMBL3091486	COc1ccc(/C=C/CCCOc2cc(/C=C\c3cc(OC)c(OC)c(OC)c3)ccc2OC)cc1	IC50	'='	88000	nM	CHEMBL614818	HEK293	CHEMBL3091460
CHEMBL3092566	Cc1ccc(S(=O)(=O)N2Cc3ccccc3OC[C@@H]2Cc2ccc(OCCN3CCCCCC3)cc2)cc1.Cl	IC50	'='	30000	nM	CHEMBL614818	HEK293	CHEMBL3091313
CHEMBL3092745	Cc1ccc(S(=O)(=O)N2Cc3ccccc3OCC2Cc2ccc(O)cc2)cc1	IC50	'='	30000	nM	CHEMBL614818	HEK293	CHEMBL3091313
CHEMBL3093406	C/C=C/C=C/C(=O)C1=C(N)[C@](C)(O)[C@]2(O)O[C@]3(C)C(O)=C(C)C(=O)/C(=C(O)/C=C/C=C/C)[C@@H]3[C@]2(C)C1=O	IC50	'>'	10000	nM	CHEMBL614818	HEK293	CHEMBL3091383
CHEMBL3093407	C/C=C/C=C/C(O)=C1\C(=O)[C@]2(C)C(=O)C(C)(O)[C@H]1[C@H](C(=O)C1=C(N)[C@](C)(O)[C@]3(O)O[C@]4(C)C(O)=C(C)C(=O)/C(=C(O)\C=C\C=C\C)[C@@H]4[C@]3(C)C1=O)[C@H]2/C=C/C	IC50	'>'	10000	nM	CHEMBL614818	HEK293	CHEMBL3091383
CHEMBL3093408	C/C=C/C=C/C(=O)C1=C(O)[C@]2(C)C(=O)[C@@](C)(O)[C@H]1N1CCC[C@@H]12	IC50	'>'	10000	nM	CHEMBL614818	HEK293	CHEMBL3091383
CHEMBL3093409	C/C=C/C=C/C(O)=C1/C(=O)C(C)=C(O)[C@@]2(C)O[C@@]3(O)[C@@](C)(O)C4=C(C(=O)C[C@@H](/C=C/C)N4)C(=O)[C@@]3(C)[C@@H]12	IC50	'>'	10000	nM	CHEMBL614818	HEK293	CHEMBL3091383
CHEMBL3093410	C/C=C/C=C/C(O)=C1/C(=O)C(C)=C(O)[C@@]2(C)O[C@@]3(O)[C@@](C)(O)C4=C(C(=O)C[C@H](/C=C/C)N4)C(=O)[C@@]3(C)[C@@H]12	IC50	'>'	10000	nM	CHEMBL614818	HEK293	CHEMBL3091383
CHEMBL3093710	C=CCOc1cc(/C=C\c2cc(OC)c(OC)c(OC)c2)ccc1OC	IC50	'='	43500	nM	CHEMBL614818	HEK293	CHEMBL3091460
CHEMBL3093711	C/C=C/COc1cc(/C=C\c2cc(OC)c(OC)c(OC)c2)ccc1OC	IC50	'='	135000	nM	CHEMBL614818	HEK293	CHEMBL3091460
CHEMBL3093712	COc1ccc(/C=C\c2cc(OC)c(OC)c(OC)c2)cc1OCc1ccccc1	IC50	'='	15000	nM	CHEMBL614818	HEK293	CHEMBL3091460
CHEMBL3093713	COc1ccc(COc2cc(/C=C\c3cc(OC)c(OC)c(OC)c3)ccc2OC)cc1	IC50	'='	64000	nM	CHEMBL614818	HEK293	CHEMBL3091460
CHEMBL3093714	COc1ccc(/C=C\c2cc(OC)c(OC)c(OC)c2)cc1OCc1ccc(Br)cc1	IC50	'='	45000	nM	CHEMBL614818	HEK293	CHEMBL3091460
CHEMBL3093715	COc1ccccc1/C=C/CCCOc1cc(/C=C\c2cc(OC)c(OC)c(OC)c2)ccc1OC	IC50	'>'	400000	nM	CHEMBL614818	HEK293	CHEMBL3091460
CHEMBL3093716	COc1cccc(/C=C/CCCOc2cc(/C=C\c3cc(OC)c(OC)c(OC)c3)ccc2OC)c1	IC50	'='	39000	nM	CHEMBL614818	HEK293	CHEMBL3091460
CHEMBL3093717	COCOc1ccccc1/C=C/CCCOc1cc(/C=C\c2cc(OC)c(OC)c(OC)c2)ccc1OC	IC50	'='	106000	nM	CHEMBL614818	HEK293	CHEMBL3091460
CHEMBL3093718	COCOc1cccc(/C=C/CCCOc2cc(/C=C\c3cc(OC)c(OC)c(OC)c3)ccc2OC)c1	IC50	'='	30000	nM	CHEMBL614818	HEK293	CHEMBL3091460
CHEMBL3093719	COCOc1ccc(/C=C/CCCOc2cc(/C=C\c3cc(OC)c(OC)c(OC)c3)ccc2OC)cc1	IC50	'='	25000	nM	CHEMBL614818	HEK293	CHEMBL3091460
CHEMBL3093720	COc1ccc(/C=C\c2cc(OC)c(OC)c(OC)c2)cc1OCCC/C=C/c1ccc(F)cc1	IC50	'='	115000	nM	CHEMBL614818	HEK293	CHEMBL3091460
CHEMBL3093721	COc1ccc(/C=C\c2cc(OC)c(OC)c(OC)c2)cc1OCCC/C=C/c1ccc(Cl)cc1	IC50	'='	111000	nM	CHEMBL614818	HEK293	CHEMBL3091460
CHEMBL3093722	COc1ccc(/C=C\c2cc(OC)c(OC)c(OC)c2)cc1OCCC/C=C/c1ccc(Br)cc1	IC50	'='	55000	nM	CHEMBL614818	HEK293	CHEMBL3091460
CHEMBL3093780	CN(C)CCN1CCN(C2=Nc3ccccc3C(CC(=O)NCc3ccc(F)cc3)N2c2ccc(-c3ccccc3)cc2)CC1	IC50	'='	10000	nM	CHEMBL614818	HEK293	CHEMBL3091381
CHEMBL3093781	COc1ccc(CNC(=O)CC2c3ccccc3N=C(N3CCN(CCN(C)C)CC3)N2c2ccc(-c3ccccc3)cc2)cc1	IC50	'='	9280	nM	CHEMBL614818	HEK293	CHEMBL3091381
CHEMBL3098829	O=C(CN1C(=O)S/C(=C\C2=C(Cl)c3ccccc3CCC2)C1=O)c1ccccc1	IC50	'>'	100000	nM	CHEMBL614818	HEK293	CHEMBL3098029
CHEMBL3098830	Cc1ccc(C(=O)CN2C(=O)S/C(=C\C3=C(Cl)c4ccccc4CCC3)C2=O)cc1	IC50	'>'	100000	nM	CHEMBL614818	HEK293	CHEMBL3098029
CHEMBL3098831	COc1ccc(C(=O)CN2C(=O)S/C(=C\C3=C(Cl)c4ccccc4CCC3)C2=O)cc1	IC50	'>'	100000	nM	CHEMBL614818	HEK293	CHEMBL3098029
CHEMBL3098832	O=C(CN1C(=O)S/C(=C\C2=C(Cl)c3ccccc3CCC2)C1=O)c1ccc(Cl)cc1	IC50	'>'	100000	nM	CHEMBL614818	HEK293	CHEMBL3098029
CHEMBL3098833	O=C(CN1C(=O)S/C(=C\C2=C(Cl)c3ccccc3CCC2)C1=O)c1ccc(Br)cc1	IC50	'>'	100000	nM	CHEMBL614818	HEK293	CHEMBL3098029
CHEMBL3098834	Cc1cc2c(cc1C)C(Cl)=C(/C=C1\SC(=O)N(CC(=O)c3ccccc3)C1=O)CCC2	IC50	'>'	100000	nM	CHEMBL614818	HEK293	CHEMBL3098029
CHEMBL3098835	Cc1ccc(C(=O)CN2C(=O)S/C(=C\C3=C(Cl)c4cc(C)c(C)cc4CCC3)C2=O)cc1	IC50	'>'	100000	nM	CHEMBL614818	HEK293	CHEMBL3098029
CHEMBL3098836	COc1ccc(C(=O)CN2C(=O)S/C(=C\C3=C(Cl)c4cc(C)c(C)cc4CCC3)C2=O)cc1	IC50	'>'	100000	nM	CHEMBL614818	HEK293	CHEMBL3098029
CHEMBL3098837	Cc1cc2c(cc1C)C(Cl)=C(/C=C1\SC(=O)N(CC(=O)c3ccc(Cl)cc3)C1=O)CCC2	IC50	'>'	100000	nM	CHEMBL614818	HEK293	CHEMBL3098029
CHEMBL3098838	Cc1cc2c(cc1C)C(Cl)=C(/C=C1\SC(=O)N(CC(=O)c3ccc(Br)cc3)C1=O)CCC2	IC50	'>'	100000	nM	CHEMBL614818	HEK293	CHEMBL3098029
CHEMBL3098839	Cc1ccc(C(=O)CN2C(=O)CSC2=O)cc1	IC50	'>'	100000	nM	CHEMBL614818	HEK293	CHEMBL3098029
CHEMBL3098840	COc1ccc(C(=O)CN2C(=O)CSC2=O)cc1	IC50	'>'	100000	nM	CHEMBL614818	HEK293	CHEMBL3098029
CHEMBL3098841	O=C(CN1C(=O)CSC1=O)c1ccc(Cl)cc1	IC50	'='	14000	nM	CHEMBL614818	HEK293	CHEMBL3098029
CHEMBL3098842	O=C(CN1C(=O)CSC1=O)c1ccc(Br)cc1	IC50	'>'	100000	nM	CHEMBL614818	HEK293	CHEMBL3098029
CHEMBL3098843	O=C1NC(=O)/C(=C/C2=C(Cl)c3ccccc3CCC2)S1	IC50	'>'	100000	nM	CHEMBL614818	HEK293	CHEMBL3098029
CHEMBL3098844	Cc1cc2c(cc1C)C(Cl)=C(/C=C1\SC(=O)NC1=O)CCC2	IC50	'>'	100000	nM	CHEMBL614818	HEK293	CHEMBL3098029
CHEMBL3100141	CCOc1ccc2nc(N3CN(c4ccccc4)c4ncccc4C3=O)sc2c1	IC50	'='	42100	nM	CHEMBL614818	HEK293	CHEMBL3098081
CHEMBL3103270	COC(=O)/C=C/c1ccc2c(c1)C(=O)C(=O)N2Cc1ccc(OC)cc1	IC50	'>'	10000	nM	CHEMBL614818	HEK293	CHEMBL3774388
CHEMBL3109445	C/C=C(\C)C(=O)O[C@H]1[C@H](O)[C@@H](C(=O)OC)O[C@@H]2C[C@H]3O[C@@H](n4cnc5c(N)ncnc54)[C@H](O)[C@H]3O[C@]21O	IC50	'='	2200	nM	CHEMBL614818	HEK293	CHEMBL3108754
CHEMBL3109446	COC(=O)[C@@H]1CC(O)(O)[C@]2(O)O[C@@H]3[C@@H](OC)[C@H](n4cnc5c(N)ncnc54)O[C@@H]3C[C@H]2O1	IC50	'='	13700	nM	CHEMBL614818	HEK293	CHEMBL3108754
CHEMBL3109447	COC(=O)[C@H]1O[C@@H]2C[C@H]3O[C@@H](n4cnc5c(N)ncnc54)[C@H](OC)[C@H]3O[C@@]2(O)[C@H](O)[C@@H]1O	IC50	'='	43700	nM	CHEMBL614818	HEK293	CHEMBL3108754
CHEMBL3109448	C/C=C(\CO)C(=O)O[C@H]1[C@H](O)[C@@H](C(=O)OC)O[C@@H]2C[C@H]3O[C@@H](n4cnc5c(N)ncnc54)[C@H](OC)[C@H]3O[C@]21O	IC50	'='	2700	nM	CHEMBL614818	HEK293	CHEMBL3108754
CHEMBL3109449	COC(=O)[C@H]1O[C@@H]2C[C@H]3O[C@@H](n4cnc5c(N)ncnc54)[C@H](OC)[C@H]3O[C@@]2(O)[C@@H](O)[C@@H]1O	IC50	'>'	50000	nM	CHEMBL614818	HEK293	CHEMBL3108754
CHEMBL3109450	C/C=C(\C)C(=O)O[C@H]1[C@H](O)[C@@H](C(=O)OC)O[C@@H]2C[C@H]3O[C@@H](n4cnc5c(N)ncnc54)[C@H](OC)[C@H]3O[C@]21O	IC50	'='	2300	nM	CHEMBL614818	HEK293	CHEMBL3108754
CHEMBL3112623	Nc1ccc(Nc2nc(-c3ccc(O)c(O)c3)cs2)cc1	EC50	'='	98000	nM	CHEMBL614818	HEK293	CHEMBL3808280
CHEMBL3114316	CCOC(=O)/C=C/c1ccc(O)c(/C(=C/c2ccc(O)cc2)C(=O)OCC)c1	IC50	'='	12000	nM	CHEMBL614818	HEK293	CHEMBL3112586
CHEMBL3114320	CCOC(=O)/C=C/c1ccc(O)c(/C(=C/c2ccc(OC(C)=O)cc2)C(=O)OCC)c1	IC50	'='	20000	nM	CHEMBL614818	HEK293	CHEMBL3112586
CHEMBL3115908	Cc1ccc(S(=O)(=O)Nc2ccc(-c3nc4ccc(NS(=O)(=O)c5ccc(C)cc5)cc4[nH]3)cc2)cc1	EC50	'='	34000	nM	CHEMBL614818	HEK293	CHEMBL3808280
CHEMBL3115911	O=C1/C(=C/c2ccc(O)c(O)c2)SC(=S)N1c1ccc(O)cc1	EC50	'='	23000	nM	CHEMBL614818	HEK293	CHEMBL3808280
CHEMBL3115912	O=C(/C=C/c1cccc([N+](=O)[O-])c1)c1ccc(NC(=O)c2ccco2)cc1	EC50	'>'	100000	nM	CHEMBL614818	HEK293	CHEMBL3808280
CHEMBL3115913	O=C(O)c1cccc2c1NC(c1ccc(O)c([N+](=O)[O-])c1)C1CC=CC21	EC50	'>'	100000	nM	CHEMBL614818	HEK293	CHEMBL3808280
CHEMBL3115914	O=C(/C=C/c1ccc([N+](=O)[O-])cc1)c1ccc(O)c(O)c1	EC50	'='	12000	nM	CHEMBL614818	HEK293	CHEMBL3808280
CHEMBL3115919	Cn1c(=O)c(C(=O)Nc2ccncc2)c(O)c2ccccc21	EC50	'>'	100000	nM	CHEMBL614818	HEK293	CHEMBL3808280
CHEMBL3115920	COC(=O)c1ccc(-c2ccc(/C=C3/SC(=S)NC3=O)o2)cc1	EC50	'='	44000	nM	CHEMBL614818	HEK293	CHEMBL3808280
CHEMBL3115921	O=c1c([N+](=O)[O-])c(Cl)c2ccccc2n1Cc1ccccc1	EC50	'='	17000	nM	CHEMBL614818	HEK293	CHEMBL3808280
CHEMBL3115924	O=C(/C=C/c1ccco1)c1ccc(NC(=O)c2cccs2)cc1	EC50	'='	55000	nM	CHEMBL614818	HEK293	CHEMBL3808280
CHEMBL3115926	COc1cccc(/C=C2/SC(=S)N(CCC(=O)Nc3ccc(O)cc3)C2=O)c1	EC50	'>'	100000	nM	CHEMBL614818	HEK293	CHEMBL3808280
CHEMBL3115927	CNC(=O)Oc1c(Br)cc2sc(=O)oc2c1Br	EC50	'>'	100000	nM	CHEMBL614818	HEK293	CHEMBL3808280
CHEMBL3115928	O=C(Nc1cc([N+](=O)[O-])ccc1O)c1ccc2c(c1)C(=O)N(Cc1ccccc1)C2=O	EC50	'>'	100000	nM	CHEMBL614818	HEK293	CHEMBL3808280
CHEMBL3115929	COc1ccc(C(=O)N/N=C/c2ccc(O)c3ncccc23)cc1	EC50	'='	7700	nM	CHEMBL614818	HEK293	CHEMBL3808280
CHEMBL3116086	O=C(CC1Nc2cccc3cccc(c23)NC1=O)Nc1cccc([N+](=O)[O-])c1	EC50	'='	62000	nM	CHEMBL614818	HEK293	CHEMBL3808280
CHEMBL3116087	CC(=O)c1cc2c(cc1NC(=O)c1ccccc1Br)OCCO2	EC50	'>'	100000	nM	CHEMBL614818	HEK293	CHEMBL3808280
CHEMBL3116088	COc1cc(/C=C2/C(=N)N3N=C(CC(C)C)SC3=NC2=O)ccc1OC(=O)c1ccc(F)cc1	EC50	'>'	100000	nM	CHEMBL614818	HEK293	CHEMBL3808280
CHEMBL3116089	Nc1nnc(SCC(=O)c2ccc(-c3ccccc3)cc2)s1	EC50	'>'	100000	nM	CHEMBL614818	HEK293	CHEMBL3808280
CHEMBL3120496	O=c1ccc2nccc3c4ccc(O[C@@H]5O[C@H](CO)[C@@H](O)[C@H](O)[C@H]5O)cc4n1c23	IC50	'='	36700	nM	CHEMBL614818	HEK293	CHEMBL3580635
CHEMBL3126272	O=C1C2=C(C(=O)c3ccccc31)C(c1ccccc1)N1C(=N2)Sc2ccccc21	IC50	'='	4160	nM	CHEMBL614818	HEK293	CHEMBL3124795
CHEMBL3126273	O=C1C2=C(C(=O)c3ccccc31)C(c1ccc(F)cc1)N1C(=N2)Sc2ccccc21	IC50	'='	15080	nM	CHEMBL614818	HEK293	CHEMBL3124795
CHEMBL3126274	Cc1ccc(C2C3=C(N=C4Sc5ccccc5N42)C(=O)c2ccccc2C3=O)cc1	IC50	'='	5180	nM	CHEMBL614818	HEK293	CHEMBL3124795
CHEMBL3126275	COc1ccc(OC)c(C2C3=C(N=C4Sc5ccccc5N42)C(=O)c2ccccc2C3=O)c1	IC50	'>'	200000	nM	CHEMBL614818	HEK293	CHEMBL3124795
CHEMBL3126276	COc1cc(C2C3=C(N=C4Sc5ccccc5N42)C(=O)c2ccccc2C3=O)cc(OC)c1OC	IC50	'='	11040	nM	CHEMBL614818	HEK293	CHEMBL3124795
CHEMBL3126277	O=C1C2=C(C(=O)c3ccccc31)C(c1ccc([N+](=O)[O-])cc1)N1C(=N2)Sc2ccccc21	IC50	'='	50340	nM	CHEMBL614818	HEK293	CHEMBL3124795
CHEMBL3126278	O=C1C2=C(C(=O)c3ccccc31)C(c1ccc(Cl)cc1Cl)N1C(=N2)Sc2ccccc21	IC50	'='	4900	nM	CHEMBL614818	HEK293	CHEMBL3124795
CHEMBL3126279	O=C1C2=C(C(=O)c3ccccc31)C(c1ccc(Cl)cc1)N1C(=N2)Sc2ccccc21	IC50	'='	25920	nM	CHEMBL614818	HEK293	CHEMBL3124795
CHEMBL3126280	O=C1C2=C(C(=O)c3ccccc31)C(c1ccco1)N1C(=N2)Sc2ccccc21	IC50	'='	10140	nM	CHEMBL614818	HEK293	CHEMBL3124795
CHEMBL3126281	O=C1C2=C(C(=O)c3ccccc31)C(c1cccs1)N1C(=N2)Sc2ccccc21	IC50	'='	5900	nM	CHEMBL614818	HEK293	CHEMBL3124795
CHEMBL3127285	Cc1ccccc1N1N=C2COc3ccccc3C=C2C1=O	IC50	'='	153730	nM	CHEMBL614818	HEK293	CHEMBL3124798
CHEMBL3127292	COc1ccc2c(c1)C=C1C(=O)N(c3ccc(C)cc3)N=C1CO2	IC50	'='	138360	nM	CHEMBL614818	HEK293	CHEMBL3124798
CHEMBL3127293	COc1ccc2c(c1)C=C1C(=O)N(c3ccc(Br)cc3)N=C1CO2	IC50	'='	161410	nM	CHEMBL614818	HEK293	CHEMBL3124798
CHEMBL3127295	Cc1ccc(N2N=C3COc4ccc(-c5ccccc5)cc4C=C3C2=O)cc1	IC50	'='	149220	nM	CHEMBL614818	HEK293	CHEMBL3124798
CHEMBL3127299	COc1ccc2c(c1)C=C1C(=O)ON=C1CO2	IC50	'='	47730	nM	CHEMBL614818	HEK293	CHEMBL3124798
CHEMBL3127300	O=C1ON=C2COc3ccc(Br)cc3C=C12	IC50	'='	48160	nM	CHEMBL614818	HEK293	CHEMBL3124798
CHEMBL3127301	O=C1ON=C2COc3ccc(-c4ccccc4)cc3C=C12	IC50	'='	39190	nM	CHEMBL614818	HEK293	CHEMBL3124798
CHEMBL3137320	Cn1ncnc1[C@H]1c2n[nH]c(=O)c3cc(F)cc(c23)N[C@@H]1c1ccc(F)cc1	IC50	'='	4.95	nM	CHEMBL614818	HEK293	CHEMBL4673259
CHEMBL3137331	CNC(=O)c1ccc(Nc2ncc(C(F)(F)F)c(NCc3nccnc3N(C)S(C)(=O)=O)n2)cc1	IC50	'='	4070	nM	CHEMBL614818	HEK293	CHEMBL4823267
CHEMBL3138441	CC(CCC(=O)O)C1CCC2C3C(O)CC4CC(NC(=O)CCNC(=O)CCNC(=O)CCNC(=O)CCNC(=O)OC(C)(C)C)CCC4(C)C3CC(O)C12C	IC50	'>'	1000000	nM	CHEMBL614818	HEK293	CHEMBL1142442
CHEMBL3138459	CC(=O)OCCCC(C)C1CCC2C3C(OC(C)=O)CC4CC(NC(=O)CCNC(=O)CCNC(=O)CCNC(=O)CCNC(=O)OC(C)(C)C)CCC4(C)C3CC(O)C12C	IC50	'='	80000	nM	CHEMBL614818	HEK293	CHEMBL1142442
CHEMBL315180	COc1cc2c(c(OC)c1OC)-c1ccc(OC)c(=O)cc1[C@@H](NC(=O)CCl)CC2	IC50	'='	4.56	nM	CHEMBL614818	HEK293	CHEMBL4196091
CHEMBL317935	C[C@H](NC(=O)/C=C/c1ccccc1)c1cccc(N2CCOCC2)c1	EC50	'='	3200	nM	CHEMBL614818	HEK293	CHEMBL1137190
CHEMBL318743	COc1cc(CCC(=O)CC(=O)CCc2ccc(O)c(OC)c2)ccc1O	EC50	'='	120000	nM	CHEMBL614818	HEK293	CHEMBL1154833
CHEMBL3193752	Nc1cccc(/C=C/c2ccncc2)c1	IC50	'>'	500000	nM	CHEMBL614818	HEK293	CHEMBL3751712
CHEMBL319488	O=C(/C=C/c1ccc(O)c(O)c1)CC(=O)/C=C/c1ccc(O)c(O)c1	EC50	'='	39000	nM	CHEMBL614818	HEK293	CHEMBL1154833
CHEMBL3220789	O=C1c2cccc([N+](=O)[O-])c2C(=O)C2OC12	IC50	'='	12400	nM	CHEMBL614818	HEK293	CHEMBL3217666
CHEMBL3220790	O=C1c2ccc([N+](=O)[O-])cc2C(=O)C2OC12	IC50	'='	55400	nM	CHEMBL614818	HEK293	CHEMBL3217666
CHEMBL3235793	O=c1oc2ccccc2c2c1CCCc1ccccc1-2	IC50	'>'	200000	nM	CHEMBL614818	HEK293	CHEMBL3232834
CHEMBL3235794	Cc1cc2c(cc1C)-c1c(c(=O)oc3ccc(Cl)cc13)CCC2	IC50	'>'	200000	nM	CHEMBL614818	HEK293	CHEMBL3232834
CHEMBL3235795	COc1cc2c(cc1OC)-c1c(c(=O)oc3ccccc13)CCC2	IC50	'>'	200000	nM	CHEMBL614818	HEK293	CHEMBL3232834
CHEMBL3236215	O=C(NCc1cccc(F)c1)c1c[nH]c2ccc(S(=O)(=O)Nc3ccc(C(F)(F)F)cc3)cc2c1=O	IC50	'>'	50000	nM	CHEMBL614818	HEK293	CHEMBL3232721
CHEMBL3236216	COc1ccc(CNC(=O)c2c[nH]c3ccc(S(=O)(=O)Nc4ccc(C(F)(F)F)cc4)cc3c2=O)cc1	IC50	'>'	50000	nM	CHEMBL614818	HEK293	CHEMBL3232721
CHEMBL3236217	COc1cccc(CNC(=O)c2c[nH]c3ccc(S(=O)(=O)Nc4ccc(C(F)(F)F)cc4)cc3c2=O)c1	IC50	'>'	50000	nM	CHEMBL614818	HEK293	CHEMBL3232721
CHEMBL3236218	O=C(NCc1ccco1)c1c[nH]c2ccc(S(=O)(=O)Nc3ccc(C(F)(F)F)cc3)cc2c1=O	IC50	'>'	50000	nM	CHEMBL614818	HEK293	CHEMBL3232721
CHEMBL3236220	O=C(NC1CCCCC1)c1c[nH]c2ccc(S(=O)(=O)Nc3ccc(C(F)(F)F)cc3)cc2c1=O	IC50	'>'	50000	nM	CHEMBL614818	HEK293	CHEMBL3232721
CHEMBL3236224	Cc1ccccc1-c1ccc2[nH]cc(C(=O)NCc3cccc(C(F)(F)F)c3)c(=O)c2c1	IC50	'>'	50000	nM	CHEMBL614818	HEK293	CHEMBL3232721
CHEMBL3236225	Cc1ccccc1-c1ccc2[nH]cc(C(=O)NCc3cccc(Br)c3)c(=O)c2c1	IC50	'>'	50000	nM	CHEMBL614818	HEK293	CHEMBL3232721
CHEMBL3236228	Cc1ccccc1-c1ccc2[nH]cc(C(=O)NC3CCCCC3)c(=O)c2c1	IC50	'>'	50000	nM	CHEMBL614818	HEK293	CHEMBL3232721
CHEMBL325041	CC(C)C[C@H](NC(=O)[C@H](Cc1ccccc1)NC(=O)c1cnccn1)B(O)O	IC50	'<'	79.43	nM	CHEMBL614818	HEK293	CHEMBL5113521
CHEMBL3261868	O=C1/C(=C/c2ccccc2Br)Oc2ccccc21	EC50	'>'	100000	nM	CHEMBL614818	HEK293	CHEMBL3751722
CHEMBL3261871	O=C1/C(=C/c2ccc(-c3ccccc3)cc2)Oc2ccccc21	EC50	'>'	100000	nM	CHEMBL614818	HEK293	CHEMBL3751722
CHEMBL3261872	O=C1/C(=C/c2ccc(-c3ccc(F)cc3)cc2)Oc2ccccc21	EC50	'>'	100000	nM	CHEMBL614818	HEK293	CHEMBL3751722
CHEMBL3262094	O=C1/C(=C/c2ccc(-c3ccc(Cl)cc3)cc2)Oc2ccccc21	EC50	'>'	100000	nM	CHEMBL614818	HEK293	CHEMBL3751722
CHEMBL3262095	O=Cc1ccc(-c2ccc(/C=C3\Oc4ccccc4C3=O)cc2)cc1	EC50	'>'	100000	nM	CHEMBL614818	HEK293	CHEMBL3751722
CHEMBL3262096	O=C1/C(=C/c2ccc(Cc3ccccc3)cc2)Oc2ccccc21	EC50	'>'	100000	nM	CHEMBL614818	HEK293	CHEMBL3751722
CHEMBL3262097	O=C1/C(=C/c2ccc(-c3cnc4ccccc4c3)cc2)Oc2ccccc21	EC50	'>'	100000	nM	CHEMBL614818	HEK293	CHEMBL3751722
CHEMBL3262098	Nc1ccc(-c2ccc(/C=C3\Oc4ccccc4C3=O)cc2)cn1	EC50	'>'	100000	nM	CHEMBL614818	HEK293	CHEMBL3751722
CHEMBL3262099	O=C1/C(=C/c2ccc(Nc3ccccc3)cc2)Oc2ccccc21	EC50	'>'	100000	nM	CHEMBL614818	HEK293	CHEMBL3751722
CHEMBL3262100	O=C1/C(=C/c2ccc(NCc3ccccc3)cc2)Oc2ccccc21	EC50	'>'	100000	nM	CHEMBL614818	HEK293	CHEMBL3751722
CHEMBL3262101	Cc1ccc(Oc2ccc(/C=C3\Oc4ccccc4C3=O)cc2)cc1	EC50	'>'	100000	nM	CHEMBL614818	HEK293	CHEMBL3751722
CHEMBL3262102	O=C1/C(=C/c2ccc(Oc3ccc(Cl)cc3)cc2)Oc2ccccc21	EC50	'>'	100000	nM	CHEMBL614818	HEK293	CHEMBL3751722
CHEMBL3262103	O=C1/C(=C/c2cccc(-c3ccccc3)c2)Oc2ccccc21	EC50	'>'	100000	nM	CHEMBL614818	HEK293	CHEMBL3751722
CHEMBL3262105	O=C1/C(=C/c2cccc(-c3ccc(Cl)cc3)c2)Oc2ccccc21	EC50	'>'	100000	nM	CHEMBL614818	HEK293	CHEMBL3751722
CHEMBL3262106	O=Cc1ccc(-c2cccc(/C=C3\Oc4ccccc4C3=O)c2)cc1	EC50	'>'	100000	nM	CHEMBL614818	HEK293	CHEMBL3751722
CHEMBL3262107	O=C1/C(=C/c2cccc(Cc3ccccc3)c2)Oc2ccccc21	EC50	'>'	100000	nM	CHEMBL614818	HEK293	CHEMBL3751722
CHEMBL3262110	COc1cccc2c1O/C(=C\c1ccccc1)C2=O	EC50	'>'	100000	nM	CHEMBL614818	HEK293	CHEMBL3751722
CHEMBL3262117	Cc1ccc(Oc2ccc(/C=C3\Oc4cc(O)ccc4C3=O)cc2)cc1	EC50	'>'	100000	nM	CHEMBL614818	HEK293	CHEMBL3751722
CHEMBL3262118	O=C1/C(=C/c2ccc(Oc3ccc(Cl)cc3)cc2)Oc2cc(O)ccc21	EC50	'>'	100000	nM	CHEMBL614818	HEK293	CHEMBL3751722
CHEMBL3262987	C=C1CC[C@@H]2[C@](C)(COC(C)=O)[C@H](O)CC[C@@]2(C)[C@@H]1/C=C/C1=CCOC1=O	ED50	'='	27770	nM	CHEMBL614818	HEK293	CHEMBL4177652
CHEMBL3262990	C=C1CC[C@@H]2[C@](C)(COC(C)=O)[C@H](OC(C)=O)CC[C@@]2(C)[C@@H]1/C=C/C1=CCOC1=O	ED50	'='	24960	nM	CHEMBL614818	HEK293	CHEMBL4177652
CHEMBL3263504	CCCCC/C(C)=N/Nc1nc(-c2ccc(Cl)cc2)cs1	IC50	'>'	250000	nM	CHEMBL614818	HEK293	CHEMBL4152194
CHEMBL3288758	COc1cc2c(c(OC)c1OC)-c1ccc(OC)c(=O)cc1[C@@H](NC(=O)[C@@H](N)C(C)C)CC2.Cl	EC50	'='	300	nM	CHEMBL614818	HEK293	CHEMBL3286238
CHEMBL3288759	COc1cc2c(c(OC)c1OC)-c1ccc(OC)c(=O)cc1[C@@H](N[C@H](C(=O)N[C@@H](CC(N)=O)C(=O)N[C@@H](C)C(=O)N[C@@H](C)C(=O)NC(=O)CCC(=O)O)C(C)C)CC2	EC50	'='	2700	nM	CHEMBL614818	HEK293	CHEMBL3286238
CHEMBL3290761	Nc1ccc([As]2SCCCS2)cc1	IC50	'='	2720	nM	CHEMBL614818	HEK293	CHEMBL4330144
CHEMBL3297804	CCCc1cn(C/C=C2\OC(=O)C(OCc3ccccc3)=C2OCc2ccccc2)nn1	IC50	'>'	100000	nM	CHEMBL614818	HEK293	CHEMBL3297682
CHEMBL3297805	CCCCc1cn(C/C=C2\OC(=O)C(OCc3ccccc3)=C2OCc2ccccc2)nn1	IC50	'>'	100000	nM	CHEMBL614818	HEK293	CHEMBL3297682
CHEMBL3297806	O=C1O/C(=C\Cn2cc(C3=CCCCC3)nn2)C(OCc2ccccc2)=C1OCc1ccccc1	IC50	'>'	100000	nM	CHEMBL614818	HEK293	CHEMBL3297682
CHEMBL3297988	CCCCCc1cn(C/C=C2\OC(=O)C(OCc3ccccc3)=C2OCc2ccccc2)nn1	IC50	'>'	100000	nM	CHEMBL614818	HEK293	CHEMBL3297682
CHEMBL3297989	CCCCCCc1cn(C/C=C2\OC(=O)C(OC)=C2OC)nn1	IC50	'>'	100000	nM	CHEMBL614818	HEK293	CHEMBL3297682
CHEMBL3297990	CCCCCC(O)c1cn(C/C=C2\OC(=O)C(OC)=C2OC)nn1	IC50	'='	80000	nM	CHEMBL614818	HEK293	CHEMBL3297682
CHEMBL3297991	COC1=C(OC)/C(=C/Cn2cc(CCCCO)nn2)OC1=O	IC50	'>'	100000	nM	CHEMBL614818	HEK293	CHEMBL3297682
CHEMBL3297992	O=C1O/C(=C\Cn2cc(CCCCO)nn2)C(OCc2ccccc2)=C1OCc1ccccc1	IC50	'>'	100000	nM	CHEMBL614818	HEK293	CHEMBL3297682
CHEMBL3297993	COC1=C(OC)/C(=C/Cn2cc(Cc3ccccc3)nn2)OC1=O	IC50	'>'	100000	nM	CHEMBL614818	HEK293	CHEMBL3297682
CHEMBL3297994	O=C1O/C(=C\Cn2cc(Cc3ccccc3)nn2)C(OCc2ccccc2)=C1OCc1ccccc1	IC50	'='	70000	nM	CHEMBL614818	HEK293	CHEMBL3297682
CHEMBL3297995	COC1=C(OC)/C(=C/Cn2cc(-c3ccccc3)nn2)OC1=O	IC50	'>'	100000	nM	CHEMBL614818	HEK293	CHEMBL3297682
CHEMBL3297996	O=C1O/C(=C\Cn2cc(-c3ccccc3)nn2)C(OCc2ccccc2)=C1OCc1ccccc1	IC50	'>'	100000	nM	CHEMBL614818	HEK293	CHEMBL3297682
CHEMBL3297997	COC1=C(OC)/C(=C/Cn2cc(-c3ccc(C(C)(C)C)cc3)nn2)OC1=O	IC50	'>'	100000	nM	CHEMBL614818	HEK293	CHEMBL3297682
CHEMBL3298069	CC(C)(C)c1ccc(-c2cn(C/C=C3\OC(=O)C(OCc4ccccc4)=C3OCc3ccccc3)nn2)cc1	IC50	'>'	100000	nM	CHEMBL614818	HEK293	CHEMBL3297682
CHEMBL3298070	COC1=C(OC)/C(=C/Cn2cc(-c3ccccn3)nn2)OC1=O	IC50	'>'	100000	nM	CHEMBL614818	HEK293	CHEMBL3297682
CHEMBL3298071	O=C1O/C(=C\Cn2cc(-c3ccccn3)nn2)C(OCc2ccccc2)=C1OCc1ccccc1	IC50	'>'	100000	nM	CHEMBL614818	HEK293	CHEMBL3297682
CHEMBL3298072	COC1=C(OC)/C(=C/Cn2cc(C3CC3)nn2)OC1=O	IC50	'>'	100000	nM	CHEMBL614818	HEK293	CHEMBL3297682
CHEMBL3298073	O=C1O/C(=C\Cn2cc(C3CC3)nn2)C(OCc2ccccc2)=C1OCc1ccccc1	IC50	'>'	100000	nM	CHEMBL614818	HEK293	CHEMBL3297682
CHEMBL3298074	COC1=C(OC)C(O)(CCn2cc(-c3ccccc3)nn2)NC1=O	IC50	'='	62000	nM	CHEMBL614818	HEK293	CHEMBL3297682
CHEMBL3298075	COC1=C(OC)C(O)(CCn2cc(-c3ccc(C(C)(C)C)cc3)nn2)NC1=O	IC50	'='	62000	nM	CHEMBL614818	HEK293	CHEMBL3297682
CHEMBL3298076	O=C1NC(O)(CCn2cc(-c3ccccc3)nn2)C(OCc2ccccc2)=C1OCc1ccccc1	IC50	'>'	100000	nM	CHEMBL614818	HEK293	CHEMBL3297682
CHEMBL3298077	O=C1NC(O)(CCn2cc(C3=CCCCC3)nn2)C(OCc2ccccc2)=C1OCc1ccccc1	IC50	'='	70000	nM	CHEMBL614818	HEK293	CHEMBL3297682
CHEMBL3298078	Cc1ccc(-c2cn(CCC3(O)NC(=O)C(OCc4ccccc4)=C3OCc3ccccc3)nn2)cc1	IC50	'='	45000	nM	CHEMBL614818	HEK293	CHEMBL3297682
CHEMBL3298079	O=C1NC(O)(CCn2cc(Cc3ccccc3)nn2)C(OCc2ccccc2)=C1OCc1ccccc1	IC50	'='	86000	nM	CHEMBL614818	HEK293	CHEMBL3297682
CHEMBL3298080	CC(C)(C)c1ccc(-c2cn(CCC3(O)NC(=O)C(OCc4ccccc4)=C3OCc3ccccc3)nn2)cc1	IC50	'>'	100000	nM	CHEMBL614818	HEK293	CHEMBL3297682
CHEMBL3298135	CCCc1cn(CCC2(O)C(OCc3ccccc3)=C(OCc3ccccc3)C(=O)N2CCC)nn1	IC50	'='	90000	nM	CHEMBL614818	HEK293	CHEMBL3297682
CHEMBL3298136	CCCCCCCCN1C(=O)C(OCc2ccccc2)=C(OCc2ccccc2)C1(O)CCn1cc(-c2ccccn2)nn1	IC50	'>'	100000	nM	CHEMBL614818	HEK293	CHEMBL3297682
CHEMBL3298137	CC(C)(C)c1ccc(-c2cn(CCC3(O)C(OCc4ccccc4)=C(OCc4ccccc4)C(=O)N3CCc3ccccc3)nn2)cc1	IC50	'='	71000	nM	CHEMBL614818	HEK293	CHEMBL3297682
CHEMBL3298138	CCCc1cn(C/C=C2/C(OCc3ccccc3)=C(OCc3ccccc3)C(=O)N2CCC)nn1	IC50	'='	82000	nM	CHEMBL614818	HEK293	CHEMBL3297682
CHEMBL3298139	CCCCCCCCN1C(=O)C(OCc2ccccc2)=C(OCc2ccccc2)/C1=C/Cn1cc(-c2ccccn2)nn1	IC50	'='	83000	nM	CHEMBL614818	HEK293	CHEMBL3297682
CHEMBL3298912	COC1=C(OC)/C(=C/Cn2cc(CO)nn2)OC1=O	IC50	'>'	100000	nM	CHEMBL614818	HEK293	CHEMBL3297682
CHEMBL3299017	Cc1ccc(-c2cn(C/C=C3\OC(=O)C(OCc4ccccc4)=C3OCc3ccccc3)nn2)cc1	IC50	'>'	100000	nM	CHEMBL614818	HEK293	CHEMBL3297682
CHEMBL32992	COc1cc(OC)c(C(=O)CCc2ccccc2)c(OC)c1	IC50	'='	1665	nM	CHEMBL614818	HEK293	CHEMBL3808303
CHEMBL3301610	CCN1CCN(Cc2ccc(Nc3ncc(F)c(-c4cc(F)c5nc(C)n(C(C)C)c5c4)n3)nc2)CC1	GI50	'='	10925	nM	CHEMBL614818	HEK293	CHEMBL5046235
CHEMBL330407	COc1ccc(/C=C\c2cc(OC)c(OC)c(OC)c2)cc1N	IC50	'='	7.1	nM	CHEMBL614818	HEK293	CHEMBL4382260
CHEMBL330645	O=C(/C=C/CCc1ccc(O)cc1)CCc1ccc(O)cc1	EC50	'='	45000	nM	CHEMBL614818	HEK293	CHEMBL1154833
CHEMBL3310505	C/C=C1\NC(=O)[C@H]2CSSCC/C=C/[C@@H](CC(=O)N[C@H](C(C)C)C(=O)N2)OC(=O)[C@H](C(C)C)NC1=O	IC50	'<='	1	nM	CHEMBL614818	HEK293	CHEMBL4265952
CHEMBL3321774	Oc1ccc(-c2cc(-c3ccccc3O)cc(-c3ccc(O)cc3)n2)cc1	IC50	'='	780	nM	CHEMBL614818	HEK293	CHEMBL3352155
CHEMBL3323419	Oc1ccccc1-c1cc(-c2ccccc2O)nc(-c2ccccc2O)c1	IC50	'='	140	nM	CHEMBL614818	HEK293	CHEMBL3352155
CHEMBL3323420	Oc1cccc(-c2cc(-c3ccccc3O)nc(-c3ccccc3O)c2)c1	IC50	'='	80	nM	CHEMBL614818	HEK293	CHEMBL3352155
CHEMBL3323423	Oc1ccc(-c2cc(-c3ccccc3O)nc(-c3ccccc3O)c2)cc1	IC50	'>'	50000	nM	CHEMBL614818	HEK293	CHEMBL3352155
CHEMBL3323424	Oc1cccc(-c2cc(-c3ccccc3O)cc(-c3cccc(O)c3)n2)c1	IC50	'='	130	nM	CHEMBL614818	HEK293	CHEMBL3352155
CHEMBL3323425	Oc1cccc(-c2cc(-c3cccc(O)c3)nc(-c3cccc(O)c3)c2)c1	IC50	'='	740	nM	CHEMBL614818	HEK293	CHEMBL3352155
CHEMBL3323426	Oc1ccc(-c2cc(-c3cccc(O)c3)nc(-c3cccc(O)c3)c2)cc1	IC50	'='	730	nM	CHEMBL614818	HEK293	CHEMBL3352155
CHEMBL3323427	Oc1ccc(-c2cc(-c3cccc(O)c3)cc(-c3ccc(O)cc3)n2)cc1	IC50	'>'	50000	nM	CHEMBL614818	HEK293	CHEMBL3352155
CHEMBL3323428	Oc1ccc(-c2cc(-c3ccc(O)cc3)nc(-c3ccc(O)cc3)c2)cc1	IC50	'='	790	nM	CHEMBL614818	HEK293	CHEMBL3352155
CHEMBL3323429	Oc1cccc(-c2cc(-c3ccccc3O)cc(-c3ccccc3O)n2)c1	IC50	'='	730	nM	CHEMBL614818	HEK293	CHEMBL3352155
CHEMBL3323430	Oc1cccc(-c2cc(-c3cccc(O)c3)nc(-c3ccccc3O)c2)c1	IC50	'>'	50000	nM	CHEMBL614818	HEK293	CHEMBL3352155
CHEMBL3323431	Oc1ccc(-c2cc(-c3cccc(O)c3)nc(-c3ccccc3O)c2)cc1	IC50	'='	7420	nM	CHEMBL614818	HEK293	CHEMBL3352155
CHEMBL3323432	Oc1ccc(-c2cc(-c3ccccc3O)cc(-c3ccccc3O)n2)cc1	IC50	'='	6990	nM	CHEMBL614818	HEK293	CHEMBL3352155
CHEMBL3323433	Oc1ccc(-c2cc(-c3cccc(O)c3)cc(-c3ccccc3O)n2)cc1	IC50	'>'	50000	nM	CHEMBL614818	HEK293	CHEMBL3352155
CHEMBL3323434	Oc1ccc(-c2cc(-c3ccc(O)cc3)nc(-c3ccccc3O)c2)cc1	IC50	'='	26300	nM	CHEMBL614818	HEK293	CHEMBL3352155
CHEMBL3323435	Oc1ccc(-c2cc(-c3ccccc3O)cc(-c3cccc(O)c3)n2)cc1	IC50	'='	5650	nM	CHEMBL614818	HEK293	CHEMBL3352155
CHEMBL3323436	Oc1ccc(-c2cc(-c3cccc(O)c3)cc(-c3cccc(O)c3)n2)cc1	IC50	'='	1560	nM	CHEMBL614818	HEK293	CHEMBL3352155
CHEMBL3323437	Oc1ccc(-c2cc(-c3ccc(O)cc3)nc(-c3cccc(O)c3)c2)cc1	IC50	'='	840	nM	CHEMBL614818	HEK293	CHEMBL3352155
CHEMBL3338081	CC(C)c1ccc2c(c1)CC[C@H]1[C@](C)(CN3C(=O)c4ccccc4C3=O)CCC[C@]21C	EC50	'>'	25000	nM	CHEMBL614818	HEK293	CHEMBL3352270
CHEMBL3338082	CC(=O)c1cc2c(cc1C(C)C)CC[C@H]1[C@](C)(CN3C(=O)c4ccccc4C3=O)CCC[C@]21C	EC50	'>'	25000	nM	CHEMBL614818	HEK293	CHEMBL3352270
CHEMBL3338083	CC(=O)Oc1cc2c(cc1C(C)C)CC[C@H]1[C@](C)(CN3C(=O)c4ccccc4C3=O)CCC[C@]21C	EC50	'>'	25000	nM	CHEMBL614818	HEK293	CHEMBL3352270
CHEMBL3338084	CC(C)c1cc2c(cc1O)[C@@]1(C)CCC[C@@](C)(CN3C(=O)c4ccccc4C3=O)[C@@H]1CC2	EC50	'>'	25000	nM	CHEMBL614818	HEK293	CHEMBL3352270
CHEMBL3338085	CC(C)c1cc2c(cc1O)[C@@]1(C)CCC[C@@](C)(CN)[C@@H]1CC2	EC50	'>'	25000	nM	CHEMBL614818	HEK293	CHEMBL3352270
CHEMBL3338086	CC(C)c1cc2c(cc1O)[C@@]1(C)CCC[C@@](C)(CN3C(=O)c4c(Cl)c(Cl)c(Cl)c(Cl)c4C3=O)[C@@H]1CC2	EC50	'>'	25000	nM	CHEMBL614818	HEK293	CHEMBL3352270
CHEMBL3338087	CC(=O)Oc1cc2c(cc1C(C)C)CC[C@H]1[C@](C)(CN3C(=O)c4c(Cl)c(Cl)c(Cl)c(Cl)c4C3=O)CCC[C@]21C	EC50	'>'	25000	nM	CHEMBL614818	HEK293	CHEMBL3352270
CHEMBL3338088	CC(=O)Oc1cc2c(cc1C(C)C)C(=O)C[C@H]1[C@](C)(CN3C(=O)c4c(Cl)c(Cl)c(Cl)c(Cl)c4C3=O)CCC[C@]21C	EC50	'>'	25000	nM	CHEMBL614818	HEK293	CHEMBL3352270
CHEMBL3338089	CC(=O)Oc1cc2c(cc1C(C)C)/C(=N/NS(=O)(=O)c1ccc(C)cc1)C[C@H]1[C@](C)(CN3C(=O)c4c(Cl)c(Cl)c(Cl)c(Cl)c4C3=O)CCC[C@]21C	EC50	'>'	25000	nM	CHEMBL614818	HEK293	CHEMBL3352270
CHEMBL3338665	COc1ccc(/C=C\c2cc(OC)c(OC)c(OC)c2)cc1OCCCc1cn(CCCCC[C@@H]2CC=CC(=O)O2)nn1	IC50	'='	1700	nM	CHEMBL614818	HEK293	CHEMBL3351735
CHEMBL3338666	COc1ccc(/C=C\c2cc(OC)c(OC)c(OC)c2)cc1OCCCCCCCc1cn(CCCCC[C@@H]2CC=CC(=O)O2)nn1	IC50	'='	9300	nM	CHEMBL614818	HEK293	CHEMBL3351735
CHEMBL3338667	COc1ccc(/C=C\c2cc(OC)c(OC)c(OC)c2)cc1OCCCCCCCCCCc1cn(CCCCC[C@@H]2CC=CC(=O)O2)nn1	IC50	'='	4500	nM	CHEMBL614818	HEK293	CHEMBL3351735
CHEMBL3338668	COc1ccc(/C=C\c2cc(OC)c(OC)c(OC)c2)cc1OCCCCCCCCCCCCCCCc1cn(CCCCC[C@@H]2CC=CC(=O)O2)nn1	IC50	'='	16000	nM	CHEMBL614818	HEK293	CHEMBL3351735
CHEMBL3338669	COc1ccc(/C=C\c2cc(OC)c(OC)c(OC)c2)cc1OCCCc1cn(CCCCC[C@H]2CC=CC(=O)O2)nn1	IC50	'='	34000	nM	CHEMBL614818	HEK293	CHEMBL3351735
CHEMBL3338670	COc1ccc(/C=C\c2cc(OC)c(OC)c(OC)c2)cc1OCCCCCCCc1cn(CCCCC[C@H]2CC=CC(=O)O2)nn1	IC50	'='	40000	nM	CHEMBL614818	HEK293	CHEMBL3351735
CHEMBL3338671	COc1ccc(/C=C\c2cc(OC)c(OC)c(OC)c2)cc1OCCCCCCCCCCc1cn(CCCCC[C@H]2CC=CC(=O)O2)nn1	IC50	'='	13000	nM	CHEMBL614818	HEK293	CHEMBL3351735
CHEMBL3338672	COc1ccc(/C=C\c2cc(OC)c(OC)c(OC)c2)cc1OCCCCCCCCCCCCCCCc1cn(CCCCC[C@H]2CC=CC(=O)O2)nn1	IC50	'='	2600	nM	CHEMBL614818	HEK293	CHEMBL3351735
CHEMBL3338673	COc1ccc(/C=C\c2cc(OC)c(OC)c(OC)c2)cc1OCCCc1cn(CC[C@H](C[C@H](O)C[C@@H]2CC=CC(=O)O2)OC)nn1	IC50	'='	30000	nM	CHEMBL614818	HEK293	CHEMBL3351735
CHEMBL3338674	COc1ccc(/C=C\c2cc(OC)c(OC)c(OC)c2)cc1OCCCCCCCc1cn(CC[C@H](C[C@H](O)C[C@@H]2CC=CC(=O)O2)OC)nn1	IC50	'='	21000	nM	CHEMBL614818	HEK293	CHEMBL3351735
CHEMBL3338675	COc1ccc(/C=C\c2cc(OC)c(OC)c(OC)c2)cc1OCCCCCCCCCCc1cn(CC[C@H](C[C@H](O)C[C@@H]2CC=CC(=O)O2)OC)nn1	IC50	'='	40000	nM	CHEMBL614818	HEK293	CHEMBL3351735
CHEMBL3338676	COc1ccc(/C=C\c2cc(OC)c(OC)c(OC)c2)cc1OCCCCCCCCCCCCCCCc1cn(CC[C@H](C[C@H](O)C[C@@H]2CC=CC(=O)O2)OC)nn1	IC50	'='	32000	nM	CHEMBL614818	HEK293	CHEMBL3351735
CHEMBL3344093	CCOC(=O)C1=C(C)NC(C)=C(C(=O)OCC)C1c1cccc(OC)c1OCc1cn(CC(=O)Nc2nc3cc(F)ccc3s2)nn1	IC50	'>'	1000000	nM	CHEMBL614818	HEK293	CHEMBL3351336
CHEMBL3344094	CCOC(=O)C1=C(C)NC(C)=C(C(=O)OCC)C1c1cccc(OC)c1OCc1cn(CC(=O)Nc2nnc(C(F)(F)F)s2)nn1	IC50	'>'	1000000	nM	CHEMBL614818	HEK293	CHEMBL3351336
CHEMBL3344095	CCOC(=O)C1=C(C)NC(C)=C(C(=O)OCC)C1c1cccc(OC)c1OCc1cn(CC(=O)NCCC(F)(F)C(F)(F)C(F)(F)C(F)(F)C(F)(F)C(F)(F)C(F)(F)C(F)(F)F)nn1	IC50	'>'	1000000	nM	CHEMBL614818	HEK293	CHEMBL3351336
CHEMBL3344098	CCOC(=O)C1=C(C)NC(C)=C(C(=O)OCC)C1c1cc(Br)cc(Br)c1OCC#CCN1CCN(CCO)CC1	IC50	'>'	1000000	nM	CHEMBL614818	HEK293	CHEMBL3351336
CHEMBL3353221	CC(C)Oc1ccc(C2CN(C)[C@]3(C(=O)Nc4ccccc43)[C@]23NC(=S)N(c2ccc(F)c(Cl)c2)C3=O)cc1	IC50	'='	13470	nM	CHEMBL614818	HEK293	CHEMBL3351271
CHEMBL3353222	CN1CC(c2ccc(Cl)cc2)[C@@]2(NC(=S)N(c3ccc(F)c(Cl)c3)C2=O)[C@@]12C(=O)Nc1ccccc12	IC50	'='	5680	nM	CHEMBL614818	HEK293	CHEMBL3351271
CHEMBL3353223	CC(C)Oc1ccc(C2CN(C)[C@]3(C(=O)Nc4ccc(Br)cc43)[C@]23NC(=S)N(c2ccc(F)c(Cl)c2)C3=O)cc1	IC50	'='	15840	nM	CHEMBL614818	HEK293	CHEMBL3351271
CHEMBL3353224	CCOc1ccc(N2C(=O)[C@@]3(NC2=S)C(c2ccc(Cl)cc2)CN(C)[C@]32C(=O)Nc3ccccc32)cc1	IC50	'='	9100	nM	CHEMBL614818	HEK293	CHEMBL3351271
CHEMBL3353225	CCc1ccc(C2CN(C)[C@]3(C(=O)Nc4ccccc43)[C@]23NC(=S)N(c2ccc(F)c(Cl)c2)C3=O)cc1	IC50	'='	12530	nM	CHEMBL614818	HEK293	CHEMBL3351271
CHEMBL3353226	CCOc1ccc(N2C(=O)[C@@]3(NC2=S)C(c2ccc(Cl)cc2)CN(C)[C@]32C(=O)Nc3ccc(Br)cc32)cc1	IC50	'='	28610	nM	CHEMBL614818	HEK293	CHEMBL3351271
CHEMBL3353227	CN1CC(c2ccc(Cl)cc2)[C@@]2(NC(=S)N(c3ccc(F)c(Cl)c3)C2=O)[C@@]12C(=O)Nc1ccc(Br)cc12	IC50	'='	10310	nM	CHEMBL614818	HEK293	CHEMBL3351271
CHEMBL3353228	CCc1ccc(C2CN(C)[C@]3(C(=O)Nc4ccc(Br)cc43)[C@]23NC(=S)N(c2ccc(F)c(Cl)c2)C3=O)cc1	IC50	'='	15620	nM	CHEMBL614818	HEK293	CHEMBL3351271
CHEMBL3353917	CNc1ccc(C(=O)[C@](C)(O)/C=C(C)/C=C/C(N)=O)cc1	IC50	'>'	100000	nM	CHEMBL614818	HEK293	CHEMBL3351706
CHEMBL3353918	CNc1ccc(C(=O)[C@](C)(O)/C=C(C)/C=C/C(=O)NO)cc1	IC50	'='	14240	nM	CHEMBL614818	HEK293	CHEMBL3351706
CHEMBL3353919	CC(/C=C/C(N)=O)=C\[C@@](C)(O)C(=O)c1ccc(N(C)C)cc1	IC50	'>'	100000	nM	CHEMBL614818	HEK293	CHEMBL3351706
CHEMBL3353920	CC(=C/[C@@H](C)C(=O)c1ccc(N(C)C)cc1)/C=C/C(=O)O	IC50	'>'	100000	nM	CHEMBL614818	HEK293	CHEMBL3351706
CHEMBL3353921	CC(/C=C/C(N)=O)=C\[C@@H](C)C(=O)c1ccc(N(C)C)cc1	IC50	'='	26190	nM	CHEMBL614818	HEK293	CHEMBL3351706
CHEMBL3353922	CNC(=O)/C=C/C(C)=C/[C@@H](C)C(=O)c1ccc(N(C)C)cc1	IC50	'='	8140	nM	CHEMBL614818	HEK293	CHEMBL3351706
CHEMBL3353923	CC(/C=C/C(=O)NO[C@H]1O[C@H](CO)[C@@H](O)[C@H](O)[C@H]1O)=C\[C@@H](C)C(=O)c1ccc(N(C)C)cc1	IC50	'>'	100000	nM	CHEMBL614818	HEK293	CHEMBL3351706
CHEMBL3353924	CC(/C=C/C(=O)NO[C@@H]1O[C@H](CO)[C@@H](O)[C@H](O)[C@H]1O)=C\[C@@H](C)C(=O)c1ccc(N(C)C)cc1	IC50	'>'	100000	nM	CHEMBL614818	HEK293	CHEMBL3351706
CHEMBL3356484	CCN(CC)CCO/N=C(\c1ccc(SC)cc1)c1cccc2ccccc12.O=C(O)C(=O)O	IC50	'='	20000	nM	CHEMBL614818	HEK293	CHEMBL3352791
CHEMBL338227	Cn1cc(NC(=O)c2cc(NC(=O)c3cc(NC(=O)c4cc5ccccc5cn4)cn3C)cn2C)cc1C(=O)NCCCN1CCOCC1	IC50	'>'	20000	nM	CHEMBL614818	HEK293	CHEMBL3797056
CHEMBL3393498	CCOC(=O)c1[nH]cc2c1NC1=C(C(=O)CCC1)[C@H]2c1cccc(Oc2nc3ccccc3[nH]2)c1	IC50	'='	5864	nM	CHEMBL614818	HEK293	CHEMBL4184148
CHEMBL3393609	COc1cc2c(c(OC)c1OC)-c1ccc(OC)c(=O)cc1[C@@H](NC(=O)CCCC(=O)OCCCCC[C@@H]1CC=CC(=O)O1)CC2	IC50	'='	6000	nM	CHEMBL614818	HEK293	CHEMBL3392999
CHEMBL3393610	COc1cc2c(c(OC)c1OC)-c1ccc(OC)c(=O)cc1[C@@H](NC(=O)CCCCCCC(=O)OCCCCC[C@@H]1CC=CC(=O)O1)CC2	IC50	'='	33000	nM	CHEMBL614818	HEK293	CHEMBL3392999
CHEMBL3393611	COc1cc2c(c(OC)c1OC)-c1ccc(OC)c(=O)cc1[C@@H](NC(=O)CCCCCCCCCCC(=O)OCCCCC[C@@H]1CC=CC(=O)O1)CC2	IC50	'='	1400	nM	CHEMBL614818	HEK293	CHEMBL3392999
CHEMBL3393612	COc1cc2c(c(OC)c1OC)-c1ccc(OC)c(=O)cc1[C@@H](NC(=O)CCCCCCCCCCCCCCC(=O)OCCCCC[C@@H]1CC=CC(=O)O1)CC2	IC50	'='	440	nM	CHEMBL614818	HEK293	CHEMBL3392999
CHEMBL3393613	COc1cc2c(c(OC)c1OC)-c1ccc(OC)c(=O)cc1[C@@H](NC(=O)CCCC(=O)OCCCCC[C@H]1CC=CC(=O)O1)CC2	IC50	'='	400	nM	CHEMBL614818	HEK293	CHEMBL3392999
CHEMBL3393614	COc1cc2c(c(OC)c1OC)-c1ccc(OC)c(=O)cc1[C@@H](NC(=O)CCCCCCC(=O)OCCCCC[C@H]1CC=CC(=O)O1)CC2	IC50	'='	700	nM	CHEMBL614818	HEK293	CHEMBL3392999
CHEMBL3393615	COc1cc2c(c(OC)c1OC)-c1ccc(OC)c(=O)cc1[C@@H](NC(=O)CCCCCCCCCCC(=O)OCCCCC[C@H]1CC=CC(=O)O1)CC2	IC50	'='	24000	nM	CHEMBL614818	HEK293	CHEMBL3392999
CHEMBL3393616	COc1cc2c(c(OC)c1OC)-c1ccc(OC)c(=O)cc1[C@@H](NC(=O)CCCCCCCCCCCCCCC(=O)OCCCCC[C@H]1CC=CC(=O)O1)CC2	IC50	'='	500	nM	CHEMBL614818	HEK293	CHEMBL3392999
CHEMBL3393617	COc1cc2c(c(OC)c1OC)-c1ccc(OC)c(=O)cc1[C@@H](NC(=O)CCCC(=O)OC[C@H](C[C@H](O)C[C@@H]1CC=CC(=O)O1)OC)CC2	IC50	'='	14000	nM	CHEMBL614818	HEK293	CHEMBL3392999
CHEMBL3393618	COc1cc2c(c(OC)c1OC)-c1ccc(OC)c(=O)cc1[C@@H](NC(=O)CCCCCCC(=O)OC[C@H](C[C@H](O)C[C@@H]1CC=CC(=O)O1)OC)CC2	IC50	'='	7000	nM	CHEMBL614818	HEK293	CHEMBL3392999
CHEMBL3393619	COc1cc2c(c(OC)c1OC)-c1ccc(OC)c(=O)cc1[C@@H](NC(=O)CCCCCCCCCCC(=O)OC[C@H](C[C@H](O)C[C@@H]1CC=CC(=O)O1)OC)CC2	IC50	'='	3800	nM	CHEMBL614818	HEK293	CHEMBL3392999
CHEMBL3393620	COc1cc2c(c(OC)c1OC)-c1ccc(OC)c(=O)cc1[C@@H](NC(=O)CCCCCCCCCCCCCCC(=O)OC[C@H](C[C@H](O)C[C@@H]1CC=CC(=O)O1)OC)CC2	IC50	'='	2000	nM	CHEMBL614818	HEK293	CHEMBL3392999
CHEMBL3394369	COc1cc2c(c(OC)c1OC)-c1cc3cc(-c4ccccc4)oc3cc1[C@@H](NC(C)=O)CC2	IC50	'='	4000	nM	CHEMBL614818	HEK293	CHEMBL3392953
CHEMBL3394370	COc1cc2c(c(OC)c1OC)-c1cc3cc(-c4ccccn4)oc3cc1[C@@H](NC(C)=O)CC2	IC50	'='	20000	nM	CHEMBL614818	HEK293	CHEMBL3392953
CHEMBL3394371	COc1cc2c(c(OC)c1OC)-c1cc3cc(CO)oc3cc1[C@@H](NC(C)=O)CC2	IC50	'<'	20	nM	CHEMBL614818	HEK293	CHEMBL3392953
CHEMBL3394372	COc1cc2c(c(OC)c1OC)-c1cc3cc(C(C)O)oc3cc1[C@@H](NC(C)=O)CC2	IC50	'<'	200	nM	CHEMBL614818	HEK293	CHEMBL3392953
CHEMBL3394373	COc1cc2c(c(OC)c1OC)-c1cc3cc(C4(O)CCCC4)oc3cc1[C@@H](NC(C)=O)CC2	IC50	'='	4000	nM	CHEMBL614818	HEK293	CHEMBL3392953
CHEMBL3394374	COc1cc2c(c(OC)c1OC)-c1cc3cc(CCO)oc3cc1[C@@H](NC(C)=O)CC2	IC50	'='	1000	nM	CHEMBL614818	HEK293	CHEMBL3392953
CHEMBL3394375	COc1cc2c(c(OC)c1OC)-c1cc3cc(COC(C)=O)oc3cc1[C@@H](NC(C)=O)CC2	IC50	'='	1000	nM	CHEMBL614818	HEK293	CHEMBL3392953
CHEMBL3394376	COC(=O)CCCCCCCCc1cc2cc3c(cc2o1)[C@@H](NC(C)=O)CCc1cc(OC)c(OC)c(OC)c1-3	IC50	'>'	100000	nM	CHEMBL614818	HEK293	CHEMBL3392953
CHEMBL3394377	CCN(CC)Cc1cc2cc3c(cc2o1)[C@@H](NC(C)=O)CCc1cc(OC)c(OC)c(OC)c1-3	IC50	'>'	100000	nM	CHEMBL614818	HEK293	CHEMBL3392953
CHEMBL3394378	COc1cc2c(c(OC)c1OC)-c1cc3ccn(C)c3cc1C(=O)CC2	IC50	'<'	200	nM	CHEMBL614818	HEK293	CHEMBL3392953
CHEMBL3394379	COc1cc2c(c(OC)c1OC)-c1ccc3c(ccn3C)c1C(=O)CC2	IC50	'<'	20	nM	CHEMBL614818	HEK293	CHEMBL3392953
CHEMBL3401033	COc1ccc([C@H]2C(C(=O)c3ccccc3)C3(N[C@@H]2c2ccccc2)C(=O)Nc2ccccc23)cc1	IC50	'>'	50000	nM	CHEMBL614818	HEK293	CHEMBL3399923
CHEMBL3401034	O=C(c1ccccc1)C1[C@H](c2ccc(O)cc2)[C@@H](c2ccccc2)NC12C(=O)Nc1ccccc12	IC50	'>'	50000	nM	CHEMBL614818	HEK293	CHEMBL3399923
CHEMBL3401035	O=C(c1ccc([N+](=O)[O-])cc1)C1[C@H](c2ccccc2)[C@@H](c2ccccc2)NC12C(=O)Nc1ccccc12	IC50	'='	21400	nM	CHEMBL614818	HEK293	CHEMBL3399923
CHEMBL3401036	O=C(c1ccc(OCCN2CCCCC2)cc1)C1[C@H](c2ccccc2)[C@@H](c2ccccc2)NC12C(=O)Nc1ccccc12	IC50	'='	30800	nM	CHEMBL614818	HEK293	CHEMBL3399923
CHEMBL3401037	O=C(c1ccc(OCCN2CCCCC2)cc1)C1[C@H](c2ccccc2)[C@@H](c2ccccc2)NC12C(=O)Nc1ccc(Cl)cc12	IC50	'>'	50000	nM	CHEMBL614818	HEK293	CHEMBL3399923
CHEMBL3401038	O=C(c1ccc(OCCN2CCCCC2)cc1)C1[C@H](c2ccccc2)[C@@H](c2ccccc2)NC12C(=O)Nc1ccc([N+](=O)[O-])cc12	IC50	'='	18800	nM	CHEMBL614818	HEK293	CHEMBL3399923
CHEMBL3401039	O=C(c1ccc(OCCN2CCOCC2)cc1)C1[C@H](c2ccccc2)[C@@H](c2ccccc2)NC12C(=O)Nc1ccccc12	IC50	'>'	50000	nM	CHEMBL614818	HEK293	CHEMBL3399923
CHEMBL3401040	O=C(c1ccc(OCCN2CCOCC2)cc1)C1[C@H](c2ccccc2)[C@@H](c2ccccc2)NC12C(=O)Nc1ccc(Cl)cc12	IC50	'='	25400	nM	CHEMBL614818	HEK293	CHEMBL3399923
CHEMBL3401041	O=C(c1ccc(OCCN2CCOCC2)cc1)C1[C@H](c2ccccc2)[C@@H](c2ccccc2)NC12C(=O)Nc1ccc([N+](=O)[O-])cc12	IC50	'='	45400	nM	CHEMBL614818	HEK293	CHEMBL3399923
CHEMBL3401042	CCN1C(=O)C2(N[C@H](c3ccccc3)[C@@H](c3ccccc3)C2C(=O)c2ccc(OCCN3CCOCC3)cc2)c2ccccc21	IC50	'>'	50000	nM	CHEMBL614818	HEK293	CHEMBL3399923
CHEMBL3401043	O=C(c1ccc(OCCN2CCCC2)cc1)C1[C@H](c2ccccc2)[C@@H](c2ccccc2)NC12C(=O)Nc1ccccc12	IC50	'='	25300	nM	CHEMBL614818	HEK293	CHEMBL3399923
CHEMBL3401044	CN(C)CCCOc1ccc(C(=O)C2[C@H](c3ccccc3)[C@@H](c3ccccc3)NC23C(=O)Nc2ccccc23)cc1	IC50	'>'	50000	nM	CHEMBL614818	HEK293	CHEMBL3399923
CHEMBL3401045	CN(C)CCOc1ccc(C(=O)C2[C@H](c3ccccc3)[C@@H](c3ccccc3)NC23C(=O)Nc2ccc([N+](=O)[O-])cc23)cc1	IC50	'='	24200	nM	CHEMBL614818	HEK293	CHEMBL3399923
CHEMBL3401046	CCN(CC)CCOc1ccc(C(=O)C2[C@H](c3ccccc3)[C@@H](c3ccccc3)NC23C(=O)Nc2ccccc23)cc1	IC50	'='	23200	nM	CHEMBL614818	HEK293	CHEMBL3399923
CHEMBL3401047	CC(CN(C)C)Oc1ccc(C(=O)C2[C@H](c3ccccc3)[C@@H](c3ccccc3)NC23C(=O)Nc2ccccc23)cc1	IC50	'>'	50000	nM	CHEMBL614818	HEK293	CHEMBL3399923
CHEMBL3408360	CC1(C)CCCC23C=C[C@](C)(CC[C@@]12C)OO3	IC50	'='	479800	nM	CHEMBL614818	HEK293	CHEMBL3407379
CHEMBL3408361	C=C1CC[C@@H](C(C)C)[C@]12CC=C(C=O)CC2	IC50	'='	550180	nM	CHEMBL614818	HEK293	CHEMBL3407379
CHEMBL3408362	C=C1CCC[C@]2(C)CCC(C=O)=CC[C@@]12C	IC50	'='	733940	nM	CHEMBL614818	HEK293	CHEMBL3407379
CHEMBL3408363	CC1(C)CCCC2=CC=C(C=O)CC[C@]21C	IC50	'='	696330	nM	CHEMBL614818	HEK293	CHEMBL3407379
CHEMBL3408364	CC1(C)CCC[C@]1(C)c1ccc(C=O)cc1	IC50	'='	770690	nM	CHEMBL614818	HEK293	CHEMBL3407379
CHEMBL3408365	C#CC1=CC[C@@]2(C)C(=C)CCC[C@]2(C)CC1	IC50	'='	524200	nM	CHEMBL614818	HEK293	CHEMBL3407379
CHEMBL3408366	C#CC1=CC[C@]2(CC1)C(=C)CC[C@H]2C(C)C	IC50	'='	740500	nM	CHEMBL614818	HEK293	CHEMBL3407379
CHEMBL3408367	C=C1CCC[C@]2(C)CCC(c3cn(-c4ccc(OC)cc4)nn3)=CC[C@@]12C	IC50	'='	410330	nM	CHEMBL614818	HEK293	CHEMBL3407379
CHEMBL3408368	C=C1CCC[C@]2(C)CCC(c3cn(-c4ccc(C(C)=O)cc4)nn3)=CC[C@@]12C	IC50	'='	520300	nM	CHEMBL614818	HEK293	CHEMBL3407379
CHEMBL3408369	C=C1CCC[C@]2(C)CCC(c3cn(-c4cccc([N+](=O)[O-])c4)nn3)=CC[C@@]12C	IC50	'='	698860	nM	CHEMBL614818	HEK293	CHEMBL3407379
CHEMBL3408370	C=C1CCC[C@]2(C)CCC(c3cn(-c4ccc(I)cc4)nn3)=CC[C@@]12C	IC50	'='	214570	nM	CHEMBL614818	HEK293	CHEMBL3407379
CHEMBL3408371	C=C1CCC[C@]2(C)CCC(c3cn(-c4ccccc4C(C)=O)nn3)=CC[C@@]12C	IC50	'='	523520	nM	CHEMBL614818	HEK293	CHEMBL3407379
CHEMBL3408372	C=C1CCC[C@]2(C)CCC(c3cn(CC(=O)Nc4ccc(C)cc4)nn3)=CC[C@@]12C	IC50	'='	621700	nM	CHEMBL614818	HEK293	CHEMBL3407379
CHEMBL3408373	C=C1CCC[C@]2(C)CCC(c3cn(-c4cccc(OC)c4)nn3)=CC[C@@]12C	IC50	'='	734070	nM	CHEMBL614818	HEK293	CHEMBL3407379
CHEMBL3408374	C=C1CCC[C@]2(C)CCC(c3cn(-c4ccc(Cl)cc4)nn3)=CC[C@@]12C	IC50	'='	608990	nM	CHEMBL614818	HEK293	CHEMBL3407379
CHEMBL3408375	C=C1CCC[C@]2(C)CCC(c3cn(-c4ccc(C)cc4)nn3)=CC[C@@]12C	IC50	'='	524400	nM	CHEMBL614818	HEK293	CHEMBL3407379
CHEMBL3408376	C=C1CCC[C@]2(C)CCC(c3cn(CC(=O)Nc4ccccc4)nn3)=CC[C@@]12C	IC50	'='	491000	nM	CHEMBL614818	HEK293	CHEMBL3407379
CHEMBL3408377	C=C1CCC[C@]2(C)CCC(c3cn(-c4cc(OC)c(OC)cc4OC)nn3)=CC[C@@]12C	IC50	'='	333900	nM	CHEMBL614818	HEK293	CHEMBL3407379
CHEMBL3408378	C=C1CC[C@@H](C(C)C)[C@]12CC=C(c1cn(CC(=O)Nc3ccc(C)cc3)nn1)CC2	IC50	'='	302970	nM	CHEMBL614818	HEK293	CHEMBL3407379
CHEMBL3408379	C=C1CC[C@@H](C(C)C)[C@]12CC=C(c1cn(-c3cc(OC)c(OC)cc3OC)nn1)CC2	IC50	'='	509450	nM	CHEMBL614818	HEK293	CHEMBL3407379
CHEMBL3408380	C=C1CC[C@@H](C(C)C)[C@]12CC=C(c1cn(-c3ccc(OC)cc3)nn1)CC2	IC50	'='	388420	nM	CHEMBL614818	HEK293	CHEMBL3407379
CHEMBL3414970	O=C(CSC(=S)N[C@H]1CCOC1=O)Nc1ccc(C(=O)/C=C/c2ccccc2Cl)cc1	IC50	'='	21120	nM	CHEMBL614818	HEK293	CHEMBL3414565
CHEMBL3415204	CN(C)C(=S)SCC(CSC(=S)N(C)C)C(=O)c1cnc2ccccc2c1	IC50	'='	10810	nM	CHEMBL614818	HEK293	CHEMBL3414529
CHEMBL3422272	CO[C@]12CCCC[C@H]1[C@H]1O[C@H](C)[C@@H](C)c3c(O)c(O)cc(c31)O2	IC50	'='	6700	nM	CHEMBL614818	HEK293	CHEMBL3421552
CHEMBL3422273	Cc1c(O)c(O)c(Oc2cc(O)c(C)c3c2C(=O)O[C@H](C)[C@H]3C)c2c1[C@H](C)[C@@H](C)O2	IC50	'='	6400	nM	CHEMBL614818	HEK293	CHEMBL3421552
CHEMBL3422274	CO[C@H]1CCc2oc(=O)c3c(O)cc(C)cc3c21	IC50	'='	31400	nM	CHEMBL614818	HEK293	CHEMBL3421552
CHEMBL3422275	COC(=O)c1ccc2c(=O)c3cc(O)cc(C(=O)O)c3oc2c1O	IC50	'='	28500	nM	CHEMBL614818	HEK293	CHEMBL3421552
CHEMBL3422276	CO[C@@]1(C)C[C@H]2O[C@H](C)[C@@H](C)c3c(C)c(O)cc(c32)O1	IC50	'='	42500	nM	CHEMBL614818	HEK293	CHEMBL3421552
CHEMBL3422277	CO[C@]1(C)C[C@H]2O[C@H](C)[C@@H](C)c3c(C)c(O)cc(c32)O1	IC50	'='	32600	nM	CHEMBL614818	HEK293	CHEMBL3421552
CHEMBL3423307	O=C(O)c1cn(C2CC2)c2cc(N3CCN(Cn4nc(-c5ccccc5O)n(Cc5ccccc5)c4=S)CC3)c(F)cc2c1=O	EC50	'='	69090	nM	CHEMBL614818	HEK293	CHEMBL3421560
CHEMBL3423313	COc1ccc(Cn2c(-c3ccccc3O)nn(CN3CCN(c4cc5c(cc4F)c(=O)c(C(=O)O)cn5C4CC4)CC3)c2=S)cc1	EC50	'='	78720	nM	CHEMBL614818	HEK293	CHEMBL3421560
CHEMBL3423314	O=C(O)c1cn(C2CC2)c2cc(N3CCN(Cn4nc(-c5cccc(O)c5)n(-c5ccccc5)c4=S)CC3)c(F)cc2c1=O	EC50	'='	139550	nM	CHEMBL614818	HEK293	CHEMBL3421560
CHEMBL3423317	O=C(O)c1cn(C2CC2)c2cc(N3CCN(Cn4nc(-c5cccc(O)c5)n(Cc5ccc(F)cc5)c4=S)CC3)c(F)cc2c1=O	EC50	'='	69490	nM	CHEMBL614818	HEK293	CHEMBL3421560
CHEMBL3423320	COc1ccc(-n2c(-c3cccc(O)c3)nn(CN3CCN(c4cc5c(cc4F)c(=O)c(C(=O)O)cn5C4CC4)CC3)c2=S)cc1	EC50	'='	113580	nM	CHEMBL614818	HEK293	CHEMBL3421560
CHEMBL3423321	COc1ccc(Cn2c(-c3cccc(O)c3)nn(CN3CCN(c4cc5c(cc4F)c(=O)c(C(=O)O)cn5C4CC4)CC3)c2=S)cc1	EC50	'='	62890	nM	CHEMBL614818	HEK293	CHEMBL3421560
CHEMBL3423324	O=C(O)c1cn(C2CC2)c2cc(N3CCN(Cn4nc(-c5ccc(O)cc5)n(-c5ccc(F)cc5)c4=S)CC3)c(F)cc2c1=O	EC50	'='	106240	nM	CHEMBL614818	HEK293	CHEMBL3421560
CHEMBL3423326	COc1ccc(-n2c(-c3ccc(O)cc3)nn(CN3CCN(c4cc5c(cc4F)c(=O)c(C(=O)O)cn5C4CC4)CC3)c2=S)cc1	EC50	'='	105340	nM	CHEMBL614818	HEK293	CHEMBL3421560
CHEMBL3425707	CCCCCCCCOC(=O)CCC(=O)OCCN1CCN(c2cc(Nc3ncc(C(=O)Nc4c(C)cccc4Cl)s3)nc(C)n2)CC1	IC50	'='	52000	nM	CHEMBL614818	HEK293	CHEMBL3425443
CHEMBL3425708	CCCCCCCCCCOC(=O)CCC(=O)OCCN1CCN(c2cc(Nc3ncc(C(=O)Nc4c(C)cccc4Cl)s3)nc(C)n2)CC1	IC50	'='	46000	nM	CHEMBL614818	HEK293	CHEMBL3425443
CHEMBL3425709	CCCCCCCCCCCCOC(=O)CCC(=O)OCCN1CCN(c2cc(Nc3ncc(C(=O)Nc4c(C)cccc4Cl)s3)nc(C)n2)CC1	IC50	'>'	500000	nM	CHEMBL614818	HEK293	CHEMBL3425443
CHEMBL3425710	CCCCCCCCCCCCCCCCCCOC(=O)CCC(=O)OCCN1CCN(c2cc(Nc3ncc(C(=O)Nc4c(C)cccc4Cl)s3)nc(C)n2)CC1	IC50	'>'	500000	nM	CHEMBL614818	HEK293	CHEMBL3425443
CHEMBL3425711	Cc1nc(Nc2ncc(C(=O)Nc3c(C)cccc3Cl)s2)cc(N2CCN(CCOC(=O)CCC(=O)OC(F)(F)C(F)(F)C(F)(F)C(F)(F)C(F)(F)C(F)(F)C(F)(F)C(F)(F)F)CC2)n1	IC50	'='	58000	nM	CHEMBL614818	HEK293	CHEMBL3425443
CHEMBL3425712	Cc1nc(Nc2ncc(C(=O)Nc3c(C)cccc3Cl)s2)cc(N2CCN(CCOC(=O)CCC(=O)OC(F)(F)C(F)(F)C(F)(F)C(F)(F)C(F)(F)C(F)(F)C(F)(F)C(F)(F)C(F)(F)C(F)(F)F)CC2)n1	IC50	'>'	500000	nM	CHEMBL614818	HEK293	CHEMBL3425443
CHEMBL3425713	Cc1nc(Nc2ncc(C(=O)Nc3c(C)cccc3Cl)s2)cc(N2CCN(CCOC(=O)CCC(=O)OC(F)(F)C(F)(F)C(F)(F)C(F)(F)C(F)(F)C(F)(F)C(F)(F)C(F)(F)C(F)(F)C(F)(F)C(F)(F)C(F)(F)F)CC2)n1	IC50	'>'	500000	nM	CHEMBL614818	HEK293	CHEMBL3425443
CHEMBL3425714	CCCCCCCCOC(=O)CCCC(=O)OCCN1CCN(c2cc(Nc3ncc(C(=O)Nc4c(C)cccc4Cl)s3)nc(C)n2)CC1	IC50	'='	18000	nM	CHEMBL614818	HEK293	CHEMBL3425443
CHEMBL3425715	CCCCCCCCCCOC(=O)CCCC(=O)OCCN1CCN(c2cc(Nc3ncc(C(=O)Nc4c(C)cccc4Cl)s3)nc(C)n2)CC1	IC50	'='	29000	nM	CHEMBL614818	HEK293	CHEMBL3425443
CHEMBL3425716	CCCCCCCCCCCCOC(=O)CCCC(=O)OCCN1CCN(c2cc(Nc3ncc(C(=O)Nc4c(C)cccc4Cl)s3)nc(C)n2)CC1	IC50	'>'	500000	nM	CHEMBL614818	HEK293	CHEMBL3425443
CHEMBL3425717	CCCCCCCCCCCCCCCCCCOC(=O)CCCC(=O)OCCN1CCN(c2cc(Nc3ncc(C(=O)Nc4c(C)cccc4Cl)s3)nc(C)n2)CC1	IC50	'>'	500000	nM	CHEMBL614818	HEK293	CHEMBL3425443
CHEMBL3425718	Cc1nc(Nc2ncc(C(=O)Nc3c(C)cccc3Cl)s2)cc(N2CCN(CCOC(=O)CCCC(=O)OC(F)(F)C(F)(F)C(F)(F)C(F)(F)C(F)(F)C(F)(F)C(F)(F)C(F)(F)F)CC2)n1	IC50	'>'	500000	nM	CHEMBL614818	HEK293	CHEMBL3425443
CHEMBL3425719	Cc1nc(Nc2ncc(C(=O)Nc3c(C)cccc3Cl)s2)cc(N2CCN(CCOC(=O)CCCC(=O)OC(F)(F)C(F)(F)C(F)(F)C(F)(F)C(F)(F)C(F)(F)C(F)(F)C(F)(F)C(F)(F)C(F)(F)F)CC2)n1	IC50	'>'	500000	nM	CHEMBL614818	HEK293	CHEMBL3425443
CHEMBL3425720	Cc1nc(Nc2ncc(C(=O)Nc3c(C)cccc3Cl)s2)cc(N2CCN(CCOC(=O)CCCC(=O)OC(F)(F)C(F)(F)C(F)(F)C(F)(F)C(F)(F)C(F)(F)C(F)(F)C(F)(F)C(F)(F)C(F)(F)C(F)(F)C(F)(F)F)CC2)n1	IC50	'>'	500000	nM	CHEMBL614818	HEK293	CHEMBL3425443
CHEMBL34259	CN(Cc1cnc2nc(N)nc(N)c2n1)c1ccc(C(=O)N[C@@H](CCC(=O)O)C(=O)O)cc1	IC50	'='	1270	nM	CHEMBL614818	HEK293	CHEMBL3045216
CHEMBL3427045	CC(C)COc1cc(C(=O)O)ccc1NC(=O)c1ccc([N+](=O)[O-])c(OCc2cccc3ccccc23)c1	IC50	'='	10400	nM	CHEMBL614818	HEK293	CHEMBL3425495
CHEMBL34657	c1ccc(-c2cccnc2)cc1	IC50	'='	321000	nM	CHEMBL614818	HEK293	CHEMBL4368926
CHEMBL35228	COc1ccc2nc3cc(Cl)ccc3c(Nc3cc(CN4CCCC4)c(O)c(CN4CCCC4)c3)c2n1	IC50	'='	2900	nM	CHEMBL614818	HEK293	CHEMBL4130585
CHEMBL35241	N=C(N)c1ccc(/N=N/Nc2ccc(C(=N)N)cc2)cc1	IC50	'>'	80000	nM	CHEMBL614818	HEK293	CHEMBL1177823
CHEMBL3545252	CC(=O)O[C@@]12CO[C@@H]1C[C@H](O)[C@@]1(C)C(=O)[C@H](O)C3=C(C)[C@@H](OC(=O)[C@H](O)[C@@H](NC(=O)OC(C)(C)C)c4ccccc4)C[C@@](O)([C@@H](OC(=O)c4ccccc4)[C@H]21)C3(C)C.O.O.O	IC50	'='	27	nM	CHEMBL614818	HEK293	CHEMBL1148876
CHEMBL3578021	Oc1cc(O)c2c(=S)cc(-c3ccccc3)oc2c1	IC50	'='	68270	nM	CHEMBL614818	HEK293	CHEMBL3576842
CHEMBL3578022	COc1cc(O)c2c(=[Se])c(OC)c(-c3ccc(OC)c(OC)c3)oc2c1	IC50	'='	17340	nM	CHEMBL614818	HEK293	CHEMBL3576842
CHEMBL3578023	Oc1cc(O)c2c(=[Se])cc(-c3ccccc3)oc2c1	IC50	'='	8130	nM	CHEMBL614818	HEK293	CHEMBL3576842
CHEMBL3578230	CCOc1ccc2c(c1)Cc1c(Nc3ccccc3)n[nH]c1-2	IC50	'='	55.6	nM	CHEMBL614818	HEK293	CHEMBL3576861
CHEMBL3578231	Oc1ccc2c(c1)Cc1c(Nc3ccccc3)n[nH]c1-2	IC50	'>'	100	nM	CHEMBL614818	HEK293	CHEMBL3576861
CHEMBL3578232	COc1ccc2c(c1)Cc1c(Nc3ccccc3O)n[nH]c1-2	IC50	'>'	100	nM	CHEMBL614818	HEK293	CHEMBL3576861
CHEMBL3578233	COc1ccc2c(c1)Cc1c(Nc3cccc(O)c3)n[nH]c1-2	IC50	'>'	100	nM	CHEMBL614818	HEK293	CHEMBL3576861
CHEMBL3578234	COc1ccc2c(c1)Cc1c(Nc3ccccc3OC)n[nH]c1-2	IC50	'>'	100	nM	CHEMBL614818	HEK293	CHEMBL3576861
CHEMBL3578235	COc1cccc(Nc2n[nH]c3c2Cc2cc(OC)ccc2-3)c1	IC50	'='	8.8	nM	CHEMBL614818	HEK293	CHEMBL3576861
CHEMBL3578236	COc1ccc(Nc2n[nH]c3c2Cc2cc(OC)ccc2-3)cc1	IC50	'>'	100	nM	CHEMBL614818	HEK293	CHEMBL3576861
CHEMBL3578237	COc1ccc2c(c1)Cc1c(Nc3ccc(OC)c(OC)c3)n[nH]c1-2	IC50	'>'	100	nM	CHEMBL614818	HEK293	CHEMBL3576861
CHEMBL3578238	COc1cc(Nc2n[nH]c3c2Cc2cc(OC)ccc2-3)cc(OC)c1	IC50	'='	4.6	nM	CHEMBL614818	HEK293	CHEMBL3576861
CHEMBL3578239	COC(=O)c1cccc(Nc2n[nH]c3c2Cc2cc(OC)ccc2-3)c1	IC50	'='	2.2	nM	CHEMBL614818	HEK293	CHEMBL3576861
CHEMBL3578240	COc1ccc2c(c1)Cc1c(Nc3cccc(C(=O)O)c3)n[nH]c1-2	IC50	'>'	100	nM	CHEMBL614818	HEK293	CHEMBL3576861
CHEMBL3578241	COc1ccc2c(c1)Cc1c(Nc3cccc(OCC(C)C)c3)n[nH]c1-2	IC50	'='	25.5	nM	CHEMBL614818	HEK293	CHEMBL3576861
CHEMBL3581451	CC(C(=O)N1CCN(c2cccc(C(F)(F)F)c2)CC1)N1C(=O)CCC1=O	IC50	'='	50730	nM	CHEMBL614818	HEK293	CHEMBL3580554
CHEMBL3589242	COc1cc(/C=C/C(=O)OCCCc2cc(OC)c3c(c2)[C@@H](COC(=O)/C=C/c2ccc(O)c(OC)c2)[C@H](c2ccc(O)c(OC)c2)O3)ccc1O	IC50	'='	30300	nM	CHEMBL614818	HEK293	CHEMBL3588811
CHEMBL3589243	COc1cc(/C=C/C(=O)OCCCc2ccc(O[C@@H](COC(=O)/C=C/c3ccc(O)c(OC)c3)[C@@H](O)c3ccc(O)c(OC)c3)c(O)c2)ccc1O	IC50	'='	24200	nM	CHEMBL614818	HEK293	CHEMBL3588811
CHEMBL3589244	COc1cc(/C=C/C(=O)OCCCc2ccc(O[C@@H](COC(=O)/C=C/c3ccc(O)c(OC)c3)[C@@H](O)c3ccc(O)c(OC)c3)c(OC)c2)ccc1O	IC50	'='	26400	nM	CHEMBL614818	HEK293	CHEMBL3588811
CHEMBL3589245	COc1cc(/C=C/C(=O)OCCCc2cc(OC)c3c(c2)[C@@H](COC(=O)/C=C/c2ccc(O)c(OC)c2)[C@H](c2cc(OC)c(O)c(OC)c2)O3)ccc1O	IC50	'='	36100	nM	CHEMBL614818	HEK293	CHEMBL3588811
CHEMBL3589246	CC1(C)CC[C@]2(C(=O)O)CC[C@]3(COC(=O)/C=C/c4ccc(O)c(O)c4)C(=CC[C@@H]4[C@@]5(C)CC[C@H](OC(=O)/C=C/c6ccc(O)c(O)c6)C(C)(C)[C@@H]5CC[C@]43C)[C@@H]2C1	IC50	'='	29300	nM	CHEMBL614818	HEK293	CHEMBL3588811
CHEMBL359744	COc1cccc2c1C(=O)c1c(O)c3c(c(O)c1C2=O)C[C@@](O)(C(=O)CO)C[C@@H]3O[C@H]1C[C@H](N)[C@H](O)[C@H](C)O1.Cl	IC50	'='	1220	nM	CHEMBL614818	HEK293	CHEMBL3352155
CHEMBL36	CCc1nc(N)nc(N)c1-c1ccc(Cl)cc1	IC50	'='	13921	nM	CHEMBL614818	HEK293	CHEMBL2113921
CHEMBL3601940	COc1cc(C(=O)/C=C/c2cccc(O)c2O)c(O)c2c1OC(C)(CCC=C(C)C)C=C2	IC50	'='	37000	nM	CHEMBL614818	HEK293	CHEMBL3600305
CHEMBL3601941	COc1cc(C(=O)/C=C/c2cc(O)ccc2O)c(O)c2c1OC(C)(CCC=C(C)C)C=C2	IC50	'='	21000	nM	CHEMBL614818	HEK293	CHEMBL3600305
CHEMBL360427	CC[C@H]1C[C@@H]2CN3CCc4c([nH]c5cc(OC)ccc45)[C@](C(=O)OC)(C2)[C@H]13	IC50	'='	35600	nM	CHEMBL614818	HEK293	CHEMBL3608238
CHEMBL3608324	Cc1[nH]c2ccc(-c3ccccc3)cc2c1CCN.Cl	IC50	'='	45500	nM	CHEMBL614818	HEK293	CHEMBL4251610
CHEMBL3609828	Cc1[nH]c2ccccc2c1CCN.Cl	IC50	'>'	150000	nM	CHEMBL614818	HEK293	CHEMBL3608242
CHEMBL3609829	Cc1[nH]c2ccc(Br)cc2c1CCN.Cl	IC50	'>'	150000	nM	CHEMBL614818	HEK293	CHEMBL3608242
CHEMBL3609830	Cc1[nH]c2ccc([N+](=O)[O-])cc2c1CCN.Cl	IC50	'='	81400	nM	CHEMBL614818	HEK293	CHEMBL3608242
CHEMBL3609831	Cl.NCCc1c(CCCCl)[nH]c2ccc(Br)cc12	IC50	'='	40100	nM	CHEMBL614818	HEK293	CHEMBL3608242
CHEMBL3609832	CC(=O)NCCc1c(C)[nH]c2ccc(N)cc12.Cl	IC50	'>'	150000	nM	CHEMBL614818	HEK293	CHEMBL3608242
CHEMBL3609833	Cc1c(CCN)c2cc(Br)ccc2n1Cc1ccccc1.Cl	IC50	'='	15500	nM	CHEMBL614818	HEK293	CHEMBL3608242
CHEMBL3609834	Cc1[nH]c2ccc(Br)cc2c1CCNCc1ccccc1.Cl	IC50	'='	17200	nM	CHEMBL614818	HEK293	CHEMBL3608242
CHEMBL3609835	COc1ccc(CNCCc2c(C)[nH]c3ccc(Br)cc23)cc1.Cl	IC50	'='	10600	nM	CHEMBL614818	HEK293	CHEMBL3608242
CHEMBL3609836	COc1cc(CNCCc2c(C)[nH]c3ccc(Br)cc23)cc2c1OCO2.Cl	IC50	'='	19300	nM	CHEMBL614818	HEK293	CHEMBL3608242
CHEMBL3609837	Cc1[nH]c2ccc(Br)cc2c1CCNCc1ccc(Cl)cc1.Cl	IC50	'='	8800	nM	CHEMBL614818	HEK293	CHEMBL3608242
CHEMBL3609838	Cc1[nH]c2ccc(Br)cc2c1CCN(Cc1ccccc1)Cc1ccccc1.Cl	IC50	'='	18900	nM	CHEMBL614818	HEK293	CHEMBL3608242
CHEMBL3609839	COc1ccc(CN(CCc2c(C)[nH]c3ccc(Br)cc23)Cc2ccc(OC)cc2)cc1.Cl	IC50	'='	27100	nM	CHEMBL614818	HEK293	CHEMBL3608242
CHEMBL3609840	COc1cc(CN(CCc2c(C)[nH]c3ccc(Br)cc23)Cc2cc(OC)c3c(c2)OCO3)cc2c1OCO2.Cl	IC50	'='	153300	nM	CHEMBL614818	HEK293	CHEMBL3608242
CHEMBL3609841	Cc1[nH]c2ccc(Br)cc2c1CCN(Cc1ccc(Cl)cc1)Cc1ccc(Cl)cc1.Cl	IC50	'='	29300	nM	CHEMBL614818	HEK293	CHEMBL3608242
CHEMBL3609842	Cc1[nH]c2ccc(Br)cc2c1CCN(C)C.Cl	IC50	'>'	150000	nM	CHEMBL614818	HEK293	CHEMBL3608242
CHEMBL361092	COc1ccc(C[C@@H]2[C@H](OC(=O)NCc3ccc(F)cc3)[C@@H](O)CN2C(=O)c2cc(C(F)(F)F)cc(C(F)(F)F)c2)cc1	IC50	'='	8000	nM	CHEMBL614818	HEK293	CHEMBL1140359
CHEMBL361497	C[C@H]1[C@H](OC(=O)CCC(=O)O)O[C@@H]2O[C@@]3(C)CC[C@H]4[C@H](C)CC[C@@H]1[C@@]24OO3	IC50	'='	10000	nM	CHEMBL614818	HEK293	CHEMBL4043138
CHEMBL361568	C=C1CC[C@@H]2[C@](C)(CO)[C@H](O)CC[C@@]2(C)[C@@H]1/C=C/C1=CCOC1=O	ED50	'='	7530	nM	CHEMBL614818	HEK293	CHEMBL4177652
CHEMBL3621988	Nc1cc(F)ccc1NC(=O)c1ccc(CNC(=O)/C=C/c2cccnc2)cc1	IC50	'='	6244	nM	CHEMBL614818	HEK293	CHEMBL5380819
CHEMBL3623266	COc1ccc(-c2ccc(/C=C3/NC(=S)NC3=O)s2)cn1	IC50	'>'	50000	nM	CHEMBL614818	HEK293	CHEMBL3621093
CHEMBL362919	COc1ccc(C(c2ccc(OC)cc2)C(Cl)(Cl)Cl)cc1	EC50	'>'	5000	nM	CHEMBL614818	HEK293	CHEMBL1152300
CHEMBL3629781	CCOC(=O)[C@H]1[C@H](C(=O)c2ccccc2)C12C(=O)Nc1ccccc12	IC50	'='	64560	nM	CHEMBL614818	HEK293	CHEMBL3627653
CHEMBL3629800	CCOC(=O)[C@H]1[C@H](C(=O)c2ccc(C)cc2)C12C(=O)Nc1ccc(Br)cc12	IC50	'='	79430	nM	CHEMBL614818	HEK293	CHEMBL3627653
CHEMBL363544	C[C@H](NC(=O)/C=C/c1ccccc1F)c1ccc2c(c1)CCN2	EC50	'='	430	nM	CHEMBL614818	HEK293	CHEMBL1137190
CHEMBL364389	CCOC(=O)N1C[C@H](O)[C@@H](OC(=O)NCc2ccccc2-c2ccccc2)[C@H]1Cc1ccc(OC)cc1	IC50	'='	22000	nM	CHEMBL614818	HEK293	CHEMBL1140359
CHEMBL364428	COc1ccc(C[C@@H]2[C@H](OC(=O)N3CCN(C)CC3)[C@@H](O)CN2C(=O)c2cc(-c3ccc(Cl)cc3)oc2C(F)(F)F)cc1	IC50	'='	10000	nM	CHEMBL614818	HEK293	CHEMBL1140359
CHEMBL36455	COc1ccc(/C=C/c2cc(OC)c(OC)c(OC)c2)cc1O	IC50	'='	200	nM	CHEMBL614818	HEK293	CHEMBL4616646
CHEMBL364613	CC[C@H]1C[C@@H]2CN3CCc4c([nH]c5ccccc45)[C@](C(=O)OC)(C2)[C@H]13	IC50	'='	31700	nM	CHEMBL614818	HEK293	CHEMBL3608238
CHEMBL364633	COc1ccc(C[C@@H]2[C@H](OC(=O)N[C@@H]3CCN(Cc4ccccc4)C3)[C@@H](O)CN2C(=O)Nc2ccc(-c3ccccc3)cc2)cc1	IC50	'='	2000	nM	CHEMBL614818	HEK293	CHEMBL1140359
CHEMBL3659990	O=C(Nc1ccc2[nH]nc(-c3nc4ccc(N5CCOCC5)cc4[nH]3)c2c1)C1CC1(F)F	IC50	'='	3600	nM	CHEMBL614818	HEK293	CHEMBL4219046
CHEMBL3659991	CC1CN(c2ccc3nc(-c4n[nH]c5ccc(NC(=O)C6CC6(F)F)cc45)[nH]c3c2)CCO1	IC50	'='	3200	nM	CHEMBL614818	HEK293	CHEMBL4219046
CHEMBL366298	COc1cc2c(cc1OC)[C@@H](Cc1ccc(Oc3cc(C[C@H]4c5cc(OC)c(OC)cc5CCN4C)ccc3O)cc1)N(C)CC2	IC50	'='	10644	nM	CHEMBL614818	HEK293	CHEMBL5120925
CHEMBL3670685	C[C@H](NC(=O)c1c(C(F)F)nn(C)c1Oc1cccc(C(F)(F)F)c1)c1ccc(C(=O)O)cc1	IC50	'>'	100000	nM	CHEMBL614818	HEK293	CHEMBL5154936
CHEMBL3692450	CNC(=O)c1c(C(N)=O)nc2n1CCOc1ccc(C#C[C@@](C)(O)c3cc(C)on3)cc1-2	IC50	'='	13000	nM	CHEMBL614818	HEK293	CHEMBL4052585
CHEMBL373156	COc1cc(COc2c(OC)ccc3c2C(=O)O[C@@H]3[C@H]2c3c(cc4c(c3OC)OCO4)CCN2C)cc(OC)c1OC	EC50	'='	1900	nM	CHEMBL614818	HEK293	CHEMBL1143587
CHEMBL373834	O=Nc1c(-c2c(O)[nH]c3c(Br)cccc23)[nH]c2ccccc12	IC50	'='	12300	nM	CHEMBL614818	HEK293	CHEMBL1137414
CHEMBL3740179	Cc1cc(C)c(-c2csc(NC(=O)/C=C/c3ccc(N4CCOCC4)cc3)n2)c(C)c1	IC50	'>'	90000	nM	CHEMBL614818	HEK293	CHEMBL3739376
CHEMBL3740289	Cc1cc(C)c(-c2csc(NC(=O)/C=C/c3ccc(C4CC4)cc3)n2)c(C)c1	IC50	'>'	90000	nM	CHEMBL614818	HEK293	CHEMBL3739376
CHEMBL3740341	COc1cc(C)c(-c2csc(NC(=O)/C=C/c3ccc(N4CCOCC4)cc3)n2)c(C)c1	IC50	'>'	90000	nM	CHEMBL614818	HEK293	CHEMBL3739376
CHEMBL3740499	Cc1cc(C)c(-c2csc(NC(=O)/C=C/c3ccc(C(F)(F)F)cc3)n2)c(C)c1	IC50	'>'	90000	nM	CHEMBL614818	HEK293	CHEMBL3739376
CHEMBL3740707	CC[C@@H]1[C@@H](C)O[C@@](O)([C@@H](C)[C@H](O)[C@H](C)[C@H]2OC(=O)/C=C/C=C/[C@H](C)[C@@H]([C@@H](C)[C@@H](O)[C@H](C)[C@@]3(O)C[C@@H](O[C@H]4C[C@H](O)[C@H](O)[C@H](C)O4)[C@H](CC)[C@@H](C)O3)OC(=O)/C=C/C=C/[C@@H]2C)C[C@H]1O[C@H]1C[C@H](O)[C@H](O)[C@H](C)O1	IC50	'='	200	nM	CHEMBL614818	HEK293	CHEMBL4340552
CHEMBL3741000	Cc1cc(C)c(-c2csc(NC(=O)/C=C/c3ccc(C(C)(C)C)cc3)n2)c(C)c1	IC50	'>'	90000	nM	CHEMBL614818	HEK293	CHEMBL3739376
CHEMBL3741031	COC(=O)[C@H](C)CC[C@@]1(O)C(=O)C=C(C)[C@@H](O)[C@H]1O	IC50	'>'	50000	nM	CHEMBL614818	HEK293	CHEMBL3739400
CHEMBL3741110	CC1=CC(=O)[C@](O)(CC[C@@H](C)C(=O)O)[C@H](O)[C@@H]1O	IC50	'>'	50000	nM	CHEMBL614818	HEK293	CHEMBL3739400
CHEMBL3741329	CC1=CC(=O)[C@]2(C/C=C(\C)CCC(=O)O)O[C@@H]2[C@@H]1O	IC50	'>'	50000	nM	CHEMBL614818	HEK293	CHEMBL3739400
CHEMBL3741519	CC1=CC(=O)[C@]2(CC/C(C)=C/CC(=O)O)O[C@@H]2[C@@H]1O	IC50	'>'	50000	nM	CHEMBL614818	HEK293	CHEMBL3739400
CHEMBL3741689	CC1=CC(=O)[C@]2(CC[C@@H](C)C(=O)O2)[C@H](O)[C@@H]1O	IC50	'>'	50000	nM	CHEMBL614818	HEK293	CHEMBL3739400
CHEMBL3742308	CC(=O)NC[C@H]1CN(c2ccc(-n3cc(-c4ccccn4)cn3)c(F)c2)C(=O)O1	IC50	'>'	25000	nM	CHEMBL614818	HEK293	CHEMBL5257153
CHEMBL3745734	CN1CCN(c2ccc(Nc3ncc4cc(Oc5ccc(F)cc5F)c(=O)n(C)c4n3)cc2)CC1	IC50	'>'	30000	nM	CHEMBL614818	HEK293	CHEMBL3745672
CHEMBL3745747	Cn1c(=O)c(Oc2ccc(F)cc2F)cc2cnc(N3CCC(O)C3)nc21	IC50	'>'	30000	nM	CHEMBL614818	HEK293	CHEMBL3745672
CHEMBL3745852	COc1nc2nc(NC3CC3)ncc2cc1Oc1ccc(F)cc1F	IC50	'>'	30000	nM	CHEMBL614818	HEK293	CHEMBL3745672
CHEMBL3745854	Cn1c(=O)c(Oc2c(Cl)cccc2Cl)cc2cnc(N3CCCC(CO)C3)nc21	IC50	'>'	30000	nM	CHEMBL614818	HEK293	CHEMBL3745672
CHEMBL3745857	CN(C)CCNc1ncc2cc(Oc3ccc(F)cc3F)c(=O)n(C)c2n1	IC50	'>'	30000	nM	CHEMBL614818	HEK293	CHEMBL3745672
CHEMBL3745925	Cn1c(=O)c(Oc2ccc(F)cc2F)cc2cnc(NC3CCCCCC3)nc21	IC50	'>'	26700	nM	CHEMBL614818	HEK293	CHEMBL3745672
CHEMBL3745964	COc1cc(CCc2ccccc2O)cc(O)c1OC	IC50	'='	298000	nM	CHEMBL614818	HEK293	CHEMBL3745636
CHEMBL3746022	CN1CCN(CCCNc2ncc3cc(Oc4ccc(F)cc4F)c(=O)n(C)c3n2)CC1	IC50	'>'	30000	nM	CHEMBL614818	HEK293	CHEMBL3745672
CHEMBL3746117	Cn1c(=O)c(Oc2ccc(F)cc2F)cc2cnc(Nc3ccc(N4CCCC4)cc3)nc21	IC50	'>'	30000	nM	CHEMBL614818	HEK293	CHEMBL3745672
CHEMBL3746140	Cn1c(=O)c(Oc2ccc(F)cc2F)cc2cnc(N3CCCC(O)C3)nc21	IC50	'>'	30000	nM	CHEMBL614818	HEK293	CHEMBL3745672
CHEMBL3746165	Cn1c(=O)c(Oc2c(Cl)cccc2Cl)cc2cnc(NC3CC3)nc21	IC50	'>'	30000	nM	CHEMBL614818	HEK293	CHEMBL3745672
CHEMBL3746230	COc1cc2c(c(O)c1OC)Oc1ccccc1CC2	IC50	'='	355000	nM	CHEMBL614818	HEK293	CHEMBL3745636
CHEMBL3746256	COc1c(O)cc2c(c1OC)-c1c(O)cccc1CC2	IC50	'='	289000	nM	CHEMBL614818	HEK293	CHEMBL3745636
CHEMBL3746284	Cn1c(=O)c(Oc2c(Cl)cccc2Cl)cc2cnc(Nc3ccc(N4CCC(O)CC4)cc3)nc21	IC50	'>'	30000	nM	CHEMBL614818	HEK293	CHEMBL3745672
CHEMBL3746521	Cn1c(=O)c(Oc2c(Cl)cccc2Cl)cc2cnc(NCc3ccccn3)nc21	IC50	'>'	30000	nM	CHEMBL614818	HEK293	CHEMBL3745672
CHEMBL3746623	Cn1c(=O)c(Oc2ccc(F)cc2F)cc2cnc(NCc3ccccn3)nc21	IC50	'>'	30000	nM	CHEMBL614818	HEK293	CHEMBL3745672
CHEMBL3746657	COc1c(O)cc2c(c1OC)Oc1ccccc1CC2	IC50	'='	167000	nM	CHEMBL614818	HEK293	CHEMBL3745636
CHEMBL3746673	CCOC(=O)N1CCC(Nc2ncc3cc(Oc4ccc(F)cc4F)c(=O)n(C)c3n2)CC1	IC50	'>'	30000	nM	CHEMBL614818	HEK293	CHEMBL3745672
CHEMBL3746838	Cn1c(=O)c(Oc2ccc(F)cc2F)cc2cnc(N3CCC(O)CC3)nc21	IC50	'>'	30000	nM	CHEMBL614818	HEK293	CHEMBL3745672
CHEMBL3746847	Cn1c(=O)c(Oc2c(Cl)cccc2Cl)cc2cnc(N3CCC(O)C3)nc21	IC50	'>'	30000	nM	CHEMBL614818	HEK293	CHEMBL3745672
CHEMBL3746889	Cn1c(=O)c(Oc2ccc(F)cc2F)cc2cnc(NCCCNS(C)(=O)=O)nc21	IC50	'>'	30000	nM	CHEMBL614818	HEK293	CHEMBL3745672
CHEMBL3746916	Cn1c(=O)c(Oc2c(Cl)cccc2Cl)cc2cnc(NCCN3CCOCC3)nc21	IC50	'>'	30000	nM	CHEMBL614818	HEK293	CHEMBL3745672
CHEMBL3746951	Cn1c(=O)c(Oc2ccc(F)cc2F)cc2cnc(NCCc3ccccn3)nc21	IC50	'>'	30000	nM	CHEMBL614818	HEK293	CHEMBL3745672
CHEMBL3746959	Cn1c(=O)c(Oc2ccc(F)cc2F)cc2cnc(Nc3ccc(N4CCC(O)CC4)cc3)nc21	IC50	'>'	30000	nM	CHEMBL614818	HEK293	CHEMBL3745672
CHEMBL3746969	Cn1c(=O)c(Oc2ccc(F)cc2F)cc2cnc(NC3CCCC3)nc21	IC50	'>'	30000	nM	CHEMBL614818	HEK293	CHEMBL3745672
CHEMBL3746973	Cn1c(=O)c(Oc2ccc(F)cc2F)cc2cnc(Nc3ccc(N4CCCCC4)cc3)nc21	IC50	'>'	30000	nM	CHEMBL614818	HEK293	CHEMBL3745672
CHEMBL3747017	Cn1c(=O)c(Oc2c(Cl)cccc2Cl)cc2cnc(N3CCC(CO)CC3)nc21	IC50	'>'	30000	nM	CHEMBL614818	HEK293	CHEMBL3745672
CHEMBL3747023	CN1CCN(c2ccc(Nc3ncc4cc(Oc5c(Cl)cccc5Cl)c(=O)n(C)c4n3)cc2)CC1	IC50	'>'	22600	nM	CHEMBL614818	HEK293	CHEMBL3745672
CHEMBL3747050	Cn1c(=O)c(Oc2ccc(F)cc2F)cc2cnc(N3CCCC(CO)C3)nc21	IC50	'>'	30000	nM	CHEMBL614818	HEK293	CHEMBL3745672
CHEMBL3747062	Clc1ccc(OCCCCCCCN2CCCCC2)cc1.O=C(O)C(=O)O	IC50	'='	33620	nM	CHEMBL614818	HEK293	CHEMBL3745596
CHEMBL3747112	COc1cc(CCc2ccccc2O)cc(OC)c1OC	IC50	'='	113000	nM	CHEMBL614818	HEK293	CHEMBL3745636
CHEMBL3747126	Cn1c(=O)c(Oc2ccc(F)cc2F)cc2cnc(NC3CCNCC3)nc21	IC50	'>'	30000	nM	CHEMBL614818	HEK293	CHEMBL3745672
CHEMBL3747133	Cn1c(=O)c(Oc2ccc(F)cc2F)cc2cnc(NCc3cccc(C(F)(F)F)c3)nc21	IC50	'>'	30000	nM	CHEMBL614818	HEK293	CHEMBL3745672
CHEMBL3747154	Cn1c(=O)c(Oc2c(Cl)cccc2Cl)cc2cnc(NC3CCCC3)nc21	IC50	'>'	30000	nM	CHEMBL614818	HEK293	CHEMBL3745672
CHEMBL3747177	Cn1c(=O)c(Oc2ccc(F)cc2F)cc2cnc(NCCNS(C)(=O)=O)nc21	IC50	'>'	30000	nM	CHEMBL614818	HEK293	CHEMBL3745672
CHEMBL3747195	Cn1c(=O)c(Oc2c(Cl)cccc2Cl)cc2cnc(N3CCCC(O)C3)nc21	IC50	'>'	30000	nM	CHEMBL614818	HEK293	CHEMBL3745672
CHEMBL3747324	Cn1c(=O)c(Oc2c(Cl)cccc2Cl)cc2cnc(Nc3ccc(N4CCCCC4)cc3)nc21	IC50	'>'	30000	nM	CHEMBL614818	HEK293	CHEMBL3745672
CHEMBL3747351	Cn1c(=O)c(Oc2c(Cl)cccc2Cl)cc2cnc(NC3CCOCC3)nc21	IC50	'>'	30000	nM	CHEMBL614818	HEK293	CHEMBL3745672
CHEMBL3747403	Cn1c(=O)c(Oc2ccc(F)cc2F)cc2cnc(NCCN3CCOCC3)nc21	IC50	'>'	30000	nM	CHEMBL614818	HEK293	CHEMBL3745672
CHEMBL3747412	O=C(CCc1ccccc1)c1ccc(O)cc1O	IC50	'='	249000	nM	CHEMBL614818	HEK293	CHEMBL3745636
CHEMBL3747485	Cn1c(=O)c(Oc2c(Cl)cccc2Cl)cc2cnc(N3CCCCC3CO)nc21	IC50	'>'	30000	nM	CHEMBL614818	HEK293	CHEMBL3745672
CHEMBL3747486	Cn1c(=O)c(Oc2ccc(F)cc2F)cc2cnc(NC3CCCCC3)nc21	IC50	'='	14000	nM	CHEMBL614818	HEK293	CHEMBL3745672
CHEMBL3747489	Cn1c(=O)c(Oc2ccc(F)cc2F)cc2cnc(NC3CCN(S(N)(=O)=O)CC3)nc21	IC50	'>'	30000	nM	CHEMBL614818	HEK293	CHEMBL3745672
CHEMBL3747509	Cn1c(=O)c(Oc2c(Cl)cccc2Cl)cc2cnc(NCCc3ccccn3)nc21	IC50	'>'	30000	nM	CHEMBL614818	HEK293	CHEMBL3745672
CHEMBL3747629	Cn1c(=O)c(Oc2c(Cl)cccc2Cl)cc2cnc(N3CCC(O)CC3)nc21	IC50	'>'	30000	nM	CHEMBL614818	HEK293	CHEMBL3745672
CHEMBL3747632	Cn1c(=O)c(Oc2c(Cl)cccc2Cl)cc2cnc(Nc3ccc(N4CCCC4)cc3)nc21	IC50	'>'	30000	nM	CHEMBL614818	HEK293	CHEMBL3745672
CHEMBL3747683	Cn1c(=O)c(Oc2ccc(F)cc2F)cc2cnc(N3CCC(CO)CC3)nc21	IC50	'>'	30000	nM	CHEMBL614818	HEK293	CHEMBL3745672
CHEMBL3747699	Cn1c(=O)c(Oc2ccc(F)cc2F)cc2cnc(NC3CCN(S(C)(=O)=O)CC3)nc21	IC50	'>'	30000	nM	CHEMBL614818	HEK293	CHEMBL3745672
CHEMBL3751944	COc1ccc(S(=O)(=O)n2c3ccccc3c3nnsc32)cc1	EC50	'='	12320	nM	CHEMBL614818	HEK293	CHEMBL3751788
CHEMBL3752076	COc1ccc(/C=C/c2ncccn2)cc1	IC50	'='	118000	nM	CHEMBL614818	HEK293	CHEMBL3751712
CHEMBL3752082	COc1cccc(/C=C/c2ccccn2)c1	IC50	'='	68000	nM	CHEMBL614818	HEK293	CHEMBL3751712
CHEMBL3752247	O=C1/C(=C/c2cccc(-c3cnc4ccccc4c3)c2)Oc2ccccc21	EC50	'>'	100000	nM	CHEMBL614818	HEK293	CHEMBL3751722
CHEMBL3752437	COc1ccccc1/C=C/c1ccccn1	IC50	'='	175000	nM	CHEMBL614818	HEK293	CHEMBL3751712
CHEMBL3752477	COc1ccccc1/C=C/c1ccncc1	IC50	'='	85000	nM	CHEMBL614818	HEK293	CHEMBL3751712
CHEMBL3752515	COc1ccc(Nc2cc(N3CCNCC3)ncn2)cc1	IC50	'>'	400000	nM	CHEMBL614818	HEK293	CHEMBL3751708
CHEMBL3752597	COc1ccccc1/C=C/c1cncnc1	IC50	'='	160000	nM	CHEMBL614818	HEK293	CHEMBL3751712
CHEMBL3752626	Nc1ccc(/C=C/c2ccncc2)cc1	IC50	'='	41000	nM	CHEMBL614818	HEK293	CHEMBL3751712
CHEMBL3752759	COc1ccc(/C=C/c2cncnc2)cc1	IC50	'='	259000	nM	CHEMBL614818	HEK293	CHEMBL3751712
CHEMBL3752936	COc1cccc(/C=C/c2cccnc2)c1	IC50	'='	123000	nM	CHEMBL614818	HEK293	CHEMBL3751712
CHEMBL3752975	COc1ccccc1/C=C/c1cccnc1	IC50	'='	107000	nM	CHEMBL614818	HEK293	CHEMBL3751712
CHEMBL3753074	COc1cccc(/C=C/c2ncccn2)c1	IC50	'='	113000	nM	CHEMBL614818	HEK293	CHEMBL3751712
CHEMBL3753080	Oc1ccc(/C=C/c2ccncc2)cc1	IC50	'='	13000	nM	CHEMBL614818	HEK293	CHEMBL3751712
CHEMBL3753186	COc1cccc(/C=C/c2ccncc2)c1	IC50	'='	56000	nM	CHEMBL614818	HEK293	CHEMBL3751712
CHEMBL3753207	Oc1cccc(/C=C/c2ccncc2)c1	IC50	'='	45000	nM	CHEMBL614818	HEK293	CHEMBL3751712
CHEMBL3753295	CCCCCCCCCCCCCCCCN(C[C@@H](O)[C@H](O)[C@H](O)CO)C[C@@H](O)[C@H](O)[C@H](O)CO	IC50	'='	34500	nM	CHEMBL614818	HEK293	CHEMBL3822437
CHEMBL3753677	COc1cccc(/C=C/c2cncnc2)c1	IC50	'='	198000	nM	CHEMBL614818	HEK293	CHEMBL3751712
CHEMBL3753750	Oc1ccccc1/C=C/c1ccncc1	IC50	'='	243000	nM	CHEMBL614818	HEK293	CHEMBL3751712
CHEMBL3753863	COc1ccccc1/C=C/c1ncccn1	IC50	'='	274000	nM	CHEMBL614818	HEK293	CHEMBL3751712
CHEMBL3753999	Nc1cccc(Oc2cc(Oc3cccc4cccnc34)ncn2)c1	IC50	'='	400000	nM	CHEMBL614818	HEK293	CHEMBL3751708
CHEMBL3754399	N#Cc1cccnc1N1CCN(c2cc(Oc3cccc4cccnc34)ncn2)CC1	IC50	'>'	400000	nM	CHEMBL614818	HEK293	CHEMBL3751708
CHEMBL3754602	Nc1ccccc1/C=C/c1ccncc1	IC50	'='	13000	nM	CHEMBL614818	HEK293	CHEMBL3751712
CHEMBL3754646	Clc1ccc2[nH]c3snnc3c2c1	EC50	'='	24350	nM	CHEMBL614818	HEK293	CHEMBL3751788
CHEMBL3758205	N#Cc1nc2c(-c3nc4ccccc4[nH]3)c(N)n(CCc3ccccc3)c2nc1C#N	IC50	'>'	50000	nM	CHEMBL614818	HEK293	CHEMBL3758120
CHEMBL3758269	N#Cc1nc2c(-c3nc4ccccc4[nH]3)c(N)n(CCc3cc4ccccc4[nH]3)c2nc1C#N	IC50	'>'	50000	nM	CHEMBL614818	HEK293	CHEMBL3758120
CHEMBL3758290	CN(C)CCCn1c(N)c(-c2nc3ccccc3o2)c2nc(C#N)c(C#N)nc21	IC50	'='	5880	nM	CHEMBL614818	HEK293	CHEMBL3758120
CHEMBL3758301	CC(C)C(=O)SCCCCCCNC(=O)c1cc(-c2ccncc2)n[nH]1	GI50	'>'	50000	nM	CHEMBL614818	HEK293	CHEMBL3758091
CHEMBL3758379	CCN(CC)CCCCn1c(-c2c(N)n(C)c3nc(C#N)c(C#N)nc23)nc2ccccc21	IC50	'='	8820	nM	CHEMBL614818	HEK293	CHEMBL3758120
CHEMBL3758385	CN(C)CCCCn1c(N)c(-c2nc3ccccc3o2)c2nc(C#N)c(C#N)nc21	IC50	'='	6240	nM	CHEMBL614818	HEK293	CHEMBL3758120
CHEMBL3758411	O=C(NCCCCCCSSCCCCCCNC(=O)c1cc(-c2ccncc2)n[nH]1)c1cc(-c2ccncc2)n[nH]1	GI50	'='	14770	nM	CHEMBL614818	HEK293	CHEMBL3758091
CHEMBL3758431	CCn1c(N)c(-c2nc3ccccc3[nH]2)c2nc(C#N)c(C#N)nc21	IC50	'>'	50000	nM	CHEMBL614818	HEK293	CHEMBL3758120
CHEMBL3758661	CN(C)CCn1c(N)c(-c2nc3cc(Cl)ccc3[nH]2)c2nc(C#N)c(C#N)nc21	IC50	'>'	50000	nM	CHEMBL614818	HEK293	CHEMBL3758120
CHEMBL3758713	CCN(CC)CCn1c(N)c(-c2nc3ccccc3n2C)c2nc(C#N)c(C#N)nc21	IC50	'='	25360	nM	CHEMBL614818	HEK293	CHEMBL3758120
CHEMBL3758724	N#Cc1nc2c(-c3nc4ccccc4[nH]3)c(N)n(CCN3CCCC3)c2nc1C#N	IC50	'='	18260	nM	CHEMBL614818	HEK293	CHEMBL3758120
CHEMBL3758731	CN(C)CCCCn1c(-c2c(N)n(C)c3nc(C#N)c(C#N)nc23)nc2ccccc21	IC50	'='	7130	nM	CHEMBL614818	HEK293	CHEMBL3758120
CHEMBL3758788	CCCn1c(N)c(-c2nc3ccccc3[nH]2)c2nc(C#N)c(C#N)nc21	IC50	'>'	50000	nM	CHEMBL614818	HEK293	CHEMBL3758120
CHEMBL3758835	N#Cc1nc2c(-c3nc4ccccc4[nH]3)c(N)n(CCCN3CCCCC3)c2nc1C#N	IC50	'='	6720	nM	CHEMBL614818	HEK293	CHEMBL3758120
CHEMBL3758882	O=C(NCCCCCCS)c1cc(-c2cccnc2)n[nH]1	GI50	'>'	50000	nM	CHEMBL614818	HEK293	CHEMBL3758091
CHEMBL3758887	N#Cc1nc2c(-c3nc4ccccc4o3)c(N)n(CCCN3CCCCC3)c2nc1C#N	IC50	'='	19230	nM	CHEMBL614818	HEK293	CHEMBL3758120
CHEMBL3758893	CN1CCN(CCn2c(N)c(-c3nc4ccccc4[nH]3)c3nc(C#N)c(C#N)nc32)CC1	IC50	'='	10890	nM	CHEMBL614818	HEK293	CHEMBL3758120
CHEMBL3758899	CCN(CC)CCCn1c(N)c(-c2nc3ccccc3n2C)c2nc(C#N)c(C#N)nc21	IC50	'='	7240	nM	CHEMBL614818	HEK293	CHEMBL3758120
CHEMBL3758927	CCN(CC)CCn1c(N)c(-c2nc3cc(Cl)ccc3[nH]2)c2nc(C#N)c(C#N)nc21	IC50	'>'	50000	nM	CHEMBL614818	HEK293	CHEMBL3758120
CHEMBL3758971	CCN(CC)CCn1c(N)c(-c2nc3ccccc3[nH]2)c2nc(C#N)c(C#N)nc21	IC50	'='	12220	nM	CHEMBL614818	HEK293	CHEMBL3758120
CHEMBL3758977	CCCCCCCC/C=C\CCCCCCCC(=O)SCCCCCCNC(=O)c1cc(-c2ccncc2)n[nH]1	GI50	'>'	50000	nM	CHEMBL614818	HEK293	CHEMBL3758091
CHEMBL3759010	N#Cc1nc2c(-c3nc4ccccc4[nH]3)c(N)n(CCO)c2nc1C#N	IC50	'>'	50000	nM	CHEMBL614818	HEK293	CHEMBL3758120
CHEMBL3759019	CN(C)CCCn1c(N)c(-c2nc3ccccc3n2C)c2nc(C#N)c(C#N)nc21	IC50	'='	8410	nM	CHEMBL614818	HEK293	CHEMBL3758120
CHEMBL3759025	Cn1c(N)c(-c2nc3ccccc3[nH]2)c2nc(C#N)c(C#N)nc21	IC50	'>'	50000	nM	CHEMBL614818	HEK293	CHEMBL3758120
CHEMBL3759128	CCCCn1c(N)c(-c2nc3ccccc3[nH]2)c2nc(C#N)c(C#N)nc21	IC50	'>'	50000	nM	CHEMBL614818	HEK293	CHEMBL3758120
CHEMBL3759132	CN1CCN(CCCn2c(N)c(-c3nc4ccccc4[nH]3)c3nc(C#N)c(C#N)nc32)CC1	IC50	'='	6260	nM	CHEMBL614818	HEK293	CHEMBL3758120
CHEMBL3759237	CSCCCCCCNC(=O)c1cc(-c2ccncc2)n[nH]1	GI50	'>'	50000	nM	CHEMBL614818	HEK293	CHEMBL3758091
CHEMBL3759309	CN(C)CCCn1c(N)c(-c2nc3cc(Cl)ccc3[nH]2)c2nc(C#N)c(C#N)nc21	IC50	'='	11650	nM	CHEMBL614818	HEK293	CHEMBL3758120
CHEMBL3759347	CN(C)CCCn1c(N)c(-c2nc3ccccc3s2)c2nc(C#N)c(C#N)nc21	IC50	'='	4290	nM	CHEMBL614818	HEK293	CHEMBL3758120
CHEMBL3759410	CCN(CC)CCCCn1c(N)c(-c2nc3ccccc3[nH]2)c2nc(C#N)c(C#N)nc21	IC50	'='	5370	nM	CHEMBL614818	HEK293	CHEMBL3758120
CHEMBL3759411	N#Cc1nc2c(-c3nc4ccccc4[nH]3)c(N)n(CCN3CCOCC3)c2nc1C#N	IC50	'='	22310	nM	CHEMBL614818	HEK293	CHEMBL3758120
CHEMBL3759473	CC(=O)SCCCCCCNC(=O)c1cc(-c2ccncc2)n[nH]1	GI50	'>'	50000	nM	CHEMBL614818	HEK293	CHEMBL3758091
CHEMBL3759562	O=C(NCCCCCCS)c1cc(-c2ccncc2)n[nH]1	GI50	'='	17500	nM	CHEMBL614818	HEK293	CHEMBL3758091
CHEMBL3759580	CCCC(=O)SCCCCCCNC(=O)c1cc(-c2ccncc2)n[nH]1	GI50	'>'	50000	nM	CHEMBL614818	HEK293	CHEMBL3758091
CHEMBL3759648	O=C(NCCCCCCSSCCCCCCNC(=O)c1cc(-c2cccnc2)n[nH]1)c1cc(-c2cccnc2)n[nH]1	GI50	'='	13480	nM	CHEMBL614818	HEK293	CHEMBL3758091
CHEMBL3759650	CN(C)CCCCn1c(N)c(-c2nc3ccccc3n2C)c2nc(C#N)c(C#N)nc21	IC50	'='	3870	nM	CHEMBL614818	HEK293	CHEMBL3758120
CHEMBL3759668	CN(C)CCCCn1c(N)c(-c2nc3ccccc3[nH]2)c2nc(C#N)c(C#N)nc21	IC50	'='	4160	nM	CHEMBL614818	HEK293	CHEMBL3758120
CHEMBL3759706	CN(C)CCCCn1c(N)c(-c2nc3cc(Cl)ccc3[nH]2)c2nc(C#N)c(C#N)nc21	IC50	'='	4730	nM	CHEMBL614818	HEK293	CHEMBL3758120
CHEMBL3759715	CCN(CC)CCCCn1c(N)c(-c2nc3cc(Cl)ccc3[nH]2)c2nc(C#N)c(C#N)nc21	IC50	'='	3860	nM	CHEMBL614818	HEK293	CHEMBL3758120
CHEMBL3759779	CCN(CC)CCCCn1c(N)c(-c2nc3ccccc3n2C)c2nc(C#N)c(C#N)nc21	IC50	'='	3160	nM	CHEMBL614818	HEK293	CHEMBL3758120
CHEMBL3759781	CN(C)CCCCn1c(N)c(-c2nc3ccccc3s2)c2nc(C#N)c(C#N)nc21	IC50	'='	5310	nM	CHEMBL614818	HEK293	CHEMBL3758120
CHEMBL3759786	C=CCOC(=O)SCCCCCCNC(=O)c1cc(-c2ccncc2)n[nH]1	GI50	'='	27470	nM	CHEMBL614818	HEK293	CHEMBL3758091
CHEMBL3759834	CCC(=O)SCCCCCCNC(=O)c1cc(-c2ccncc2)n[nH]1	GI50	'>'	50000	nM	CHEMBL614818	HEK293	CHEMBL3758091
CHEMBL3759892	COc1ccc(CCn2c(N)c(-c3nc4ccccc4[nH]3)c3nc(C#N)c(C#N)nc32)cc1	IC50	'>'	50000	nM	CHEMBL614818	HEK293	CHEMBL3758120
CHEMBL3759896	CCN(CC)CCCn1c(N)c(-c2nc3cc(Cl)ccc3[nH]2)c2nc(C#N)c(C#N)nc21	IC50	'='	8420	nM	CHEMBL614818	HEK293	CHEMBL3758120
CHEMBL3759897	N#Cc1nc2c(-c3nc4ccccc4[nH]3)c(N)n(CCCN3CCOCC3)c2nc1C#N	IC50	'>'	50000	nM	CHEMBL614818	HEK293	CHEMBL3758120
CHEMBL3759934	CN(C)CCn1c(N)c(-c2nc3ccccc3[nH]2)c2nc(C#N)c(C#N)nc21	IC50	'='	9730	nM	CHEMBL614818	HEK293	CHEMBL3758120
CHEMBL3759936	O=C(OCc1ccccc1)SCCCCCCNC(=O)c1cc(-c2ccncc2)n[nH]1	GI50	'='	19670	nM	CHEMBL614818	HEK293	CHEMBL3758091
CHEMBL3759962	CCN(CC)CCCCn1c(N)c(-c2nc3ccccc3o2)c2nc(C#N)c(C#N)nc21	IC50	'='	3960	nM	CHEMBL614818	HEK293	CHEMBL3758120
CHEMBL3759967	N#Cc1nc2c(-c3nc4ccccc4[nH]3)c(N)n(CCCO)c2nc1C#N	IC50	'>'	50000	nM	CHEMBL614818	HEK293	CHEMBL3758120
CHEMBL3760027	CN(C)CCn1c(N)c(-c2nc3ccccc3n2C)c2nc(C#N)c(C#N)nc21	IC50	'>'	50000	nM	CHEMBL614818	HEK293	CHEMBL3758120
CHEMBL376520	O=C1CNC(=O)[C@@]2(CSC3=C2C(=O)c2ccccc2C3=O)N1	IC50	'='	420	nM	CHEMBL614818	HEK293	CHEMBL1150288
CHEMBL3769970	Fc1ccc(C2CC(c3ccc(Cl)cc3)=NN2c2ccc(-c3ccccc3)nn2)cc1	IC50	'>'	300000	nM	CHEMBL614818	HEK293	CHEMBL3769399
CHEMBL3770016	Fc1ccc(C2CC(c3ccccc3)=NN2c2ccc(-c3ccccc3)nn2)cc1	IC50	'>'	300000	nM	CHEMBL614818	HEK293	CHEMBL3769399
CHEMBL3770041	Clc1ccc(C2=NN(c3ccc(-c4ccccc4)nn3)C(c3ccccc3)C2)cc1	IC50	'>'	300000	nM	CHEMBL614818	HEK293	CHEMBL3769399
CHEMBL3770043	Clc1ccc(C2=NN(c3ccc(-c4ccccc4)nn3)C(c3ccc(Cl)cc3)C2)cc1	IC50	'>'	300000	nM	CHEMBL614818	HEK293	CHEMBL3769399
CHEMBL3770118	Clc1ccc(C2CC(c3ccccc3)=NN2c2ccc(-c3ccccc3)nn2)cc1	IC50	'>'	300000	nM	CHEMBL614818	HEK293	CHEMBL3769399
CHEMBL3770283	Cc1c(-c2ccc(C(=N)N)cc2)oc(-c2ccc(C(=N)N)cc2)c1C	IC50	'='	74040	nM	CHEMBL614818	HEK293	CHEMBL3992514
CHEMBL3770621	FC(F)(F)c1ccc(C2CC(c3ccccc3)=NN2c2ccc(-c3ccccc3)nn2)cc1	IC50	'>'	300000	nM	CHEMBL614818	HEK293	CHEMBL3769399
CHEMBL3770828	FC(F)(F)c1ccc(C2CC(c3ccc(Cl)cc3)=NN2c2ccc(-c3ccccc3)nn2)cc1	IC50	'>'	300000	nM	CHEMBL614818	HEK293	CHEMBL3769399
CHEMBL3770913	COc1ccc(C2CC(c3ccccc3)=NN2c2ccc(-c3ccccc3)nn2)c(OC)c1	IC50	'>'	300000	nM	CHEMBL614818	HEK293	CHEMBL3769399
CHEMBL37752	Nc1ncnc2c1ncn2COCCO	EC50	'>'	100000	nM	CHEMBL614818	HEK293	CHEMBL5104221
CHEMBL377981	Cl.Cn1c(O)c(C2=Nc3ccccc3/C2=N\OCCN2CCCC2)c2cccc(Br)c21	IC50	'='	8000	nM	CHEMBL614818	HEK293	CHEMBL1137414
CHEMBL3779917	C=C[C@@](C)(/C=C/c1ccc(O)cc1)CC/C=C(\C)C(=O)OCC	EC50	'>'	36630	nM	CHEMBL614818	HEK293	CHEMBL3779792
CHEMBL3779925	C=C[C@@](C)(/C=C/c1ccc(Nc2ccc3c(c2)OCO3)cc1)CCC=C(C)C	EC50	'>'	36630	nM	CHEMBL614818	HEK293	CHEMBL3779792
CHEMBL3779941	COc1ccc(/C=C/[C@@](C)(/C=C/c2ccc(O)c(/C=C/C(C)=O)c2)CCC=C(C)C)cc1	EC50	'='	14621.3	nM	CHEMBL614818	HEK293	CHEMBL3779792
CHEMBL3779959	O=C(OCc1cn(-c2ccccc2Br)nn1)c1cc2ccccc2[nH]1	IC50	'>'	200000	nM	CHEMBL614818	HEK293	CHEMBL3779769
CHEMBL3780046	C=C[C@@](C)(/C=C/c1ccc(Nc2cc(F)c(F)c(F)c2)cc1)CCC=C(C)C	EC50	'>'	36630	nM	CHEMBL614818	HEK293	CHEMBL3779792
CHEMBL3780149	Cc1cc(C)cc(-n2cc(COC(=O)c3cc4ccccc4[nH]3)nn2)c1	IC50	'='	12480	nM	CHEMBL614818	HEK293	CHEMBL3779769
CHEMBL3780152	C=C[C@@](C)(/C=C/c1ccc(-c2c(F)c(F)c(F)c(F)c2F)cc1)CCC=C(C)C	EC50	'>'	36630	nM	CHEMBL614818	HEK293	CHEMBL3779792
CHEMBL3780157	C=C[C@@](C)(/C=C/c1ccc(OS(=O)(=O)c2ccc(C)cc2)cc1)CCC=C(C)C	EC50	'>'	36630	nM	CHEMBL614818	HEK293	CHEMBL3779792
CHEMBL3780180	O=C(OCc1cn(-c2cccc(C(F)(F)F)c2)nn1)c1cc2ccccc2[nH]1	IC50	'='	32690	nM	CHEMBL614818	HEK293	CHEMBL3779769
CHEMBL3780188	COc1ccc(/C=C/[C@@](C)(/C=C/c2ccc(O)c(/C=C/C(=O)c3ccccc3)c2)CCC=C(C)C)cc1	EC50	'>'	36630	nM	CHEMBL614818	HEK293	CHEMBL3779792
CHEMBL3780201	CC(C)=CCC[C@](C)(/C=C/c1ccc(O)cc1)/C=C/c1cccc(F)c1	EC50	'>'	36630	nM	CHEMBL614818	HEK293	CHEMBL3779792
CHEMBL3780253	C=C[C@@](C)(/C=C/c1ccc(O)c(/C=C/C(=O)c2ccccc2)c1)CCC=C(C)C	EC50	'>'	7414.8	nM	CHEMBL614818	HEK293	CHEMBL3779792
CHEMBL3780272	C=C[C@@](C)(/C=C/c1ccc(Nc2ccccc2)cc1)CCC=C(C)C	EC50	'>'	36630	nM	CHEMBL614818	HEK293	CHEMBL3779792
CHEMBL3780281	COc1ccc(/C=C/[C@@](C)(/C=C/c2ccc(O)c(/C=C/C(=O)OCc3ccccc3)c2)CCC=C(C)C)cc1	EC50	'>'	36630	nM	CHEMBL614818	HEK293	CHEMBL3779792
CHEMBL3780295	C=C[C@@](C)(/C=C/c1ccc(OS(=O)(=O)C(F)(F)F)cc1)CCC=C(C)C	EC50	'>'	36630	nM	CHEMBL614818	HEK293	CHEMBL3779792
CHEMBL3780306	C=C[C@@](C)(/C=C/c1ccc(O)c(/C=C(\C)C(=O)OCC)c1)CCC=C(C)C	EC50	'>'	36630	nM	CHEMBL614818	HEK293	CHEMBL3779792
CHEMBL3780313	C=C[C@@](C)(/C=C/c1ccc(Nc2cc(C(F)(F)F)cc(C(F)(F)F)c2)cc1)CCC=C(C)C	EC50	'>'	36630	nM	CHEMBL614818	HEK293	CHEMBL3779792
CHEMBL3780347	C=C[C@@](C)(/C=C/c1ccc(Nc2c(F)cc(F)cc2F)cc1)CCC=C(C)C	EC50	'>'	36630	nM	CHEMBL614818	HEK293	CHEMBL3779792
CHEMBL3780366	C=C[C@@](C)(/C=C/c1ccc(O)c(/C=C/c2ccc(Cl)c(Cl)c2)c1)CCC=C(C)C	EC50	'>'	36630	nM	CHEMBL614818	HEK293	CHEMBL3779792
CHEMBL3780461	C=C[C@@](C)(/C=C/c1ccc(O)cc1)CCC=O	EC50	'>'	36630	nM	CHEMBL614818	HEK293	CHEMBL3779792
CHEMBL3780502	CCOC(=O)/C=C/c1cc(/C=C/[C@](C)(/C=C/c2ccc(OC)cc2)CCC=C(C)C)ccc1O	EC50	'>'	36630	nM	CHEMBL614818	HEK293	CHEMBL3779792
CHEMBL3780514	C=C[C@@](C)(/C=C/c1ccc(-c2cccc(Br)c2)cc1)CCC=C(C)C	EC50	'>'	36630	nM	CHEMBL614818	HEK293	CHEMBL3779792
CHEMBL3780557	C=C[C@@](C)(/C=C/c1ccc(OCc2ccccc2)cc1)CCC=C(C)C	EC50	'>'	36630	nM	CHEMBL614818	HEK293	CHEMBL3779792
CHEMBL3780564	C=C[C@@](C)(/C=C/c1ccc(-c2ccccc2)cc1)CCC=C(C)C	EC50	'>'	36630	nM	CHEMBL614818	HEK293	CHEMBL3779792
CHEMBL3780623	CCCCc1ccc(-n2cc(COC(=O)c3cc4ccccc4n3Cc3cn(-c4ccc(CCCC)cc4)nn3)nn2)cc1	IC50	'>'	200000	nM	CHEMBL614818	HEK293	CHEMBL3779769
CHEMBL3780651	C=C[C@@](C)(/C=C/c1ccc(O)cc1)CC/C=C(C)/C=N/N	EC50	'>'	36630	nM	CHEMBL614818	HEK293	CHEMBL3779792
CHEMBL3780687	CC(C)=CCC[C@@](C)(/C=C/c1ccccc1)/C=C/c1ccc(O)cc1	EC50	'>'	36630	nM	CHEMBL614818	HEK293	CHEMBL3779792
CHEMBL3780688	C=C[C@@](C)(/C=C/c1ccc(O)cc1)CC/C=C(\C)C=O	EC50	'>'	36630	nM	CHEMBL614818	HEK293	CHEMBL3779792
CHEMBL3780691	C=C[C@@](C)(/C=C/c1ccc(Nc2ccc(OC(F)(F)F)cc2)cc1)CCC=C(C)C	EC50	'>'	36630	nM	CHEMBL614818	HEK293	CHEMBL3779792
CHEMBL3780755	Cc1cc(C)cc(-n2cc(COC(=O)c3cc4ccccc4n3Cc3cn(-c4cc(C)cc(C)c4)nn3)nn2)c1	IC50	'='	50170	nM	CHEMBL614818	HEK293	CHEMBL3779769
CHEMBL3780814	C=C[C@@](C)(/C=C/c1ccc(-c2cccc(F)c2)cc1)CCC=C(C)C	EC50	'>'	36630	nM	CHEMBL614818	HEK293	CHEMBL3779792
CHEMBL3780834	C=C[C@@](C)(/C=C/c1ccc(O)c(/C=C/C(=O)OCC)c1)CCC=C(C)C	EC50	'>'	36630	nM	CHEMBL614818	HEK293	CHEMBL3779792
CHEMBL3780871	C=C[C@@](C)(/C=C/c1ccc(Nc2cc(F)cc(F)c2)cc1)CCC=C(C)C	EC50	'>'	36630	nM	CHEMBL614818	HEK293	CHEMBL3779792
CHEMBL3780873	C=C[C@@](C)(/C=C/c1ccc(O)c(/C=C/c2ccc(F)cc2)c1)CCC=C(C)C	EC50	'>'	36630	nM	CHEMBL614818	HEK293	CHEMBL3779792
CHEMBL3780875	CC(C)=CCC[C@@](C)(/C=C/c1ccc(C)cc1)/C=C/c1ccc(O)cc1	EC50	'>'	36630	nM	CHEMBL614818	HEK293	CHEMBL3779792
CHEMBL3780905	C=C[C@@](C)(/C=C/c1ccc(Nc2cccc(OC(F)(F)F)c2)cc1)CCC=C(C)C	EC50	'>'	36630	nM	CHEMBL614818	HEK293	CHEMBL3779792
CHEMBL3780948	COc1ccc(-n2cc(COC(=O)c3cc4ccccc4n3Cc3cn(-c4ccc(OC)cc4)nn3)nn2)cc1	IC50	'='	43860	nM	CHEMBL614818	HEK293	CHEMBL3779769
CHEMBL3780964	C=C[C@@](C)(/C=C/c1ccc(O)cc1)CC/C=C/C#N	EC50	'>'	36630	nM	CHEMBL614818	HEK293	CHEMBL3779792
CHEMBL3780968	C=C[C@@](C)(/C=C/c1ccc(Nc2ccc(C(F)(F)F)cc2)cc1)CCC=C(C)C	EC50	'>'	36630	nM	CHEMBL614818	HEK293	CHEMBL3779792
CHEMBL3780976	C=C[C@@](C)(/C=C/c1ccc(Nc2ccc(OC)c(OC)c2)cc1)CCC=C(C)C	EC50	'>'	36630	nM	CHEMBL614818	HEK293	CHEMBL3779792
CHEMBL3781000	CCOC(=O)/C(C)=C/c1cc(/C=C/[C@](C)(/C=C/c2ccc(OC)cc2)CCC=C(C)C)ccc1O	EC50	'>'	36630	nM	CHEMBL614818	HEK293	CHEMBL3779792
CHEMBL3781038	C=C[C@@](C)(/C=C/c1ccc(O)cc1)CC/C=C/C(=O)OCc1ccccc1	EC50	'>'	36630	nM	CHEMBL614818	HEK293	CHEMBL3779792
CHEMBL3781099	COc1ccc(Cl)cc1N1CC(=O)C(c2nc3ccccc3[nH]2)=C1N	IC50	'>'	50000	nM	CHEMBL614818	HEK293	CHEMBL3779808
CHEMBL3781108	CCCCc1ccc(-n2cc(COC(=O)c3cc4ccccc4[nH]3)nn2)cc1	IC50	'='	24240	nM	CHEMBL614818	HEK293	CHEMBL3779769
CHEMBL3781111	C=C[C@@](C)(/C=C/c1ccc(O)cc1)CC/C=C/C(=O)OCC	EC50	'>'	36630	nM	CHEMBL614818	HEK293	CHEMBL3779792
CHEMBL3781115	C=C[C@@](C)(/C=C/c1ccc(Nc2ccc(Cl)c(Cl)c2)cc1)CCC=C(C)C	EC50	'>'	36630	nM	CHEMBL614818	HEK293	CHEMBL3779792
CHEMBL3781181	C=C[C@](C)(CCCC(C)C)CCc1ccc(O)cc1	EC50	'>'	36630	nM	CHEMBL614818	HEK293	CHEMBL3779792
CHEMBL3781193	C=C[C@@](C)(/C=C/c1ccc(O)c(/C=C/c2ccc(Cl)cc2)c1)CCC=C(C)C	EC50	'>'	36630	nM	CHEMBL614818	HEK293	CHEMBL3779792
CHEMBL3781269	C=C[C@@](C)(/C=C/c1ccc(-c2ccc(Cl)cc2)cc1)CCC=C(C)C	EC50	'>'	36630	nM	CHEMBL614818	HEK293	CHEMBL3779792
CHEMBL3781328	COc1ccc(-n2cc(COC(=O)c3cc4ccccc4[nH]3)nn2)cc1	IC50	'='	42540	nM	CHEMBL614818	HEK293	CHEMBL3779769
CHEMBL3781340	C=C[C@@](C)(/C=C/c1ccc(Nc2cc(F)c(F)cc2F)cc1)CCC=C(C)C	EC50	'>'	36630	nM	CHEMBL614818	HEK293	CHEMBL3779792
CHEMBL3781352	C=C[C@@](C)(/C=C/c1ccc(O)c(/C=C/C(=O)OCc2ccccc2)c1)CCC=C(C)C	EC50	'>'	36630	nM	CHEMBL614818	HEK293	CHEMBL3779792
CHEMBL3781358	O=C(OCc1cn(-c2cccc(C(F)(F)F)c2)nn1)c1cc2ccccc2n1Cc1cn(-c2cccc(C(F)(F)F)c2)nn1	IC50	'='	9080	nM	CHEMBL614818	HEK293	CHEMBL3779769
CHEMBL3781379	C=C[C@@](C)(/C=C/c1ccc(O)cc1)CC/C=C(\C)CO	EC50	'>'	36630	nM	CHEMBL614818	HEK293	CHEMBL3779792
CHEMBL3781391	Cc1cccc(-n2cc(COC(=O)c3cc4ccccc4n3Cc3cn(-c4cccc(C)c4C)nn3)nn2)c1C	IC50	'='	14130	nM	CHEMBL614818	HEK293	CHEMBL3779769
CHEMBL3781421	COc1ccc(/C=C/[C@@](C)(/C=C/c2ccc(O)c(/C=C/C#N)c2)CCC=C(C)C)cc1	EC50	'>'	36630	nM	CHEMBL614818	HEK293	CHEMBL3779792
CHEMBL3781434	C=C[C@@](C)(/C=C/c1ccc(Nc2ccc(OC)c(F)c2)cc1)CCC=C(C)C	EC50	'>'	36630	nM	CHEMBL614818	HEK293	CHEMBL3779792
CHEMBL3781497	CC(C)=CCC[C@](C)(/C=C/c1ccc(O)cc1)/C=C/c1ccc(C#N)cc1	EC50	'>'	36630	nM	CHEMBL614818	HEK293	CHEMBL3779792
CHEMBL3781511	NC1=C(c2nc3ccccc3[nH]2)C(=O)CN1c1cccc(O)c1	IC50	'>'	50000	nM	CHEMBL614818	HEK293	CHEMBL3779808
CHEMBL3781551	C=C[C@@](C)(/C=C/c1ccc(Nc2ccc(F)cc2)cc1)CCC=C(C)C	EC50	'>'	36630	nM	CHEMBL614818	HEK293	CHEMBL3779792
CHEMBL3781588	CCOc1ccc(/C=C/[C@@](C)(/C=C/c2ccc(O)cc2)CCC=C(C)C)cc1	EC50	'>'	36630	nM	CHEMBL614818	HEK293	CHEMBL3779792
CHEMBL3781643	C=C[C@@](C)(/C=C/c1ccc(O)c(/C=C/C(N)=O)c1)CCC=C(C)C	EC50	'>'	36630	nM	CHEMBL614818	HEK293	CHEMBL3779792
CHEMBL3781646	C=C[C@@](C)(/C=C/c1ccc(Nc2ccc(Cl)c(F)c2)cc1)CCC=C(C)C	EC50	'>'	36630	nM	CHEMBL614818	HEK293	CHEMBL3779792
CHEMBL3781647	C=C[C@@](C)(/C=C/c1ccc(Nc2ccc(Cl)cc2)cc1)CCC=C(C)C	EC50	'>'	36630	nM	CHEMBL614818	HEK293	CHEMBL3779792
CHEMBL3781684	C=C[C@@](C)(/C=C/c1ccc(O)c(/C=C/C(=O)O)c1)CCC=C(C)C	EC50	'>'	36630	nM	CHEMBL614818	HEK293	CHEMBL3779792
CHEMBL3781686	C=C[C@@](C)(/C=C/c1ccc(Nc2ccc(F)c(F)c2)cc1)CCC=C(C)C	EC50	'>'	36630	nM	CHEMBL614818	HEK293	CHEMBL3779792
CHEMBL3781703	C=C[C@@](C)(/C=C/c1ccc(O)c(/C=C/C(=O)NCc2ccc(C(F)(F)F)cc2)c1)CCC=C(C)C	EC50	'>'	36630	nM	CHEMBL614818	HEK293	CHEMBL3779792
CHEMBL3781728	COc1ccc(/C=C/[C@@](C)(/C=C/c2ccc(O)c(/C=C/C(=O)OC(C)(C)C)c2)CCC=C(C)C)cc1	EC50	'>'	36630	nM	CHEMBL614818	HEK293	CHEMBL3779792
CHEMBL3781816	CC(C)=CCC[C@](C)(/C=C/c1ccc(O)cc1)/C=C/c1cccc(Cl)c1	EC50	'>'	36630	nM	CHEMBL614818	HEK293	CHEMBL3779792
CHEMBL3781855	COc1ccc(/C=C/[C@@](C)(/C=C/c2ccc(O)c(C=O)c2)CCC=C(C)C)cc1	EC50	'='	2271.2	nM	CHEMBL614818	HEK293	CHEMBL3779792
CHEMBL3781862	C=C[C@@](C)(/C=C/c1ccc(O)cc1)CC/C=C(C)/C=C/C(=O)OCc1ccccc1	EC50	'>'	36630	nM	CHEMBL614818	HEK293	CHEMBL3779792
CHEMBL3781904	C=C[C@@](C)(/C=C/c1ccc(O)cc1)CC/C=C(C)/C=C/C(=O)OCC	EC50	'>'	36630	nM	CHEMBL614818	HEK293	CHEMBL3779792
CHEMBL3781922	C=C[C@@](C)(/C=C/c1ccc(-c2ccc(F)cc2)cc1)CCC=C(C)C	EC50	'>'	36630	nM	CHEMBL614818	HEK293	CHEMBL3779792
CHEMBL3781955	C=C[C@@](C)(/C=C/c1ccc(Nc2cccc(C(F)(F)F)c2)cc1)CCC=C(C)C	EC50	'>'	36630	nM	CHEMBL614818	HEK293	CHEMBL3779792
CHEMBL3781968	C=C[C@@](C)(/C=C/c1ccc(O)c(/C=C/C#N)c1)CCC=C(C)C	EC50	'>'	36630	nM	CHEMBL614818	HEK293	CHEMBL3779792
CHEMBL378198	CN(C)CCO/N=C1/C(c2c(O)[nH]c3c(Br)cccc23)=Nc2ccccc21.Cl	IC50	'='	3000	nM	CHEMBL614818	HEK293	CHEMBL1137414
CHEMBL3781980	Cc1ccc2nc(C3=C(N)N(c4cccc(O)c4)CC3=O)[nH]c2c1	IC50	'>'	50000	nM	CHEMBL614818	HEK293	CHEMBL3779808
CHEMBL3782006	C=C[C@@](C)(/C=C/c1ccc(-c2ccc(Cl)c(Cl)c2)cc1)CCC=C(C)C	EC50	'>'	36630	nM	CHEMBL614818	HEK293	CHEMBL3779792
CHEMBL3782007	O=C(OCc1cn(-c2ccccc2Br)nn1)c1cc2ccccc2n1Cc1cn(-c2ccccc2Br)nn1	IC50	'='	12070	nM	CHEMBL614818	HEK293	CHEMBL3779769
CHEMBL3782010	C=C[C@@](C)(/C=C/c1ccc(O)cc1)CCCO	EC50	'>'	36630	nM	CHEMBL614818	HEK293	CHEMBL3779792
CHEMBL3782025	Cc1cccc(-n2cc(COC(=O)c3cc4ccccc4[nH]3)nn2)c1C	IC50	'='	15260	nM	CHEMBL614818	HEK293	CHEMBL3779769
CHEMBL3782035	C=C[C@@](C)(/C=C/c1ccc(O)c(/C=C/C=C/c2ccccc2)c1)CCC=C(C)C	EC50	'>'	36630	nM	CHEMBL614818	HEK293	CHEMBL3779792
CHEMBL3782043	C=C[C@@](C)(/C=C/c1ccc(Nc2ccc(OC)cc2)cc1)CCC=C(C)C	EC50	'>'	36630	nM	CHEMBL614818	HEK293	CHEMBL3779792
CHEMBL3782047	C=C[C@@](C)(/C=C/c1ccc(O)cc1)CC/C=C/C(=O)c1ccccc1	EC50	'>'	36630	nM	CHEMBL614818	HEK293	CHEMBL3779792
CHEMBL3785341	Cc1ccc(S(=O)(=O)/N=C(/CCNC2=CC(=O)c3ccccc3C2=O)Nc2cc(F)c(F)c(F)c2)cc1	IC50	'='	82600	nM	CHEMBL614818	HEK293	CHEMBL3784996
CHEMBL3785617	Cc1ccc(S(=O)(=O)/N=C(/CCNC2=CC(=O)c3ccccc3C2=O)Nc2ccc(F)c(F)c2)cc1	IC50	'='	55160	nM	CHEMBL614818	HEK293	CHEMBL3784996
CHEMBL3785693	Cc1ccc(S(=O)(=O)/N=C(/CCNC2=CC(=O)c3ccccc3C2=O)Nc2ccccc2[N+](=O)[O-])cc1	IC50	'='	69570	nM	CHEMBL614818	HEK293	CHEMBL3784996
CHEMBL3786185	Cc1ccc(S(=O)(=O)/N=C(/CCNC2=CC(=O)c3ccccc3C2=O)Nc2ccccc2I)cc1	IC50	'='	49400	nM	CHEMBL614818	HEK293	CHEMBL3784996
CHEMBL3786281	COc1ccc(N/C(CCNC2=CC(=O)C(C)=C(C)C2=O)=N\S(=O)(=O)c2ccc(C)cc2)cc1OC	IC50	'='	79430	nM	CHEMBL614818	HEK293	CHEMBL3784996
CHEMBL3786299	Cc1ccc(S(=O)(=O)/N=C(\N)CCNC2=CC(=O)c3ccccc3C2=O)cc1	IC50	'='	63090	nM	CHEMBL614818	HEK293	CHEMBL3784996
CHEMBL3786300	Cc1ccc(S(=O)(=O)/N=C(/CCNC2=CC(=O)c3ccccc3C2=O)Nc2ccc(F)cc2)cc1	IC50	'='	55110	nM	CHEMBL614818	HEK293	CHEMBL3784996
CHEMBL3786315	COc1ccc(N/C(CCNC2=CC(=O)c3ccccc3C2=O)=N\S(=O)(=O)c2ccc(C)cc2)cc1	IC50	'='	35110	nM	CHEMBL614818	HEK293	CHEMBL3784996
CHEMBL3786436	Cc1ccc(S(=O)(=O)/N=C(/CCNC2=CC(=O)c3ccccc3C2=O)Nc2cccc(C(F)(F)F)c2)cc1	IC50	'='	91480	nM	CHEMBL614818	HEK293	CHEMBL3784996
CHEMBL3786621	Cc1ccc(S(=O)(=O)/N=C(/CCNC2=CC(=O)c3ccccc3C2=O)Nc2ccc(Cl)cc2Cl)cc1	IC50	'='	41920	nM	CHEMBL614818	HEK293	CHEMBL3784996
CHEMBL3786993	COc1ccc(N/C(CCNC2=C(Br)C(=O)c3ccccc3C2=O)=N\S(=O)(=O)c2ccc(C)cc2)cc1OC	IC50	'='	35270	nM	CHEMBL614818	HEK293	CHEMBL3784996
CHEMBL3787005	Cc1ccc(S(=O)(=O)/N=C(/CCNC2=CC(=O)c3ccccc3C2=O)NCCc2c[nH]c3ccccc23)cc1	IC50	'='	42450	nM	CHEMBL614818	HEK293	CHEMBL3784996
CHEMBL3787160	Cc1ccc(S(=O)(=O)/N=C(/CCNC2=CC(=O)c3ccccc3C2=O)NC2CCCCC2)cc1	IC50	'='	50110	nM	CHEMBL614818	HEK293	CHEMBL3784996
CHEMBL3787176	COc1ccc(N/C(CCNC2=CC(=O)c3ccccc3C2=O)=N\S(=O)(=O)c2ccc(C(C)(C)C)cc2)cc1OC	IC50	'='	62270	nM	CHEMBL614818	HEK293	CHEMBL3784996
CHEMBL3787304	COc1cc(N/C(CCNC2=CC(=O)c3ccccc3C2=O)=N\S(=O)(=O)c2ccc(C)cc2)cc(OC)c1OC	IC50	'='	75820	nM	CHEMBL614818	HEK293	CHEMBL3784996
CHEMBL3787348	Cc1ccc(S(=O)(=O)/N=C(/CCNC2=CC(=O)c3ccccc3C2=O)Nc2ccc(Cl)cc2)cc1	IC50	'='	65430	nM	CHEMBL614818	HEK293	CHEMBL3784996
CHEMBL3787371	Cc1ccc(S(=O)(=O)/N=C(/CCNC2=CC(=O)c3ccccc3C2=O)NCc2ccccc2)cc1	IC50	'='	80170	nM	CHEMBL614818	HEK293	CHEMBL3784996
CHEMBL3787467	Cc1ccc(S(=O)(=O)/N=C(/CCNC2=CC(=O)c3ccccc3C2=O)Nc2cccc(C)c2)cc1	IC50	'='	56240	nM	CHEMBL614818	HEK293	CHEMBL3784996
CHEMBL3787486	COc1ccc(N/C(CCNC2=CC(=O)c3ccccc3C2=O)=N\S(=O)(=O)c2ccc(C)cc2)c(OC)c1	IC50	'='	83000	nM	CHEMBL614818	HEK293	CHEMBL3784996
CHEMBL3787501	Cc1ccc(S(=O)(=O)/N=C(/CCNC2=CC(=O)c3ccccc3C2=O)NC(C)C)cc1	IC50	'='	71640	nM	CHEMBL614818	HEK293	CHEMBL3784996
CHEMBL3787536	COc1ccc(N/C(CCNC2=CC(=O)c3ccccc3C2=O)=N\S(=O)(=O)c2ccc(C)cc2)cc1OC	IC50	'='	60630	nM	CHEMBL614818	HEK293	CHEMBL3784996
CHEMBL3792414	CCN(CC)CCCCCCN1c2ccccc2Sc2cccnc21	IC50	'='	31000	nM	CHEMBL614818	HEK293	CHEMBL3792303
CHEMBL3792606	O=[N+]([O-])CCCCCCN1c2ccc(Cl)cc2Sc2cccnc21	IC50	'='	336000	nM	CHEMBL614818	HEK293	CHEMBL3792303
CHEMBL3792772	O=[N+]([O-])CCCCCCN1c2ccc(F)cc2Sc2cccnc21	IC50	'='	83000	nM	CHEMBL614818	HEK293	CHEMBL3792303
CHEMBL3792848	BrCCCCCCN1c2ccccc2Sc2cccnc21	IC50	'='	316000	nM	CHEMBL614818	HEK293	CHEMBL3792303
CHEMBL3792970	CC[C@H](C)[C@@H]1NC(=O)CNC(=O)[C@@H]2Cc3c([nH]c4cc(O)ccc34)[S+]([O-])C[C@H](NC(=O)CNC1=O)C(=O)N[C@@H](CC(N)=O)C(=O)N1C[C@H](O)C[C@H]1C(=O)N[C@@H]([C@@H](C)[C@@H](O)CO)C(=O)N2	IC50	'='	1000	nM	CHEMBL614818	HEK293	CHEMBL5113439
CHEMBL3792987	CN(O)CCCCCCN1c2ccccc2Sc2cccnc21	IC50	'='	186000	nM	CHEMBL614818	HEK293	CHEMBL3792303
CHEMBL3793022	O=[N+]([O-])CCCCCCN1c2ccccc2Sc2cccnc21	IC50	'='	340000	nM	CHEMBL614818	HEK293	CHEMBL3792303
CHEMBL3793044	c1ccc2c(c1)Sc1cccnc1N2CCCCCCN1CCOCC1	IC50	'='	23000	nM	CHEMBL614818	HEK293	CHEMBL3792303
CHEMBL3793099	CN1CCN(CCCCCCN2c3ccccc3Sc3cccnc32)CC1	IC50	'='	16000	nM	CHEMBL614818	HEK293	CHEMBL3792303
CHEMBL3793126	Brc1ccc2c(c1)Sc1cccnc1N2CCCCCCN1CCOCC1	IC50	'='	44000	nM	CHEMBL614818	HEK293	CHEMBL3792303
CHEMBL3793198	O=C1c2ccccc2C(=O)N1CCCCCCN1c2ccccc2Sc2cccnc21	IC50	'='	295000	nM	CHEMBL614818	HEK293	CHEMBL3792303
CHEMBL3793270	BrCCCCCCN1c2ccc(Br)cc2Sc2cccnc21	IC50	'='	25000	nM	CHEMBL614818	HEK293	CHEMBL3792303
CHEMBL3793318	O=C1CSC(=O)N1CCCCCCN1c2ccccc2Sc2cccnc21	IC50	'='	347000	nM	CHEMBL614818	HEK293	CHEMBL3792303
CHEMBL3793485	O=[N+]([O-])CCCCCCN1c2ccc(Br)cc2Sc2cccnc21	IC50	'='	180000	nM	CHEMBL614818	HEK293	CHEMBL3792303
CHEMBL3793543	c1ccc2c(c1)Sc1cccnc1N2CCCCCCN1CCSCC1	IC50	'='	16000	nM	CHEMBL614818	HEK293	CHEMBL3792303
CHEMBL3793546	NCCCCCCN1c2ccccc2Sc2cccnc21	IC50	'='	100000	nM	CHEMBL614818	HEK293	CHEMBL3792303
CHEMBL3793661	CC(=O)N1CCN(CCCCCCN2c3ccccc3Sc3cccnc32)CC1	IC50	'='	27000	nM	CHEMBL614818	HEK293	CHEMBL3792303
CHEMBL3793777	c1ccc2c(c1)Sc1cccnc1N2CCCCCCN1CCN(Cc2ccc3c(c2)OCO3)CC1	IC50	'='	323000	nM	CHEMBL614818	HEK293	CHEMBL3792303
CHEMBL3793866	c1ccc2c(c1)Sc1cccnc1N2CCCCCCN1CCC(N2CCCC2)CC1	IC50	'='	18000	nM	CHEMBL614818	HEK293	CHEMBL3792303
CHEMBL3793897	Fc1ccc2c(c1)Sc1cccnc1N2CCCCCCBr	IC50	'='	182000	nM	CHEMBL614818	HEK293	CHEMBL3792303
CHEMBL3793946	c1ccc2c(c1)Sc1cccnc1N2CCCCCCN1CCCCC1	IC50	'='	135000	nM	CHEMBL614818	HEK293	CHEMBL3792303
CHEMBL3794096	CN(C)CCCCCCN1c2ccccc2Sc2cccnc21	IC50	'='	314000	nM	CHEMBL614818	HEK293	CHEMBL3792303
CHEMBL3794110	Clc1ccc2c(c1)Sc1cccnc1N2CCCCCCBr	IC50	'='	352000	nM	CHEMBL614818	HEK293	CHEMBL3792303
CHEMBL3794215	CONCCCCCCN1c2ccccc2Sc2cccnc21	IC50	'='	57000	nM	CHEMBL614818	HEK293	CHEMBL3792303
CHEMBL3794277	CON(C)CCCCCCN1c2ccccc2Sc2cccnc21	IC50	'='	61000	nM	CHEMBL614818	HEK293	CHEMBL3792303
CHEMBL3794344	c1ccc2c(c1)Sc1cccnc1N2CCCCCCN1CCCC1	IC50	'='	128000	nM	CHEMBL614818	HEK293	CHEMBL3792303
CHEMBL379713	Cl.Cl.Oc1[nH]c2c(Br)cccc2c1C1=Nc2ccccc2/C1=N\OCCN1CCNCC1	IC50	'='	1900	nM	CHEMBL614818	HEK293	CHEMBL1137414
CHEMBL3797456	Cn1cc(NC(=O)c2cc(NC(=O)c3ccc(/C=C/c4ccc5nsnc5c4)cc3)cn2C)cc1C(=O)NCCN1CCOCC1	IC50	'>'	20000	nM	CHEMBL614818	HEK293	CHEMBL3797056
CHEMBL3798543	Cn1cc(NC(=O)c2cc(NC(=O)c3ccc(/C=C/c4ccc5nonc5c4)cc3)cn2C)cc1C(=O)NCCN1CCOCC1	IC50	'>'	20000	nM	CHEMBL614818	HEK293	CHEMBL3797056
CHEMBL379858	Oc1[nH]c2c(Br)cccc2c1C1=Nc2ccccc2/C1=N\OCCN1CCNCC1	IC50	'='	5000	nM	CHEMBL614818	HEK293	CHEMBL1137414
CHEMBL3799200	O=c1c(Nc2cc(C(F)(F)F)cc(C(F)(F)F)c2)c(N[C@@H](c2ccccc2)C(O)(c2ccccc2)c2ccccc2)c1=O	IC50	'='	9030	nM	CHEMBL614818	HEK293	CHEMBL3797180
CHEMBL3799766	CC(C)CCc1sc(NC(=O)c2cc(NC(=O)c3cc(/C=C/c4ccc([N+](=O)[O-])cc4)cn3C)cn2C)nc1C(=O)NCCN1CCOCC1	IC50	'='	10000	nM	CHEMBL614818	HEK293	CHEMBL3797056
CHEMBL379989	CO[C@@H](/C(C)=C/C=C/C(C)=C/c1coc(C)n1)[C@@H](C)[C@@H]1C[C@H](O)[C@@]2(C)O[C@@H]2/C=C/[C@@H](C)[C@H]2C[C@H](CC(=O)O2)C[C@@H]2O[C@H]2C(=O)O1	IC50	'='	350	nM	CHEMBL614818	HEK293	CHEMBL1154925
CHEMBL3800394	COc1ccc(C(=O)NO)cc1NC(=O)c1ccc(-c2ccccc2)cc1	IC50	'='	199000	nM	CHEMBL614818	HEK293	CHEMBL3797085
CHEMBL3808984	COc1cc(OC)c(CCCc2cccc(F)c2)c(OC)c1	IC50	'='	657	nM	CHEMBL614818	HEK293	CHEMBL3808303
CHEMBL3809083	COc1cc(OC)c(C(=O)/C=C/c2ccccc2F)c(OC)c1	IC50	'='	632	nM	CHEMBL614818	HEK293	CHEMBL3808303
CHEMBL3809264	COc1cc(OC)c(C(=O)/C=C/c2cccc(F)c2)c(OC)c1	IC50	'='	632	nM	CHEMBL614818	HEK293	CHEMBL3808303
CHEMBL3809306	CC(C)=CCc1c2c(c(O)c3c1O[C@@]14C(=C[C@H]5CC1C(C)(C)O[C@]4(CC=C(C)C)C5=O)C3=O)C=CC(C)(C)O2	IC50	'='	810	nM	CHEMBL614818	HEK293	CHEMBL3808328
CHEMBL3809363	CC(C)=CCc1c2c(c(O)c3c1O[C@@]14C(=C[C@H]5CC1C(C)(C)O[C@]4(C/C=C(/C)C(=O)N[C@H](C(=O)O)C(C)C)C5=O)C3=O)C=CC(C)(C)O2	IC50	'='	21780	nM	CHEMBL614818	HEK293	CHEMBL3808328
CHEMBL3809571	COc1cc(OC)c(CCCc2ccccc2F)c(OC)c1	IC50	'='	1643	nM	CHEMBL614818	HEK293	CHEMBL3808303
CHEMBL3809573	CC(C)=CCc1c2c(c(O)c3c1O[C@@]14C(=C[C@H]5CC1C(C)(C)O[C@]4(C/C=C(/C)C(=O)O)C5=O)C3=O)C=CC(C)(C)O2	IC50	'='	2330	nM	CHEMBL614818	HEK293	CHEMBL3808328
CHEMBL3809642	CC(C)=CCc1c2c(c(O)c3c1O[C@@]14C(=C[C@H]5CC1C(C)(C)O[C@]4(C/C=C(\C)CO)C5=O)C3=O)C=CC(C)(C)O2	IC50	'='	980	nM	CHEMBL614818	HEK293	CHEMBL3808328
CHEMBL3809907	COc1cc(OC)c(CCCc2cc(F)ccc2F)c(OC)c1	IC50	'='	1551	nM	CHEMBL614818	HEK293	CHEMBL3808303
CHEMBL3810348	O=C(CCc1cc(F)ccc1F)c1c(O)cc(O)cc1O	IC50	'='	340	nM	CHEMBL614818	HEK293	CHEMBL3808303
CHEMBL3813897	O=C1Nc2cc(Cl)ccc2/C1=C/c1ccc2nc(-c3cc(F)cc(F)c3)[nH]c2c1	IC50	'='	146900	nM	CHEMBL614818	HEK293	CHEMBL3813638
CHEMBL3813959	COc1ccc(-c2nc3ccc(/C=C4\C(=O)Nc5ccc(Cl)cc54)cc3[nH]2)cc1	IC50	'='	169800	nM	CHEMBL614818	HEK293	CHEMBL3813638
CHEMBL3819020	Cl.Cl.O=C(c1cc(F)cc(N2CCNCC2)c1)N1CCN(C(=O)c2ccc(O[C@H]3CCNC3)c(C3CCC(C(F)(F)F)CC3)c2)CC1	IC50	'='	130000	nM	CHEMBL614818	HEK293	CHEMBL3817780
CHEMBL3819506	Cl.Cl.O=C(c1cc(F)cc(N2CCNCC2)c1)N1CCN(C(=O)c2ccc(O[C@H]3CCNC3)c(C3CCCCC3)c2)CC1	IC50	'='	130000	nM	CHEMBL614818	HEK293	CHEMBL3817780
CHEMBL3822549	CCCCCCCCCCCCCCCCN(C[C@@H](O)[C@@H](O)[C@H](O)CO)C[C@@H](O)[C@@H](O)[C@H](O)CO	IC50	'='	42600	nM	CHEMBL614818	HEK293	CHEMBL3822437
CHEMBL3822813	CCCCCCCC/C=C\CCCCCCCCN(C[C@@H](O)[C@H](O)[C@H](O)CO)C[C@@H](O)[C@H](O)[C@H](O)CO	IC50	'='	115000	nM	CHEMBL614818	HEK293	CHEMBL3822437
CHEMBL3822875	CCCCCCCCCCCCCCCCN(C[C@H](O)[C@@H](O)[C@H](O)CO)C[C@H](O)[C@@H](O)[C@H](O)CO	IC50	'='	47500	nM	CHEMBL614818	HEK293	CHEMBL3822437
CHEMBL3822892	COc1ccc(C(=O)CSc2nnc(-c3cc(OC)c(OC)c(OC)c3)n2N)cc1	IC50	'='	100000	nM	CHEMBL614818	HEK293	CHEMBL3822404
CHEMBL3822911	OC[C@@H](O)[C@H](O)[C@@H](O)CN(CCc1ccccc1)C[C@H](O)[C@@H](O)[C@H](O)CO	IC50	'='	215000	nM	CHEMBL614818	HEK293	CHEMBL3822437
CHEMBL3822925	CCCCCCCCCCCCCCCCN(C[C@H](O)[C@@H](O)[C@H](O)[C@H](O)CO)C[C@H](O)[C@@H](O)[C@H](O)[C@H](O)CO	IC50	'='	53200	nM	CHEMBL614818	HEK293	CHEMBL3822437
CHEMBL3822939	CCCCCCCCCCCCCCCCN(C[C@H](O)[C@@H](O)[C@@H](O)[C@@H](C)O)C[C@H](O)[C@@H](O)[C@@H](O)[C@@H](C)O	IC50	'='	30500	nM	CHEMBL614818	HEK293	CHEMBL3822437
CHEMBL3822957	CCCCCCCCCCCCCCCCN(CC[C@H](O)[C@H](O)CO)CC[C@H](O)[C@H](O)CO	IC50	'='	31100	nM	CHEMBL614818	HEK293	CHEMBL3822437
CHEMBL3823271	OC[C@@H](O)[C@@H](O)[C@H](O)CN(C[C@@H](O)[C@H](O)[C@H](O)CO)C1CCCCCCCCCCC1	IC50	'='	115000	nM	CHEMBL614818	HEK293	CHEMBL3822437
CHEMBL3823323	OC[C@@H](O)[C@@H](O)[C@H](O)CN(CCc1ccccc1)C[C@@H](O)[C@H](O)[C@H](O)CO	IC50	'='	230000	nM	CHEMBL614818	HEK293	CHEMBL3822437
CHEMBL3823372	CCCCCCCCCCCCCCc1ccc(N(C[C@@H](O)[C@H](O)[C@H](O)CO)C[C@@H](O)[C@H](O)[C@H](O)CO)cc1	IC50	'='	90600	nM	CHEMBL614818	HEK293	CHEMBL3822437
CHEMBL3823490	COc1cccc(NC(=O)CSc2nnc(-c3cc(OC)c(OC)c(OC)c3)n2N)c1	IC50	'='	100000	nM	CHEMBL614818	HEK293	CHEMBL3822404
CHEMBL3823504	COc1cc(-c2nnc(SCC(=O)Nc3ccccc3F)n2N)cc(OC)c1OC	IC50	'>'	100000	nM	CHEMBL614818	HEK293	CHEMBL3822404
CHEMBL3823710	COc1cc(-c2nnc(SCC(=O)Nc3ccc(C)cc3)n2N)cc(OC)c1OC	IC50	'='	79350	nM	CHEMBL614818	HEK293	CHEMBL3822404
CHEMBL3824298	COc1cc(-c2nnc(SCC(=O)c3ccc(C)cc3)n2N)cc(OC)c1OC	IC50	'='	100000	nM	CHEMBL614818	HEK293	CHEMBL3822404
CHEMBL3828276	COc1cc(O)c2c(=O)cc(-c3cc(O)c(O)cc3Cc3cccc(C)c3)oc2c1	IC50	'='	74650	nM	CHEMBL614818	HEK293	CHEMBL3826894
CHEMBL3828618	O=c1cc(-c2cc(O)c(O)cc2Cc2ccccc2)oc2cc(O)cc(O)c12	IC50	'='	90730	nM	CHEMBL614818	HEK293	CHEMBL3826894
CHEMBL383812	O=C1/C(=C/c2ccccc2)Oc2cc(O)ccc21	EC50	'>'	100000	nM	CHEMBL614818	HEK293	CHEMBL3751722
CHEMBL387151	O=C1CNC(=O)C2(CSC3=C2C(=O)c2ccccc2C3=O)N1	IC50	'='	410	nM	CHEMBL614818	HEK293	CHEMBL1150288
CHEMBL388978	CN[C@@H]1C[C@H]2O[C@@](C)([C@@H]1OC)n1c3ccccc3c3c4c(c5c6ccccc6n2c5c31)C(=O)NC4	EC50	'<'	2000	nM	CHEMBL614818	HEK293	CHEMBL3352270
CHEMBL3901151	C=CC(=O)Nc1cccc(-c2n[nH]c3ccccc23)c1	EC50	'='	2100	nM	CHEMBL614818	HEK293	CHEMBL4725240
CHEMBL391337	CC(=O)O[C@@]12CO[C@@H]1C[C@H](O)[C@@]1(C)C(=O)[C@H](OC(=O)NCC(=O)O)C3=C(C)[C@@H](OC(=O)[C@H](O)[C@@H](NC(=O)c4ccccc4)c4ccccc4)C[C@@](O)([C@@H](OC(=O)c4ccccc4)[C@H]21)C3(C)C	IC50	'='	8300	nM	CHEMBL614818	HEK293	CHEMBL1148876
CHEMBL392408	CC(=O)O[C@H]1C(=O)[C@]2(C)[C@@H](OC(=O)NCC(=O)O)C[C@H]3OC[C@@]3(OC(C)=O)[C@H]2[C@H](OC(=O)c2ccccc2)[C@]2(O)C[C@H](OC(=O)[C@H](O)[C@@H](NC(=O)c3ccccc3)c3ccccc3)C(C)=C1C2(C)C	IC50	'>'	25000	nM	CHEMBL614818	HEK293	CHEMBL1148876
CHEMBL392409	CC(=O)O[C@@]12CO[C@@H]1C[C@H](O)[C@@]1(C)C(=O)[C@H](OC(=O)N(C)CC(=O)O)C3=C(C)[C@@H](OC(=O)[C@H](O)[C@@H](NC(=O)c4ccccc4)c4ccccc4)C[C@@](O)([C@@H](OC(=O)c4ccccc4)[C@H]21)C3(C)C	IC50	'='	1800	nM	CHEMBL614818	HEK293	CHEMBL1148876
CHEMBL394377	COc1cccc(/C=C/c2cccc(C(=O)Nc3cc(C(=O)Nc4nc(C(=O)NCCCN(C)C)c(CCC(C)C)s4)n(C)c3)c2)c1	IC50	'='	5.8	nM	CHEMBL614818	HEK293	CHEMBL3813603
CHEMBL395187	CC(C)CCc1sc(NC(=O)c2cc(NC(=O)c3ccc(/C=C/c4ccc5ccccc5c4)cc3)cn2C)nc1C(=O)NCCN1CCOCC1	IC50	'>'	20000	nM	CHEMBL614818	HEK293	CHEMBL3797056
CHEMBL395871	CC(=O)O[C@@]12CO[C@@H]1C[C@H](O)[C@@]1(C)C(=O)[C@H](OC(=O)N[C@H](C)C(=O)O)C3=C(C)[C@@H](OC(=O)[C@H](O)[C@@H](NC(=O)c4ccccc4)c4ccccc4)C[C@@](O)([C@@H](OC(=O)c4ccccc4)[C@H]21)C3(C)C	IC50	'='	2500	nM	CHEMBL614818	HEK293	CHEMBL1148876
CHEMBL396420	CC(=O)O[C@@]12CO[C@@H]1C[C@H](O)[C@@]1(C)C(=O)[C@H](OC(=O)NCC(=O)O)C3=C(C)[C@@H](OC(=O)[C@H](O)[C@@H](NC(=O)OC(C)(C)C)c4ccccc4)C[C@@](O)([C@@H](OC(=O)c4ccccc4)[C@H]21)C3(C)C	IC50	'='	1700	nM	CHEMBL614818	HEK293	CHEMBL1148876
CHEMBL3969370	C=CC(=O)Nc1ccc(C(=O)Nc2ccc(Nc3ncc4c(n3)N(C)c3ccc(C)cc3C(=O)N4C)cc2)cc1	IC50	'='	15.81	nM	CHEMBL614818	HEK293	CHEMBL4184148
CHEMBL3973266	COc1ccc2c(c1)[nH]c1c3c(c(C)cc12)OC(C)(C)C=C3	IC50	'>'	100000	nM	CHEMBL614818	HEK293	CHEMBL5126512
CHEMBL397572	CC(=O)O[C@@]12CO[C@@H]1C[C@H](O)[C@@]1(C)C(=O)[C@H](OC(=O)N[C@H]3CCOC3=O)C3=C(C)[C@@H](OC(=O)[C@H](O)[C@@H](NC(=O)c4ccccc4)c4ccccc4)C[C@@](O)([C@@H](OC(=O)c4ccccc4)[C@H]21)C3(C)C	IC50	'='	1900	nM	CHEMBL614818	HEK293	CHEMBL1148876
CHEMBL400074	CC1(C)CC[C@]2(CO)CC[C@]3(C)C(=CC[C@@H]4[C@@]5(C)CC[C@H](O)C(C)(C)[C@@H]5CC[C@]43C)[C@@H]2C1	IC50	'='	613000	nM	CHEMBL614818	HEK293	CHEMBL3745636
CHEMBL402443	COc1ccnc2[nH]cc(-c3ccncn3)c12	IC50	'='	35500	nM	CHEMBL614818	HEK293	CHEMBL1141564
CHEMBL40275	O=C1c2cccc(O)c2C(=O)c2c(O)cc(CO)cc21	IC50	'='	1000	nM	CHEMBL614818	HEK293	CHEMBL4732018
CHEMBL403183	Cc1ccc(S(=O)(=O)/C=C/C#N)cc1	IC50	'='	3800	nM	CHEMBL614818	HEK293	CHEMBL3108754
CHEMBL403753	O=C1CCC(=O)N1O	EC50	'>'	50000	nM	CHEMBL614818	HEK293	CHEMBL5120933
CHEMBL405046	C=C[C@@](C)(/C=C/c1ccc(O)cc1)CCC1OC1(C)C	EC50	'>'	36630	nM	CHEMBL614818	HEK293	CHEMBL3779792
CHEMBL405074	COCCOc1ccnc2[nH]cc(-c3ccnc(N)n3)c12	IC50	'>'	100000	nM	CHEMBL614818	HEK293	CHEMBL1141564
CHEMBL405200	Oc1ccnc2[nH]cc(-c3ccncn3)c12	IC50	'='	84000	nM	CHEMBL614818	HEK293	CHEMBL1141564
CHEMBL405665	Nc1nccc(-c2c[nH]c3ncccc23)n1	IC50	'='	2200	nM	CHEMBL614818	HEK293	CHEMBL1141564
CHEMBL4059485	CCCCCCOc1cc(NC(=O)c2ccc(C(F)(F)F)cc2C(F)(F)F)ccc1N(C)S(C)(=O)=O	IC50	'>'	500000	nM	CHEMBL614818	HEK293	CHEMBL4020730
CHEMBL4059529	CC(C)c1ccc(/C=C/C(=O)Nc2ccc(C3=NCCN3)cc2)cc1	IC50	'>'	100000	nM	CHEMBL614818	HEK293	CHEMBL4011640
CHEMBL4059782	N=C(N)c1ccc(-c2cc(CC(=O)NCCN3CCCCC3)c(-c3ccc(C(=N)N)cc3)o2)cc1	IC50	'>'	50000	nM	CHEMBL614818	HEK293	CHEMBL3992514
CHEMBL4059865	COc1ccc(S(=O)(=O)N2CCC[C@@H]2C(=O)N2CCN(c3ccnc4cc(Cl)ccc34)CC2)cc1	IC50	'='	57670	nM	CHEMBL614818	HEK293	CHEMBL4000213
CHEMBL4059982	CC(C)C[C@@H]1OC12C(=O)C(C)(C)C(=O)C(C)(C)C2=O	IC50	'='	15900	nM	CHEMBL614818	HEK293	CHEMBL4017462
CHEMBL4060240	CCCCCC(=O)N[C@H]1CCc2cc(OC)c(OC)c(OC)c2-c2ccc(OC)c(=O)cc21	IC50	'='	7.1	nM	CHEMBL614818	HEK293	CHEMBL3997771
CHEMBL4060876	Cc1cc(C)c(S(=O)(=O)N2CCC[C@@H]2C(=O)N2CCN(c3ccnc4cc(Cl)ccc34)CC2)c(C)c1	IC50	'='	14670	nM	CHEMBL614818	HEK293	CHEMBL4000213
CHEMBL406102	Cn1cc(-c2ccnc(N)n2)c2c(O)ccnc21	IC50	'>'	30000	nM	CHEMBL614818	HEK293	CHEMBL1141564
CHEMBL4061121	CN(c1ccc(NC(=O)c2cc(C(F)(F)F)cc(C(F)(F)F)c2)cc1OCc1ccccc1C(F)(F)F)S(C)(=O)=O	IC50	'>'	500000	nM	CHEMBL614818	HEK293	CHEMBL4020730
CHEMBL4061268	CN1CCN(c2ccc(NC(=O)Nc3ccc(-c4cc(N5CCOCC5)c5nccn5n4)cc3)cc2)CC1	IC50	'='	7800	nM	CHEMBL614818	HEK293	CHEMBL4007445
CHEMBL4061763	CCN(CC)CCN=C(Nc1ccc(C(=N)N)cc1)Nc1ccc(C(=N)N)cc1	IC50	'>'	50000	nM	CHEMBL614818	HEK293	CHEMBL3992514
CHEMBL4062020	CC(=O)OC(OC(=O)c1ccccc1)C1=CC=C[C@H](O)[C@H]1OC(C)=O	IC50	'='	3600	nM	CHEMBL614818	HEK293	CHEMBL4004787
CHEMBL4062346	C[C@H]1COCCN1c1cc(-c2ccc(NC(=O)Nc3cccnc3)cc2)nn2ccnc12	IC50	'='	9000	nM	CHEMBL614818	HEK293	CHEMBL4007445
CHEMBL4062810	Cc1c(-c2ccc(C(=N)NO)cc2)oc(-c2ccc(C(=N)NO)cc2)c1C	IC50	'>'	50000	nM	CHEMBL614818	HEK293	CHEMBL3992514
CHEMBL4062982	CC(/C=C/C(=O)O[C@H]1CCCC(=O)O[C@@H]([C@@H](C)C/C(C)=C/[C@@H](C)[C@H](O)C[C@@H](C)O)C/C=C(\C)C[C@@H]1C)=C\[C@@H](C)C/C=C/C(C)=C/[C@H](O)[C@@H](O)C[C@H](C)O	IC50	'='	3	nM	CHEMBL614818	HEK293	CHEMBL3994641
CHEMBL4063236	CC(C)=CCC[C@H](C)[C@H]1c2cc(C(=O)NCCc3ccc(Cl)cc3)c(OC(=O)C(C)(C)C)c(OC(=O)C(C)(C)C)c2[C@H](C)C[C@H]1O	IC50	'='	80000	nM	CHEMBL614818	HEK293	CHEMBL4043138
CHEMBL4063291	CCCCCCOc1cc(NC(=O)c2cc(C(F)(F)F)cc(C(F)(F)F)c2)ccc1N(C)S(=O)(=O)Cc1ccccc1	IC50	'='	69850	nM	CHEMBL614818	HEK293	CHEMBL4020730
CHEMBL4063938	CCCNNC(=O)c1ccc(NC(=O)[C@H](Cc2c[nH]c3ccccc23)NC(=O)c2ccc(OC)cc2)cc1	EC50	'='	11020	nM	CHEMBL614818	HEK293	CHEMBL4020839
CHEMBL4064082	N=C(N)c1ccc(-c2cc(CC(=O)N3CCN(CCO)CC3)c(-c3ccc(C(=N)N)cc3)o2)cc1	IC50	'>'	50000	nM	CHEMBL614818	HEK293	CHEMBL3992514
CHEMBL4064557	COCc1c(-c2ccc(C(=N)N)cc2)oc(-c2ccc(C(=N)N)cc2)c1COC	IC50	'>'	50000	nM	CHEMBL614818	HEK293	CHEMBL3992514
CHEMBL406463	CC(C)Oc1ccnc2[nH]cc(-c3ccnc(N)n3)c12	IC50	'='	89	nM	CHEMBL614818	HEK293	CHEMBL1141564
CHEMBL406464	CCOc1ccnc2[nH]cc(-c3ccnc(N)n3)c12	IC50	'='	220	nM	CHEMBL614818	HEK293	CHEMBL1141564
CHEMBL4064693	CN(C)CCCCNC(=O)Cc1cc(-c2ccc(C(=N)N)cc2)oc1-c1ccc(C(=N)N)cc1	IC50	'>'	50000	nM	CHEMBL614818	HEK293	CHEMBL3992514
CHEMBL4064721	O=C(/C=C/c1ccccc1Cl)Nc1ccc(C2=NCCN2)cc1	IC50	'='	10500	nM	CHEMBL614818	HEK293	CHEMBL4011640
CHEMBL4064959	Cc1ccc(C(F)(F)F)cc1COc1cc(NC(=O)c2cc(C(F)(F)F)cc(C(F)(F)F)c2)ccc1N(C)S(C)(=O)=O	IC50	'>'	500000	nM	CHEMBL614818	HEK293	CHEMBL4020730
CHEMBL4065045	CN(c1ccc(NC(=O)c2cc(C(F)(F)F)cc(C(F)(F)F)c2)cc1OCc1cccc(C(=N)N)c1)S(C)(=O)=O	IC50	'>'	500000	nM	CHEMBL614818	HEK293	CHEMBL4020730
CHEMBL4065204	COc1cc2ncnc(Nc3cc(-c4ccccc4)n(-c4ccccc4)n3)c2cc1OC	IC50	'<'	100000	nM	CHEMBL614818	HEK293	CHEMBL4020763
CHEMBL4065557	C[C@]12CC=C3c4ccccc4CC[C@@H]3N1CCC2	IC50	'>'	50000	nM	CHEMBL614818	HEK293	CHEMBL4052754
CHEMBL4065566	Cc1c(-c2ccc(C(=N)NC(C)C)cc2)oc(-c2ccc(C(=N)NC(C)C)cc2)c1C	IC50	'='	309010	nM	CHEMBL614818	HEK293	CHEMBL3992514
CHEMBL4065869	CCc1ccc(CCNC2=NC(=O)/C(=C/c3ccc(-c4ccc(C(=O)O)c(O)c4)o3)S2)cc1	IC50	'='	3400	nM	CHEMBL614818	HEK293	CHEMBL4017470
CHEMBL4066157	COc1ccc(-c2cc(OCCN3CCCC3)c3c(-c4cccs4)c(N)oc3c2)cc1OC	IC50	'='	36510	nM	CHEMBL614818	HEK293	CHEMBL4041509
CHEMBL4066549	CCCCCCCCCC(=O)N[C@H]1CCc2cc(OC)c(OC)c(OC)c2-c2ccc(OC)c(=O)cc21	IC50	'='	0.242	nM	CHEMBL614818	HEK293	CHEMBL3997771
CHEMBL4066816	CCOC(=O)Cc1cc(-c2ccc(C(=N)N)cc2)oc1-c1ccc(C(=N)N)cc1	IC50	'='	232040	nM	CHEMBL614818	HEK293	CHEMBL3992514
CHEMBL4067521	CN(C)C(=O)Cc1cc(-c2ccc(C(=N)N)cc2)oc1-c1ccc(C(=N)N)cc1	IC50	'>'	50000	nM	CHEMBL614818	HEK293	CHEMBL3992514
CHEMBL4067619	CC(C)=CCC[C@H](C)[C@H]1c2cc(C(=O)NCCc3ccc(Cl)cc3)c(OC(=O)C(C)(C)C)c(OC(=O)C(C)(C)C)c2[C@H](C)C[C@H]1OC(=O)C(C)(C)C	IC50	'='	80000	nM	CHEMBL614818	HEK293	CHEMBL4043138
CHEMBL406786	C=C[C@@](C)(/C=C/c1ccc(O)c(C=O)c1)CCC=C(C)C	EC50	'>'	36630	nM	CHEMBL614818	HEK293	CHEMBL3779792
CHEMBL4068144	CN(c1ccc(NC(=O)c2ccc(C(F)(F)F)cc2C(F)(F)F)cc1OCc1cccc(C(F)(F)F)c1)S(=O)(=O)Cc1ccccc1	IC50	'='	175570	nM	CHEMBL614818	HEK293	CHEMBL4020730
CHEMBL4068438	CN(C)CCNC(=O)Cc1cc(-c2ccc(C(=N)N)cc2)oc1-c1ccc(C(=N)N)cc1	IC50	'>'	50000	nM	CHEMBL614818	HEK293	CHEMBL3992514
CHEMBL4068565	N=C(N)c1ccc(-c2cc(CC(=O)NCCC(c3ccccc3)c3ccccc3)c(-c3ccc(C(=N)N)cc3)o2)cc1	IC50	'>'	50000	nM	CHEMBL614818	HEK293	CHEMBL3992514
CHEMBL4069544	O=C([C@H]1CCCN1S(=O)(=O)c1ccccc1[N+](=O)[O-])N1CCN(c2ccnc3cc(Cl)ccc23)CC1	IC50	'='	57660	nM	CHEMBL614818	HEK293	CHEMBL4000213
CHEMBL4069733	Cc1c(-c2ccc(C(=N)NCC(C)C)cc2)oc(-c2ccc(C(=N)NCC(C)C)cc2)c1C	IC50	'='	33060	nM	CHEMBL614818	HEK293	CHEMBL3992514
CHEMBL4069791	CN(c1ccc(NC(=O)c2cc(C(F)(F)F)cc(C(F)(F)F)c2)cc1OCc1cccc(C(F)(F)F)c1)S(C)(=O)=O	IC50	'>'	500000	nM	CHEMBL614818	HEK293	CHEMBL4020730
CHEMBL4070204	COc1cc2ncnc(Nc3cc(O)[nH]n3)c2cc1OC	IC50	'='	69500	nM	CHEMBL614818	HEK293	CHEMBL4020763
CHEMBL4070801	COC(=O)c1scc(-c2ccc(NC(=O)c3cccc(I)c3)cc2)c1OC	IC50	'='	42680	nM	CHEMBL614818	HEK293	CHEMBL4033727
CHEMBL4070846	O=C(c1cccc(Br)c1)c1[nH]c2ccccc2c1Nc1nc(N2CCOCC2)ncc1[N+](=O)[O-]	IC50	'='	10060	nM	CHEMBL614818	HEK293	CHEMBL4020719
CHEMBL4070976	O=C(Nc1ccc(-c2cc(N3CC4CCC(C3)O4)c3nccn3n2)cc1)Nc1cccnc1	IC50	'='	9000	nM	CHEMBL614818	HEK293	CHEMBL4007445
CHEMBL4071446	CCNC(=N)c1ccc(-c2oc(-c3ccc(C(=N)NCC)cc3)c(C)c2C)cc1	IC50	'='	33290	nM	CHEMBL614818	HEK293	CHEMBL3992514
CHEMBL4071869	CC(C)=CCC[C@H](C)[C@H]1c2cc(C(=O)NCCN(C)C)c(OC(=O)C(C)(C)C)c(OC(=O)C(C)(C)C)c2[C@H](C)C[C@H]1OC(=O)C(C)(C)C	IC50	'='	14550	nM	CHEMBL614818	HEK293	CHEMBL4043138
CHEMBL4072621	Cc1cnc2c(N3CCOCC3)cc(-c3ccc(NC(=O)Nc4ccncc4)cc3)nn12	IC50	'>'	40000	nM	CHEMBL614818	HEK293	CHEMBL4007445
CHEMBL4073143	CC(C)OCc1c(-c2ccc(C(=N)N)cc2)oc(-c2ccc(C(=N)N)cc2)c1COC(C)C	IC50	'>'	50000	nM	CHEMBL614818	HEK293	CHEMBL3992514
CHEMBL4073299	Cc1ccc(S(=O)(=O)N2CCC[C@@H]2C(=O)N2CCN(c3ccnc4cc(Cl)ccc34)CC2)cc1	IC50	'='	81240	nM	CHEMBL614818	HEK293	CHEMBL4000213
CHEMBL4073351	COc1ccc(-c2cc(OCCN3CCCC3)c3c(-c4cccs4)c(N)oc3c2)cc1	IC50	'='	33500	nM	CHEMBL614818	HEK293	CHEMBL4041509
CHEMBL4073390	Cc1cc([C@](C)(O)C#Cc2cc3c(cc2F)C2CC(C2)n2cc(C(N)=O)nc2-3)no1	IC50	'>'	20000	nM	CHEMBL614818	HEK293	CHEMBL4052585
CHEMBL4073729	CC(/C=C/C(=O)O[C@H]1CCCC(=O)O[C@@H]([C@@H](C)C/C(C)=C/[C@@H](C)[C@H](O)C[C@@H](C)O)C/C=C(\C)C[C@@H]1C)=C\[C@H](C)C/C=C/C(C)=C/[C@H](O)[C@@H](O)C[C@H](C)O	IC50	'='	83	nM	CHEMBL614818	HEK293	CHEMBL3994641
CHEMBL4074102	CC(=O)OCc1cc2c(c(O)c1O)[C@H](C)C[C@@H](OC(C)=O)[C@H]2[C@@H](C)CCC=C(C)C	IC50	'='	80000	nM	CHEMBL614818	HEK293	CHEMBL4043138
CHEMBL4074242	COc1cc2c(c(OC)c1OC)C(c1cc(Br)ccc1F)CC(=O)N2	EC50	'='	8300	nM	CHEMBL614818	HEK293	CHEMBL5252529
CHEMBL4074621	CC(C)=CCC[C@H](C)[C@H]1c2cc(C(=O)NCc3ccc(Br)cc3)c(OC(=O)C(C)(C)C)c(OC(=O)C(C)(C)C)c2[C@H](C)C[C@H]1OC(=O)C(C)(C)C	IC50	'='	40000	nM	CHEMBL614818	HEK293	CHEMBL4043138
CHEMBL4074642	COC(=O)c1scc(-c2ccc(NC(=O)c3cc(I)ccc3F)cc2)c1OC	IC50	'='	45250	nM	CHEMBL614818	HEK293	CHEMBL4033727
CHEMBL4074659	CNCc1cccc(CCc2ccc3c(C)cc(N)nc3c2)c1.Cl.Cl	IC50	'='	1630	nM	CHEMBL614818	HEK293	CHEMBL5247665
CHEMBL4074775	Cc1cnc2c(N3CCOCC3)cc(-c3ccc(NC(=O)Nc4cccnc4)cc3)nn12	IC50	'='	11500	nM	CHEMBL614818	HEK293	CHEMBL4007445
CHEMBL4074979	C1=C2c3ccccc3CC[C@H]2N2CCC[C@H]2C1	IC50	'>'	50000	nM	CHEMBL614818	HEK293	CHEMBL4052754
CHEMBL4075161	CCCCCCCCCCCC(=O)N[C@H]1CCc2cc(OC)c(OC)c(OC)c2-c2ccc(OC)c(=O)cc21	IC50	'='	0.23	nM	CHEMBL614818	HEK293	CHEMBL3997771
CHEMBL4076187	CC(=O)O[C@@H]1C=C[C@H](O)[C@@H](O)/C1=C/OC(=O)c1ccccc1	IC50	'='	2700	nM	CHEMBL614818	HEK293	CHEMBL4004787
CHEMBL4076287	C1=C2c3ccccc3CC[C@H]2N2C[C@H](OCc3ccccc3)C[C@H]2C1	IC50	'>'	50000	nM	CHEMBL614818	HEK293	CHEMBL4052754
CHEMBL4076961	CC(C)=CCC[C@H](C)[C@H]1c2cc(C(=O)NCc3ccc(Cl)cc3)c(OC(=O)C(C)(C)C)c(OC(=O)C(C)(C)C)c2[C@H](C)C[C@H]1OC(=O)C(C)(C)C	IC50	'='	40000	nM	CHEMBL614818	HEK293	CHEMBL4043138
CHEMBL4077736	CCc1cnc2c(N3CCOC[C@@H]3C)cc(-c3ccc(NC(=O)Nc4ccncc4)cc3)nn12	IC50	'='	7500	nM	CHEMBL614818	HEK293	CHEMBL4007445
CHEMBL4077799	CN1CCN(C(=O)Cc2cc(-c3ccc(C(=N)N)cc3)oc2-c2ccc(C(=N)N)cc2)CC1	IC50	'>'	50000	nM	CHEMBL614818	HEK293	CHEMBL3992514
CHEMBL4077971	CC(C)=CCC[C@H](C)[C@H]1c2cc(C(=O)O)c(O)c(OC(=O)C(C)(C)C)c2[C@H](C)C[C@H]1OC(=O)C(C)(C)C	IC50	'='	40000	nM	CHEMBL614818	HEK293	CHEMBL4043138
CHEMBL4078072	CCCCN1CCN(c2ccc(S(=O)(=O)Oc3cc(OC)c(OC)c(OC)c3)cc2)C1=O	IC50	'='	2800	nM	CHEMBL614818	HEK293	CHEMBL5046230
CHEMBL4078460	CCCCCCCCCCCCCCCC(=O)N[C@H]1CCc2cc(OC)c(OC)c(OC)c2-c2ccc(OC)c(=O)cc21	IC50	'='	244	nM	CHEMBL614818	HEK293	CHEMBL3997771
CHEMBL4078775	CC(/C=C(\O)c1ccccc1)=N\N=C1\c2cc(I)ccc2-n2c1nc1ccccc1c2=O	IC50	'='	82540	nM	CHEMBL614818	HEK293	CHEMBL4043247
CHEMBL4079017	CN(c1ccc(NC(=O)c2cc(C(F)(F)F)cc(C(F)(F)F)c2)cc1OCc1ccccc1C(F)(F)F)S(=O)(=O)Cc1ccccc1	IC50	'>'	500000	nM	CHEMBL614818	HEK293	CHEMBL4020730
CHEMBL4079206	CN1CC[C@H](c2c(O)cc(O)c3c(=O)cc(/C=C/c4c(Cl)cccc4Cl)oc23)[C@H](O)C1	GI50	'='	22000	nM	CHEMBL614818	HEK293	CHEMBL4043283
CHEMBL4079275	CSCCCNC(=O)Cc1cc(-c2ccc(C(=N)N)cc2)oc1-c1ccc(C(=N)N)cc1	IC50	'>'	50000	nM	CHEMBL614818	HEK293	CHEMBL3992514
CHEMBL4079380	N=C(N)c1ccc(-c2cc(CC(=O)NCCCc3ccccc3)c(-c3ccc(C(=N)N)cc3)o2)cc1	IC50	'>'	50000	nM	CHEMBL614818	HEK293	CHEMBL3992514
CHEMBL4079948	CCCCCCOc1cc(NC(=O)c2cc(C(F)(F)F)cc(C(F)(F)F)c2)ccc1N(C)S(C)(=O)=O	IC50	'>'	500000	nM	CHEMBL614818	HEK293	CHEMBL4020730
CHEMBL4080185	CN(C)CCCNC(=O)Cc1cc(-c2ccc(C(=N)N)cc2)oc1-c1ccc(C(=N)N)cc1	IC50	'>'	50000	nM	CHEMBL614818	HEK293	CHEMBL3992514
CHEMBL4080250	O=C([C@H]1CCCN1S(=O)(=O)c1ccc(Cl)cc1)N1CCN(c2ccnc3cc(Cl)ccc23)CC1	IC50	'='	46020	nM	CHEMBL614818	HEK293	CHEMBL4000213
CHEMBL4080858	COc1cc2ncnc(Nc3cc(-c4ccccc4)[nH]n3)c2cc1OC	IC50	'='	71100	nM	CHEMBL614818	HEK293	CHEMBL4020763
CHEMBL4081229	CC(/C=C(\O)c1ccccc1)=N\N=C1\c2cc(-c3ccc(C(=O)O)cc3)ccc2-n2c1nc1ccccc1c2=O	IC50	'='	64120	nM	CHEMBL614818	HEK293	CHEMBL4043247
CHEMBL4081395	COC(=O)c1scc(-c2ccc(NC(=O)c3cccs3)cc2)c1OC	IC50	'>'	50000	nM	CHEMBL614818	HEK293	CHEMBL4033727
CHEMBL4081558	COc1ccc(NC(=O)Nc2ccc(-c3cc(N4CCOC[C@@H]4C)c4nccn4n3)cc2)cc1	IC50	'='	10500	nM	CHEMBL614818	HEK293	CHEMBL4007445
CHEMBL4081787	COc1ccc(-c2cc(Nc3ncnc4cc(OC)c(OC)cc34)n[nH]2)cc1	IC50	'<'	100000	nM	CHEMBL614818	HEK293	CHEMBL4020763
CHEMBL4081817	O=C1/C(=C/c2ccc(-c3cc(C(F)(F)F)ccc3Cl)o2)SC(=S)N1Cc1ccc(F)cc1	IC50	'='	2400	nM	CHEMBL614818	HEK293	CHEMBL4017470
CHEMBL4081982	CN(C)CCN=C(Nc1ccc(C(=N)N)cc1)Nc1ccc(C(=N)N)cc1	IC50	'>'	50000	nM	CHEMBL614818	HEK293	CHEMBL3992514
CHEMBL4082113	COc1ccc2sc(C(=O)N(C)Cc3cccc(F)c3)cc2c1	GI50	'>'	30000	nM	CHEMBL614818	HEK293	CHEMBL4014345
CHEMBL4082139	CCCCCCCC(=O)N[C@H]1CCc2cc(OC)c(OC)c(OC)c2-c2ccc(OC)c(=O)cc21	IC50	'='	18.9	nM	CHEMBL614818	HEK293	CHEMBL3997771
CHEMBL4082740	O=C([C@H]1CCCN1S(=O)(=O)c1ccc2ccccc2c1)N1CCN(c2ccnc3cc(Cl)ccc23)CC1	IC50	'='	24350	nM	CHEMBL614818	HEK293	CHEMBL4000213
CHEMBL4083096	Cc1cnc2c(N3CCOC[C@@H]3C)cc(-c3ccc(NC(=O)Nc4ccncc4)cc3)nn12	IC50	'>'	40000	nM	CHEMBL614818	HEK293	CHEMBL4007445
CHEMBL4083511	COC(=O)[C@@H](N)CCC(=O)Nc1ccc(COC2=C(C#N)[C@H](O)[C@]3(C)C4=CC(=O)[C@@H]5[C@@H]6CC(C)(C)CC[C@]6(C(=O)OC)CC[C@@]5(C)[C@]4(C)CC[C@H]3C2(C)C)cc1	IC50	'='	56500	nM	CHEMBL614818	HEK293	CHEMBL4017544
CHEMBL4083758	CC(=O)O[C@@H]1C=C[C@H](O)[C@@H](OC(C)=O)/C1=C/OC(=O)c1ccccc1	IC50	'='	2400	nM	CHEMBL614818	HEK293	CHEMBL4004787
CHEMBL4083952	CCOC(=O)n1c(C(=O)c2ccc(OC)cc2)c(Nc2nc(N3CCOCC3)ncc2[N+](=O)[O-])c2ccccc21	IC50	'>'	100000	nM	CHEMBL614818	HEK293	CHEMBL4020719
CHEMBL4084062	O=C(Nc1ccncc1)Nc1ccc(-c2cc(N3CCOCC3)c3nccn3n2)cc1	IC50	'='	12400	nM	CHEMBL614818	HEK293	CHEMBL4007445
CHEMBL4084486	N=C(N)c1ccc(NC(=O)Nc2ccc(C(=N)N)cc2)cc1	IC50	'='	266040	nM	CHEMBL614818	HEK293	CHEMBL3992514
CHEMBL4084888	CC(C)=CCC[C@H](C)[C@H]1c2cc(C(=O)NCCc3ccc(F)cc3)c(OC(=O)C(C)(C)C)c(OC(=O)C(C)(C)C)c2[C@H](C)C[C@H]1OC(=O)C(C)(C)C	IC50	'='	80000	nM	CHEMBL614818	HEK293	CHEMBL4043138
CHEMBL408513	O=C(/C=C/c1cccc(S(=O)(=O)Nc2ccccc2)c1)NO	IC50	'='	1420	nM	CHEMBL614818	HEK293	CHEMBL4265952
CHEMBL4085248	O=C(Nc1ccc(-c2cc(N3CCOCC3)c3nccn3n2)cc1)Nc1cccnc1	IC50	'='	1400	nM	CHEMBL614818	HEK293	CHEMBL4007445
CHEMBL4085454	COc1ccc2c(c1)C1=CC[C@@H]3C[C@@H](OCc4ccccc4)CN3[C@@H]1CC2	IC50	'>'	50000	nM	CHEMBL614818	HEK293	CHEMBL4052754
CHEMBL4085557	COc1ccc2sc(C(=O)N(C)Cc3ccccc3)cc2c1	GI50	'>'	30000	nM	CHEMBL614818	HEK293	CHEMBL4014345
CHEMBL4085656	N=C(N)c1ccc(-c2cc(CC(=O)N3CCN(c4ncccn4)CC3)c(-c3ccc(C(=N)N)cc3)o2)cc1	IC50	'>'	50000	nM	CHEMBL614818	HEK293	CHEMBL3992514
CHEMBL4086278	O=C(O)c1ccc(-c2ccc(/C=C3\SC(=S)N(CCc4ccc(Cl)c(Cl)c4)C3=O)o2)cc1O	IC50	'='	29000	nM	CHEMBL614818	HEK293	CHEMBL4017470
CHEMBL4086297	O=C1N=C(N2CCOCC2)S/C1=C\c1ccc(-c2ccc(C(=O)O)c(O)c2)o1	IC50	'='	53000	nM	CHEMBL614818	HEK293	CHEMBL4017470
CHEMBL4086568	N=C(N)c1ccc(-c2cc(CC(=O)N3CCN(C(=O)c4ccccc4)CC3)c(-c3ccc(C(=N)N)cc3)o2)cc1	IC50	'>'	50000	nM	CHEMBL614818	HEK293	CHEMBL3992514
CHEMBL4086629	CC(/C=C(\O)c1ccccc1)=N\N=C1\c2cc(-c3ccncc3)ccc2-n2c1nc1ccccc1c2=O	IC50	'='	76090	nM	CHEMBL614818	HEK293	CHEMBL4043247
CHEMBL4087257	N=C(N)c1ccc(-c2cc(CC(=O)NCC3CCCCC3)c(-c3ccc(C(=N)N)cc3)o2)cc1	IC50	'>'	50000	nM	CHEMBL614818	HEK293	CHEMBL3992514
CHEMBL4087826	CN(c1ccc(NC(=O)c2cc(C(F)(F)F)cc(C(F)(F)F)c2)cc1OCc1cccc(C(F)(F)F)c1)S(=O)(=O)Cc1ccccc1	IC50	'='	59810	nM	CHEMBL614818	HEK293	CHEMBL4020730
CHEMBL4088058	N=C(N)c1ccc(-c2cc(CC(=O)NCCN3CCOCC3)c(-c3ccc(C(=N)N)cc3)o2)cc1	IC50	'>'	50000	nM	CHEMBL614818	HEK293	CHEMBL3992514
CHEMBL4088130	O=C([C@H]1CCCN1S(=O)(=O)c1cc(Cl)ccc1Cl)N1CCN(c2ccnc3cc(Cl)ccc23)CC1	IC50	'='	37960	nM	CHEMBL614818	HEK293	CHEMBL4000213
CHEMBL4088148	CCN(CC)CCOc1cc(-c2ccc(OC)c(OC)c2)cc2oc(N)c(-c3cccs3)c12	IC50	'='	34860	nM	CHEMBL614818	HEK293	CHEMBL4041509
CHEMBL4088845	CC(C)=CCC[C@H](C)[C@H]1c2cc(C(=O)NCCc3ccc(Br)cc3)c(OC(=O)C(C)(C)C)c(OC(=O)C(C)(C)C)c2[C@H](C)C[C@H]1OC(=O)C(C)(C)C	IC50	'='	80000	nM	CHEMBL614818	HEK293	CHEMBL4043138
CHEMBL4089269	COC(=O)c1scc(-c2ccc(NC(=O)c3ccc(OC)nc3)cc2)c1OC	IC50	'>'	50000	nM	CHEMBL614818	HEK293	CHEMBL4033727
CHEMBL4089291	CN(c1ccc(NC(=O)c2ccc(C(F)(F)F)cc2C(F)(F)F)cc1OCc1cccc(C(F)(F)F)c1)S(C)(=O)=O	IC50	'>'	500000	nM	CHEMBL614818	HEK293	CHEMBL4020730
CHEMBL4089423	C[C@H]1COCCN1c1cc(-c2ccc(NC(=O)Nc3ccc(N4CCN(C)CC4)cc3)cc2)nn2ccnc12	IC50	'='	8400	nM	CHEMBL614818	HEK293	CHEMBL4007445
CHEMBL4089691	CSCCNC(=O)Cc1cc(-c2ccc(C(=N)N)cc2)oc1-c1ccc(C(=N)N)cc1	IC50	'>'	50000	nM	CHEMBL614818	HEK293	CHEMBL3992514
CHEMBL4089839	N=C(N)c1ccc(NC(=NCCN2CCCCC2)Nc2ccc(C(=N)N)cc2)cc1	IC50	'>'	50000	nM	CHEMBL614818	HEK293	CHEMBL3992514
CHEMBL4090200	COC(=O)c1scc(-c2ccc(NC(=O)c3ccc(C(F)(F)F)cc3Br)cc2)c1OC	IC50	'>'	50000	nM	CHEMBL614818	HEK293	CHEMBL4033727
CHEMBL4090935	COCc1c(-c2ccc(C(=N)N)cc2)oc(-c2ccc(C(=N)N)cc2)c1Cl	IC50	'='	209000	nM	CHEMBL614818	HEK293	CHEMBL3992514
CHEMBL4091163	CN(c1ccc(NC(=O)c2ccc(C#N)cc2)cc1OCc1ccc(C(F)(F)F)cc1)S(=O)(=O)Cc1ccccc1	IC50	'>'	500000	nM	CHEMBL614818	HEK293	CHEMBL4020730
CHEMBL4091715	O=C(c1ccc(-c2ccccc2)cc1)c1[nH]c2ccccc2c1Nc1nc(N2CCOCC2)ncc1[N+](=O)[O-]	IC50	'='	78630	nM	CHEMBL614818	HEK293	CHEMBL4020719
CHEMBL4091820	C[C@H]1COCCN1c1cc(-c2ccc(NC(=O)Nc3ccncc3)cc2)nn2ccnc12	IC50	'='	5200	nM	CHEMBL614818	HEK293	CHEMBL4007445
CHEMBL4092235	CONC(=N)c1ccc(-c2oc(-c3ccc(C(=N)NOC)cc3)c(C)c2C)cc1	IC50	'>'	50000	nM	CHEMBL614818	HEK293	CHEMBL3992514
CHEMBL4092371	N=C(N)c1ccc(-c2cc(CC(=O)N3CCCCC3)c(-c3ccc(C(=N)N)cc3)o2)cc1	IC50	'>'	50000	nM	CHEMBL614818	HEK293	CHEMBL3992514
CHEMBL4092646	CC(C)=CCC[C@H](C)[C@H]1c2cc(C(=O)O)c(OC(=O)C(C)(C)C)c(OC(=O)C(C)(C)C)c2[C@H](C)C[C@H]1OC(=O)C(C)(C)C	IC50	'='	40000	nM	CHEMBL614818	HEK293	CHEMBL4043138
CHEMBL4092655	CN(c1ccc(NC(=O)c2ccc(C(F)(F)F)cc2C(F)(F)F)cc1OCc1ccccc1C(F)(F)F)S(C)(=O)=O	IC50	'>'	500000	nM	CHEMBL614818	HEK293	CHEMBL4020730
CHEMBL4092678	CCCCCCCCCCCCCC(=O)N[C@H]1CCc2cc(OC)c(OC)c(OC)c2-c2ccc(OC)c(=O)cc21	IC50	'='	46	nM	CHEMBL614818	HEK293	CHEMBL3997771
CHEMBL4092729	CCS(=O)(=O)N(C)c1ccc(NC(=O)c2ccc3c(c2)OCO3)cc1OCc1cccc(C#N)c1	IC50	'>'	500000	nM	CHEMBL614818	HEK293	CHEMBL4020730
CHEMBL4092940	CN1CCN(c2ncc([N+](=O)[O-])c(Nc3c(C(=O)c4cccs4)[nH]c4cc(Cl)ccc34)n2)CC1	IC50	'>'	100000	nM	CHEMBL614818	HEK293	CHEMBL4020719
CHEMBL4093218	C[C@]12CC=C3c4ccccc4CC[C@H]3N1CCC2	IC50	'>'	50000	nM	CHEMBL614818	HEK293	CHEMBL4052754
CHEMBL4093332	Cc1cnc2c(N3CCOC[C@@H]3C)cc(-c3ccc(NC(=O)Nc4cccnc4)cc3)nn12	IC50	'='	8200	nM	CHEMBL614818	HEK293	CHEMBL4007445
CHEMBL4093485	O=C1N=C(Nc2ccc(F)c(Cl)c2)S/C1=C\c1ccc(-c2ccc(C(=O)O)c(O)c2)o1	IC50	'='	12000	nM	CHEMBL614818	HEK293	CHEMBL4017470
CHEMBL4093833	CCOCc1c(-c2ccc(C(=N)N)cc2)oc(-c2ccc(C(=N)N)cc2)c1COCC	IC50	'>'	50000	nM	CHEMBL614818	HEK293	CHEMBL3992514
CHEMBL4093933	C1=C2c3ccccc3CC[C@@H]2N2C[C@H](OCc3ccccc3)C[C@H]2C1	IC50	'>'	50000	nM	CHEMBL614818	HEK293	CHEMBL4052754
CHEMBL4093969	O=C([C@H]1CCCN1S(=O)(=O)c1ccccc1)N1CCN(c2ccnc3cc(Cl)ccc23)CC1	IC50	'='	64060	nM	CHEMBL614818	HEK293	CHEMBL4000213
CHEMBL4094083	CCCCCCCCCCC(=O)N[C@H]1CCc2cc(OC)c(OC)c(OC)c2-c2ccc(OC)c(=O)cc21	IC50	'='	0.17	nM	CHEMBL614818	HEK293	CHEMBL3997771
CHEMBL4094322	N=C(N)c1ccc(-c2cc(CC(=O)N3CCN(C(c4ccc(F)cc4)c4ccc(F)cc4)CC3)c(-c3ccc(C(=N)N)cc3)o2)cc1	IC50	'>'	50000	nM	CHEMBL614818	HEK293	CHEMBL3992514
CHEMBL4094529	COC(=O)c1scc(-c2ccc(NC(=O)c3ccc(C(F)(F)F)cc3)cc2)c1OC	IC50	'='	48290	nM	CHEMBL614818	HEK293	CHEMBL4033727
CHEMBL4094562	C#Cc1nc(Nc2ccccc2)nc2[nH]cnc12	GI50	'='	100	nM	CHEMBL614818	HEK293	CHEMBL4699418
CHEMBL4094940	CNC(=O)Cc1cc(-c2ccc(C(=N)N)cc2)oc1-c1ccc(C(=N)N)cc1	IC50	'>'	50000	nM	CHEMBL614818	HEK293	CHEMBL3992514
CHEMBL4095235	CN1CCN(c2ccc(NC(=O)Nc3ccc(-c4cc(N5CC6CCC(C5)O6)c5nccn5n4)cc3)cc2)CC1	IC50	'='	12100	nM	CHEMBL614818	HEK293	CHEMBL4007445
CHEMBL4095533	CN(c1ccc(NC(=O)c2cc(C(F)(F)F)cc(C(F)(F)F)c2)cc1OCc1ccc(C(F)(F)F)cc1)S(=O)(=O)Cc1ccccc1	IC50	'='	293100	nM	CHEMBL614818	HEK293	CHEMBL4020730
CHEMBL4095784	CCN(CC)CCNC(=O)Cc1cc(-c2ccc(C(=N)N)cc2)oc1-c1ccc(C(=N)N)cc1	IC50	'>'	50000	nM	CHEMBL614818	HEK293	CHEMBL3992514
CHEMBL4095980	COc1ccc(C(=O)c2[nH]c3ccccc3c2Nc2nc(N3CCOCC3)ncc2[N+](=O)[O-])cc1	IC50	'='	14770	nM	CHEMBL614818	HEK293	CHEMBL4020719
CHEMBL4096019	CC(C)=CCC[C@H](C)[C@H]1c2cc(C(=O)O)c(OC(=O)C(C)(C)C)c(OC(=O)C(C)(C)C)c2[C@H](C)C[C@H]1O	IC50	'='	40000	nM	CHEMBL614818	HEK293	CHEMBL4043138
CHEMBL4096801	CC(/C=C(\O)c1ccccc1)=N\N=C1\c2cc(Cl)ccc2-n2c1nc1ccccc1c2=O	IC50	'='	71040	nM	CHEMBL614818	HEK293	CHEMBL4043247
CHEMBL4097381	COc1cc2ncnc(Nc3n[nH]cc3C#N)c2cc1OC	IC50	'<'	100000	nM	CHEMBL614818	HEK293	CHEMBL4020763
CHEMBL4097414	N=C(N)c1ccc(-c2cc(CC(=O)NCC(c3ccccc3)c3ccccc3)c(-c3ccc(C(=N)N)cc3)o2)cc1	IC50	'>'	50000	nM	CHEMBL614818	HEK293	CHEMBL3992514
CHEMBL4097912	COC(=O)c1scc(-c2ccc(NC(=O)c3ncc(Cl)cc3Br)cc2)c1OC	IC50	'>'	50000	nM	CHEMBL614818	HEK293	CHEMBL4033727
CHEMBL4097971	Cc1ccc(C(F)(F)F)cc1COc1cc(NC(=O)c2ccc(C(F)(F)F)cc2C(F)(F)F)ccc1N(C)S(C)(=O)=O	IC50	'>'	500000	nM	CHEMBL614818	HEK293	CHEMBL4020730
CHEMBL4098056	Cc1cc([C@](C)(O)C#Cc2cc3c(cc2F)OCCn2cc(C(N)=O)nc2-3)no1	IC50	'>'	20000	nM	CHEMBL614818	HEK293	CHEMBL4052585
CHEMBL4098215	CN1CCN(CCNC(=O)Cc2cc(-c3ccc(C(=N)N)cc3)oc2-c2ccc(C(=N)N)cc2)CC1	IC50	'>'	50000	nM	CHEMBL614818	HEK293	CHEMBL3992514
CHEMBL4098291	CC(C)(C)c1ccc(S(=O)(=O)N2CCC[C@@H]2C(=O)N2CCN(c3ccnc4cc(Cl)ccc34)CC2)cc1	IC50	'='	53100	nM	CHEMBL614818	HEK293	CHEMBL4000213
CHEMBL4099562	O=C(Nc1ccncc1)Nc1ccc(-c2cc(N3CC4CCC(C3)O4)c3nccn3n2)cc1	IC50	'='	3400	nM	CHEMBL614818	HEK293	CHEMBL4007445
CHEMBL4099804	COc1cc2ncnc(Nc3cc(-c4ccc(Cl)cc4)[nH]n3)c2cc1OC	IC50	'='	81200	nM	CHEMBL614818	HEK293	CHEMBL4020763
CHEMBL4099866	CN(C)c1ccc(-c2c3nc(c(-c4ccc(N(C)C)cc4)c4ccc([nH]4)c(-c4ccc(C(=O)O)cc4)c4nc(c(-c5ccc(C(=O)O)cc5)c5ccc2[nH]5)C=C4)C=C3)cc1	IC50	'>'	10000	nM	CHEMBL614818	HEK293	CHEMBL4024789
CHEMBL4099869	Cc1c(COc2ccc(CN3CCCCC3C(=O)O)cc2Br)cccc1-c1ccccc1	IC50	'='	60000	nM	CHEMBL614818	HEK293	CHEMBL4346668
CHEMBL4099983	CN(Cc1cnc2nc(N)nc(NC(=O)OCc3ccc(B(O)O)cc3)c2n1)c1ccc(C(=O)N[C@@H](CCC(=O)O)C(=O)O)cc1	IC50	'='	62.9	nM	CHEMBL614818	HEK293	CHEMBL4613234
CHEMBL4099989	N=C(N)c1ccc(NC(=NCCc2ccccc2)Nc2ccc(C(=N)N)cc2)cc1	IC50	'>'	50000	nM	CHEMBL614818	HEK293	CHEMBL3992514
CHEMBL4100378	CC(C)=CCC[C@H](C)[C@H]1c2cc(C(=O)NCc3ccc(F)cc3)c(OC(=O)C(C)(C)C)c(OC(=O)C(C)(C)C)c2[C@H](C)C[C@H]1OC(=O)C(C)(C)C	IC50	'='	80000	nM	CHEMBL614818	HEK293	CHEMBL4043138
CHEMBL4100455	Cc1ccc(C)c(COc2cc(Nc3nccc(N)n3)ccc2N(C)S(C)(=O)=O)c1	IC50	'>'	500000	nM	CHEMBL614818	HEK293	CHEMBL4020730
CHEMBL4100543	CC(=C/C(C)=C/C=C/C(C)=C/[C@H](O)[C@@H](O)C[C@H](C)O)/C=C/C(=O)O[C@H]1CCCC(=O)O[C@@H]([C@@H](C)C/C(C)=C/[C@@H](C)[C@H](O)C[C@@H](C)O)C/C=C(\C)C[C@@H]1C	IC50	'='	3.2	nM	CHEMBL614818	HEK293	CHEMBL3994641
CHEMBL4100754	O=C1CN(Cc2ccccc2)c2nc(NCCc3ccccc3)ncc2N1	IC50	'>'	30000	nM	CHEMBL614818	HEK293	CHEMBL4673291
CHEMBL4100864	CC(C)=CCC[C@H](C)[C@H]1c2cc(C(=O)NCCc3ccccc3)c(OC(=O)C(C)(C)C)c(OC(=O)C(C)(C)C)c2[C@H](C)C[C@H]1OC(=O)C(C)(C)C	IC50	'='	80000	nM	CHEMBL614818	HEK293	CHEMBL4043138
CHEMBL4101069	CCc1cnc2c(N3CCOCC3)cc(-c3ccc(NC(=O)Nc4cccnc4)cc3)nn12	IC50	'>'	40000	nM	CHEMBL614818	HEK293	CHEMBL4007445
CHEMBL4101320	CC(C)=CCC[C@H](C)[C@H]1c2cc(C(=O)NCc3ccccc3)c(OC(=O)C(C)(C)C)c(OC(=O)C(C)(C)C)c2[C@H](C)C[C@H]1OC(=O)C(C)(C)C	IC50	'='	40000	nM	CHEMBL614818	HEK293	CHEMBL4043138
CHEMBL4101406	CC(C)CC(=O)c1c(O)cc2c(c1O)[C@@H](CC(C)C)C1=C(O2)C(C)(C)C(=O)C(C)(C)C1=O	IC50	'='	11400	nM	CHEMBL614818	HEK293	CHEMBL4017462
CHEMBL4101555	CCCOCc1c(-c2ccc(C(=N)N)cc2)oc(-c2ccc(C(=N)N)cc2)c1COCCC	IC50	'>'	50000	nM	CHEMBL614818	HEK293	CHEMBL3992514
CHEMBL4101662	C1=C2c3ccccc3CC[C@@H]2N2CCC[C@H]2C1	IC50	'>'	50000	nM	CHEMBL614818	HEK293	CHEMBL4052754
CHEMBL4101825	CCCCCCCCCCCCC(=O)N[C@H]1CCc2cc(OC)c(OC)c(OC)c2-c2ccc(OC)c(=O)cc21	IC50	'='	1.5	nM	CHEMBL614818	HEK293	CHEMBL3997771
CHEMBL4102004	CCc1cnc2c(N3CCOC[C@@H]3C)cc(-c3ccc(NC(=O)Nc4cccnc4)cc3)nn12	IC50	'='	7300	nM	CHEMBL614818	HEK293	CHEMBL4007445
CHEMBL4102059	N=C(N)c1ccc(-c2cc(CC(=O)N3CCOCC3)c(-c3ccc(C(=N)N)cc3)o2)cc1	IC50	'>'	50000	nM	CHEMBL614818	HEK293	CHEMBL3992514
CHEMBL4103280	CN(c1ccc(NC(=O)c2ccc(C(F)(F)F)cc2C(F)(F)F)cc1OCc1ccccc1C(F)(F)F)S(=O)(=O)Cc1ccccc1	IC50	'>'	500000	nM	CHEMBL614818	HEK293	CHEMBL4020730
CHEMBL4103377	COc1ccc2c(c1)C1=CC[C@@H]3C[C@@H](OCc4ccccc4)CN3[C@H]1CC2	IC50	'>'	50000	nM	CHEMBL614818	HEK293	CHEMBL4052754
CHEMBL4103537	N=C(N)c1ccc(-c2cc(CC(=O)NCCCO)c(-c3ccc(C(=N)N)cc3)o2)cc1	IC50	'>'	50000	nM	CHEMBL614818	HEK293	CHEMBL3992514
CHEMBL4104229	CCCCCCCCCCCCCCCCC(=O)N[C@H]1CCc2cc(OC)c(OC)c(OC)c2-c2ccc(OC)c(=O)cc21	IC50	'='	766	nM	CHEMBL614818	HEK293	CHEMBL3997771
CHEMBL4104468	N=C(N)c1ccc(-c2cc(CC(=O)N3CCN(C(c4ccccc4)c4ccccc4)CC3)c(-c3ccc(C(=N)N)cc3)o2)cc1	IC50	'>'	50000	nM	CHEMBL614818	HEK293	CHEMBL3992514
CHEMBL4104909	O=C1/C(=C/c2ccc(-c3cc(C(F)(F)F)ccc3Cl)o2)SC(=S)N1Cc1ccc(Cl)cc1	IC50	'='	4200	nM	CHEMBL614818	HEK293	CHEMBL4017470
CHEMBL4105091	COc1cc2ncnc(Nc3cc(-c4ccc(F)cc4)[nH]n3)c2cc1OC	IC50	'<'	100000	nM	CHEMBL614818	HEK293	CHEMBL4020763
CHEMBL4105116	N=C(N)c1ccc(-c2cc(CC(=O)NCCc3ccccc3)c(-c3ccc(C(=N)N)cc3)o2)cc1	IC50	'>'	50000	nM	CHEMBL614818	HEK293	CHEMBL3992514
CHEMBL4105567	O=C1N=C(NCCc2ccc(Cl)c(Cl)c2)S/C1=C\c1ccc(-c2ccc(C(=O)O)c(O)c2)o1	IC50	'>'	100000	nM	CHEMBL614818	HEK293	CHEMBL4017470
CHEMBL411704	COc1ccnc2c1c(-c1ccnc(N)n1)c1ccnc(N)n12	IC50	'='	1920	nM	CHEMBL614818	HEK293	CHEMBL1141564
CHEMBL4125761	COC(=O)C1=CO[C@@H](O[C@H]2O[C@@H](CO)[C@H](O)[C@@H](O)[C@@H]2O)[C@@H]2[C@@](C)(O)[C@@H](OC(=O)/C=C/c3ccccc3)C[C@]12O	IC50	'>'	50000	nM	CHEMBL614818	HEK293	CHEMBL4118115
CHEMBL4125763	COC(=O)C1=CO[C@@H](O[C@H]2O[C@@H](CO[Si](c3ccccc3)(c3ccccc3)C(C)(C)C)[C@H](O)[C@@H](O)[C@@H]2O)[C@@H]2[C@@](C)(O)[C@@H](OC(=O)/C=C/c3ccccc3)C[C@]12O	IC50	'='	6730	nM	CHEMBL614818	HEK293	CHEMBL4118115
CHEMBL4125779	Cc1ccc(/C=N/NC(=O)c2oc3nc(-c4ccccc4)cc(C(F)(F)F)c3c2N)cc1	IC50	'='	69000	nM	CHEMBL614818	HEK293	CHEMBL4118210
CHEMBL4125885	CCCNC(=O)c1oc2nc(-c3cccs3)cc(C(F)(F)F)c2c1N	IC50	'='	64000	nM	CHEMBL614818	HEK293	CHEMBL4118210
CHEMBL4125921	C=C(C)C(=O)O[C@@H]1C/C(C)=C\[C@@]2(O)C=C(C)[C@H](O2)[C@H]2OC(=O)C(COC(C)=O)=C12	IC50	'='	58800	nM	CHEMBL614818	HEK293	CHEMBL4118047
CHEMBL4126145	c1ccc2c(OCCCCCN3CCCCC3)cccc2c1	IC50	'>'	50000	nM	CHEMBL614818	HEK293	CHEMBL4118139
CHEMBL4126209	COc1cc2cc3c(N)n[nH]c3nc2cc1OC	IC50	'='	81100	nM	CHEMBL614818	HEK293	CHEMBL4118229
CHEMBL4126298	CC1CCCN(CCCCCOc2cccc3ccccc23)C1	IC50	'>'	50000	nM	CHEMBL614818	HEK293	CHEMBL4118139
CHEMBL4126512	CCCn1c(C)nc2c(oc3nc(-c4ccccc4)cc(C(F)(F)F)c32)c1=O	IC50	'='	52000	nM	CHEMBL614818	HEK293	CHEMBL4118210
CHEMBL4126576	COC(=O)C1=CO[C@@H](O[C@H]2O[C@@H](CO[Si](C)(C)C(C)(C)C)[C@H](OC(C)=O)[C@@H](OC(C)=O)[C@@H]2OC(C)=O)[C@@H]2[C@@](C)(O)[C@@H](OC(=O)/C=C/c3ccccc3)C[C@]12O	IC50	'='	31780	nM	CHEMBL614818	HEK293	CHEMBL4118115
CHEMBL4126709	Nc1n[nH]c2nc3cc(Cl)ccc3cc12	IC50	'='	36600	nM	CHEMBL614818	HEK293	CHEMBL4118229
CHEMBL4126730	COC(=O)C1=CO[C@@H](O[C@H]2O[C@@H](CO[Si](c3ccccc3)(c3ccccc3)C(C)(C)C)[C@H](OC(C)=O)[C@@H](OC(C)=O)[C@@H]2OC(C)=O)[C@@H]2[C@@](C)(O)[C@@H](OC(=O)/C=C/c3ccccc3)C[C@]12O	IC50	'>'	50000	nM	CHEMBL614818	HEK293	CHEMBL4118115
CHEMBL4126792	CCCn1c(C)nc2c(oc3nc(-c4cccs4)cc(C(F)(F)F)c32)c1=O	IC50	'='	68000	nM	CHEMBL614818	HEK293	CHEMBL4118210
CHEMBL4126915	Nc1c(C(=O)N/N=C/c2ccc(Br)cc2)oc2nc(-c3ccccc3)cc(C(F)(F)F)c12	IC50	'='	64000	nM	CHEMBL614818	HEK293	CHEMBL4118210
CHEMBL4126968	CCCNC(=O)c1oc2nc(-c3ccccc3)cc(C(F)(F)F)c2c1N	IC50	'='	81000	nM	CHEMBL614818	HEK293	CHEMBL4118210
CHEMBL4127011	Nc1c(C(=O)N/N=C/c2ccc(Br)cc2)oc2nc(-c3cccs3)cc(C(F)(F)F)c12	IC50	'='	86000	nM	CHEMBL614818	HEK293	CHEMBL4118210
CHEMBL4127117	Nc1c(C(=O)N/N=C/c2ccc(Cl)cc2)oc2nc(-c3ccccc3)cc(C(F)(F)F)c12	IC50	'='	81000	nM	CHEMBL614818	HEK293	CHEMBL4118210
CHEMBL4127432	COc1ccc2nc3[nH]nc(N)c3cc2c1	IC50	'>'	100000	nM	CHEMBL614818	HEK293	CHEMBL4118229
CHEMBL4127658	CNC(=O)c1oc2nc(-c3ccccc3)cc(C(F)(F)F)c2c1N	IC50	'='	62000	nM	CHEMBL614818	HEK293	CHEMBL4118210
CHEMBL4127746	Nc1n[nH]c2nc3c(ccc4ccccc43)cc12	IC50	'>'	100000	nM	CHEMBL614818	HEK293	CHEMBL4118229
CHEMBL4127808	COC(=O)C1=CO[C@@H](O[C@H]2O[C@@H](COC(C)=O)[C@H](OC(C)=O)[C@@H](OC(C)=O)[C@@H]2OC(C)=O)[C@@H]2[C@@](C)(OC(C)=O)[C@@H](OC(=O)/C=C/c3ccccc3)C[C@]12O	IC50	'='	44970	nM	CHEMBL614818	HEK293	CHEMBL4118115
CHEMBL4127906	Cc1nc2c(oc3nc(-c4ccccc4)cc(C(F)(F)F)c32)c(=O)n1C1CCCC1	IC50	'='	96000	nM	CHEMBL614818	HEK293	CHEMBL4118210
CHEMBL4127946	CCNC(=O)c1oc2nc(-c3cccs3)cc(C(F)(F)F)c2c1N	IC50	'='	62000	nM	CHEMBL614818	HEK293	CHEMBL4118210
CHEMBL4127968	COC(=O)C1=CO[C@@H](O[C@H]2O[C@@H](CO[Si](c3ccccc3)(c3ccccc3)C(C)(C)C)[C@H](OC(C)=O)[C@@H](OC(C)=O)[C@@H]2OC(C)=O)[C@@H]2[C@@](C)(O)[C@@H](OC(C)=O)C[C@]12O	IC50	'='	7400	nM	CHEMBL614818	HEK293	CHEMBL4118115
CHEMBL412798	CC(=O)O[C@@]12CO[C@@H]1C[C@H](O)[C@@]1(C)C(=O)[C@H](OC(=O)N(C)C(C)(C)C(=O)O)C3=C(C)[C@@H](OC(=O)[C@H](O)[C@@H](NC(=O)c4ccccc4)c4ccccc4)C[C@@](O)([C@@H](OC(=O)c4ccccc4)[C@H]21)C3(C)C	IC50	'='	1000	nM	CHEMBL614818	HEK293	CHEMBL1148876
CHEMBL4127991	C=C(C)C(=O)O[C@H]1C/C(C)=C\C(=O)/C=C(C)/C=C2/OC(=O)C(COC(C)=O)=C21	IC50	'='	3500	nM	CHEMBL614818	HEK293	CHEMBL4118047
CHEMBL4128083	COC(=O)C1=CO[C@@H](O[C@H]2O[C@@H](CO[Si](C)(C)C(C)(C)C)[C@H](OC(C)=O)[C@@H](OC(C)=O)[C@@H]2OC(C)=O)[C@@H]2[C@@](C)(O)[C@@H](OC(C)=O)C[C@]12O	IC50	'>'	50000	nM	CHEMBL614818	HEK293	CHEMBL4118115
CHEMBL4128091	CCCn1cnc2c(oc3nc(-c4ccccc4)cc(C(F)(F)F)c32)c1=O	IC50	'='	90000	nM	CHEMBL614818	HEK293	CHEMBL4118210
CHEMBL4128247	Cc1ccc(/C=N/NC(=O)c2oc3nc(-c4cccs4)cc(C(F)(F)F)c3c2N)cc1	IC50	'='	78000	nM	CHEMBL614818	HEK293	CHEMBL4118210
CHEMBL4128343	Nc1c(C(=O)NC2CCCC2)oc2nc(-c3ccccc3)cc(C(F)(F)F)c12	IC50	'='	85000	nM	CHEMBL614818	HEK293	CHEMBL4118210
CHEMBL4128385	Nc1c(C(=O)N/N=C/c2ccc(Cl)cc2)oc2nc(-c3cccs3)cc(C(F)(F)F)c12	IC50	'='	83000	nM	CHEMBL614818	HEK293	CHEMBL4118210
CHEMBL4128864	Cc1nc2c(oc3nc(-c4cccs4)cc(C(F)(F)F)c32)c(=O)n1C1CCCC1	IC50	'='	124000	nM	CHEMBL614818	HEK293	CHEMBL4118210
CHEMBL4129052	COC(=O)C1=CO[C@@H](O[C@H]2O[C@@H](COC(C)=O)[C@H](OC(C)=O)[C@@H](OC(C)=O)[C@@H]2OC(C)=O)[C@@H]2[C@@](C)(O)[C@@H](OC(C)=O)C[C@]12O	IC50	'>'	50000	nM	CHEMBL614818	HEK293	CHEMBL4118115
CHEMBL4129058	CCNC(=O)c1oc2nc(-c3ccccc3)cc(C(F)(F)F)c2c1N	IC50	'='	70000	nM	CHEMBL614818	HEK293	CHEMBL4118210
CHEMBL4129066	O=c1c2oc3nc(-c4cccs4)cc(C(F)(F)F)c3c2ncn1/N=C/c1ccccc1	IC50	'='	90000	nM	CHEMBL614818	HEK293	CHEMBL4118210
CHEMBL4129188	Nc1c(C(=O)NC2CCCC2)oc2nc(-c3cccs3)cc(C(F)(F)F)c12	IC50	'='	51000	nM	CHEMBL614818	HEK293	CHEMBL4118210
CHEMBL4129208	COC(=O)C1=CO[C@@H](O[C@H]2O[C@@H](COC(C)=O)[C@H](OC(C)=O)[C@@H](OC(C)=O)[C@@H]2OC(C)=O)[C@@H]2[C@@](C)(O)[C@@H](OC(=O)/C=C/c3ccccc3)C[C@]12O	IC50	'>'	50000	nM	CHEMBL614818	HEK293	CHEMBL4118115
CHEMBL4129236	C=C(C)C(=O)O[C@H]1C/C(C)=C\C(=O)C[C@@]2(C)O[C@H]2[C@H]2OC(=O)C(COC(C)=O)=C12	IC50	'='	23800	nM	CHEMBL614818	HEK293	CHEMBL4118047
CHEMBL4129342	CNC(=O)c1oc2nc(-c3cccs3)cc(C(F)(F)F)c2c1N	IC50	'='	75000	nM	CHEMBL614818	HEK293	CHEMBL4118210
CHEMBL4129374	C=C(C)C(=O)O[C@H]1C/C(C)=C\C(=O)/C=C(\C)[C@@H](O)[C@@H]2OC(=O)C(COC(C)=O)=C12	IC50	'='	56000	nM	CHEMBL614818	HEK293	CHEMBL4118047
CHEMBL4129589	c1ccc2c(OCCCCCN3CCCCCC3)cccc2c1	IC50	'>'	50000	nM	CHEMBL614818	HEK293	CHEMBL4118139
CHEMBL4129592	O=c1c2oc3nc(-c4cccs4)cc(C(F)(F)F)c3c2ncn1/N=C/c1ccc(Cl)cc1	IC50	'='	102000	nM	CHEMBL614818	HEK293	CHEMBL4118210
CHEMBL4129615	Nc1c(C(=O)N/N=C/c2ccccc2)oc2nc(-c3cccs3)cc(C(F)(F)F)c12	IC50	'='	72000	nM	CHEMBL614818	HEK293	CHEMBL4118210
CHEMBL4129847	Nc1c(C(=O)N/N=C/c2ccccc2)oc2nc(-c3ccccc3)cc(C(F)(F)F)c12	IC50	'='	70000	nM	CHEMBL614818	HEK293	CHEMBL4118210
CHEMBL4130002	COC(=O)C1=CO[C@@H](O[C@H]2O[C@@H](CO[Si](C)(C)C(C)(C)C)[C@H](O)[C@@H](O)[C@@H]2O)[C@@H]2[C@@](C)(O)[C@@H](OC(=O)/C=C/c3ccccc3)C[C@]12O	IC50	'>'	50000	nM	CHEMBL614818	HEK293	CHEMBL4118115
CHEMBL4130125	CCn1cnc2c(oc3nc(-c4ccccc4)cc(C(F)(F)F)c32)c1=O	IC50	'='	121000	nM	CHEMBL614818	HEK293	CHEMBL4118210
CHEMBL41355	CCOC(=O)Nc1ccc(NCc2ccc(F)cc2)cc1N	EC50	'='	1300	nM	CHEMBL614818	HEK293	CHEMBL1137190
CHEMBL413961	COc1ccc(C[C@@H]2[C@H](OC(=O)NCc3ccccc3)[C@@H](O)CN2C(=O)c2cc(C(F)(F)F)cc(C(F)(F)F)c2)cc1	IC50	'='	16000	nM	CHEMBL614818	HEK293	CHEMBL1140359
CHEMBL414890	O=C1C=CC(O)(c2cc(=O)c3c(O)cc(O)cc3o2)C=C1	IC50	'='	6790	nM	CHEMBL614818	HEK293	CHEMBL1777774
CHEMBL4159163	COc1ccc(/C=C\c2cc(OC)c(OC)c(OC)c2)cc1NC(=O)Oc1cccc(Br)c1	IC50	'='	16	nM	CHEMBL614818	HEK293	CHEMBL4145540
CHEMBL4159494	COc1ccc(/C=C\c2cc(OC)c(OC)c(OC)c2)cc1NC(=O)Oc1ccccc1F	IC50	'='	65	nM	CHEMBL614818	HEK293	CHEMBL4145540
CHEMBL4159498	Cc1ccc(S(=O)(=O)n2cc(/C=C/C(=O)c3ccncc3)c3ccccc32)cc1	IC50	'>'	150000	nM	CHEMBL614818	HEK293	CHEMBL4152281
CHEMBL4159750	COc1ccccc1Nc1nc(N2CCOCC2)c2nc[nH]c2n1	GI50	'>'	100000	nM	CHEMBL614818	HEK293	CHEMBL4152229
CHEMBL4159771	COc1c(Br)c2c(c(OC)c1OC)-c1cc3cc(CO)[nH]c3cc1[C@@H](NC(C)=O)CC2	IC50	'='	160	nM	CHEMBL614818	HEK293	CHEMBL4130488
CHEMBL4159788	CC(C)(C)/C=N/Nc1nc(-c2ccc(Cl)cc2)cs1	IC50	'>'	50000	nM	CHEMBL614818	HEK293	CHEMBL4152194
CHEMBL4159868	Cc1[nH]c2ccccc2c1C1C(C#N)=C(N)Oc2c1cc(/C=C/C(=O)c1cccs1)cc2C(C)(C)C	IC50	'='	12400	nM	CHEMBL614818	HEK293	CHEMBL4138186
CHEMBL4159876	c1ccc(Nc2nc(NC3CCOCC3)c3nc[nH]c3n2)cc1	GI50	'='	31500	nM	CHEMBL614818	HEK293	CHEMBL4152229
CHEMBL4159905	N#Cc1ccc(-c2csc(N/N=C3\CCCC\C3=C/c3ccccc3)n2)cc1	IC50	'>'	50000	nM	CHEMBL614818	HEK293	CHEMBL4152194
CHEMBL4159948	C[C@@H]1C[C@H]([C@H](O)C(C)(C)O)O[C@H]2OC(=O)[C@@]3(C)[C@@H]4CC[C@H]5C(C)(C)C(=O)CC[C@@]56C[C@@]46CC[C@]3(C)[C@H]21	IC50	'='	79330	nM	CHEMBL614818	HEK293	CHEMBL4138079
CHEMBL4160752	COc1ccc(/C=C\c2cc(OC)c(OC)c(OC)c2)cc1NC(=O)Oc1ccc(C)cc1	IC50	'='	144	nM	CHEMBL614818	HEK293	CHEMBL4145540
CHEMBL4160851	Fc1ccc(Nc2nc(NC3CCOCC3)c3nc[nH]c3n2)cc1	GI50	'>'	100000	nM	CHEMBL614818	HEK293	CHEMBL4152229
CHEMBL4160867	O=C(/C=C/c1cn(S(=O)(=O)c2ccc(Cl)cc2Cl)c2ccccc12)c1ccncc1	IC50	'>'	150000	nM	CHEMBL614818	HEK293	CHEMBL4152281
CHEMBL4161026	C=C(C)C(O)CCC(C)[C@H]1CC[C@@]2(C)[C@@H]3C[C@H](O)[C@H]4C(C)(C)[C@@H](O)CC[C@@]45C[C@@]35CC[C@]12C	IC50	'='	121200	nM	CHEMBL614818	HEK293	CHEMBL4138079
CHEMBL4161269	COc1ccc(/C=C\c2cc(OC)c(OC)c(OC)c2)cc1NC(=O)Oc1cccc(C)c1	IC50	'='	40	nM	CHEMBL614818	HEK293	CHEMBL4145540
CHEMBL4161405	COc1ccc(/C=C\c2cc(OC)c(OC)c(OC)c2)cc1NC(=O)Oc1ccc(F)cc1	IC50	'='	185	nM	CHEMBL614818	HEK293	CHEMBL4145540
CHEMBL4161461	C[C@@H]1C[C@H]([C@H](O)C(C)(C)O)O[C@H]2O[C@H](O)[C@@]3(C)[C@@H]4CC[C@H]5C(C)(C)[C@@H](O)CC[C@@]56C[C@@]46CC[C@]3(C)[C@H]21	IC50	'='	123000	nM	CHEMBL614818	HEK293	CHEMBL4138079
CHEMBL4161930	CC(=O)O[C@H]1[C@@H](OC(C)=O)C(C)(C)/C=C/[C@H](C)[C@@H](OC(C)=O)[C@@]2(O)C[C@@](C)(OC(C)=O)[C@@H]3OC(=O)CC[C@@](O)([C@@H]1OC(=O)C(C)C)[C@H](OC(=O)c1ccccc1)[C@@H]32	IC50	'='	53380	nM	CHEMBL614818	HEK293	CHEMBL4145504
CHEMBL4161939	COc1ccc(/C=C\c2cc(OC)c(OC)c(OC)c2)cc1NC(=O)Oc1cccc(C)c1C	IC50	'='	80	nM	CHEMBL614818	HEK293	CHEMBL4145540
CHEMBL4162210	c1ccc(Nc2nc(N3CCOCC3)c3cc[nH]c3n2)cc1	GI50	'='	64700	nM	CHEMBL614818	HEK293	CHEMBL4152229
CHEMBL4162245	CC(C)c1ccc(/C=C2/S/C(=N/c3ccccc3)N(Cc3ccncc3)C2=O)cc1	IC50	'='	137200	nM	CHEMBL614818	HEK293	CHEMBL4145457
CHEMBL4162477	CCCCC/C(C)=N/Nc1nc(-c2ccc(C#N)cc2)cs1	IC50	'='	184690	nM	CHEMBL614818	HEK293	CHEMBL4152194
CHEMBL4162657	COc1cc(/C=C2/S/C(=N/c3ccccc3)N(Cc3ccncc3)C2=O)ccc1O	IC50	'='	67400	nM	CHEMBL614818	HEK293	CHEMBL4145457
CHEMBL4162959	C=C(C=O)[C@@H]1CC[C@]2(C(=O)O)CC[C@]3(C)[C@H](CC[C@@H]4[C@@]5(C)CC[C@@H](O)[C@](C)(CO)[C@@H]5CC[C@]43C)[C@@H]12	IC50	'>'	500000	nM	CHEMBL614818	HEK293	CHEMBL4130545
CHEMBL4163038	CNCCc1c([C@@H]2[C@@H]3[C@H](C=C(C)CC3(C)C)[C@]34Nc5ccccc5[C@]23CCN4C)[nH]c2ccccc12	IC50	'='	5000	nM	CHEMBL614818	HEK293	CHEMBL4130585
CHEMBL4163149	c1ccc(Nc2nc(N3CCOCC3)c3sccc3n2)cc1	GI50	'>'	100000	nM	CHEMBL614818	HEK293	CHEMBL4152229
CHEMBL4163288	O=C1/C(=C\c2ccccc2)S/C(=N/c2ccccc2)N1Cc1ccncc1	IC50	'='	64700	nM	CHEMBL614818	HEK293	CHEMBL4145457
CHEMBL4163320	C[C@@H]1C[C@H]([C@H](O)C(C)(C)O)O[C@H]2O[C@H](O)[C@@]3(C)[C@@H]4CC[C@H]5C(C)(C)[C@@H](O[C@@H]6OC[C@@H](O)[C@H](O)[C@H]6O)CC[C@@]56C[C@@]46CC[C@]3(C)[C@H]21	IC50	'='	79170	nM	CHEMBL614818	HEK293	CHEMBL4138079
CHEMBL4163528	Cc1ccc(/C=C2/S/C(=N/c3ccccc3)N(Cc3ccncc3)C2=O)s1	IC50	'='	146400	nM	CHEMBL614818	HEK293	CHEMBL4145457
CHEMBL4164253	c1ccc2ncc(Nc3nc(N4CCOCC4)c4nc[nH]c4n3)cc2c1	GI50	'='	22300	nM	CHEMBL614818	HEK293	CHEMBL4152229
CHEMBL4164380	FC(F)(F)c1cccc(Nc2nc(N3CCOCC3)c3nc[nH]c3n2)c1	GI50	'='	31400	nM	CHEMBL614818	HEK293	CHEMBL4152229
CHEMBL4164408	Cc1cccc(Nc2nc(N3CCOCC3)c3nc[nH]c3n2)c1	GI50	'='	40500	nM	CHEMBL614818	HEK293	CHEMBL4152229
CHEMBL4164611	O=C1/C(=C\c2cccc(Cl)c2)S/C(=N/c2ccccc2)N1Cc1ccncc1	IC50	'='	71800	nM	CHEMBL614818	HEK293	CHEMBL4145457
CHEMBL4164724	CCCS(=O)(=O)n1cc(/C=C/C(=O)c2ccncc2)c2ccccc21	IC50	'>'	150000	nM	CHEMBL614818	HEK293	CHEMBL4152281
[truncated: 57,751 more rows]
